# Supplementary material for: Intracranial Pressure Dysfunction Following Severe Intracerebral Hemorrhage in Middle-Aged Rats
Source: Transl Stroke Res. 2022 Nov 11;14(6):970–86. doi: 10.1007/s12975-022-01102-8 (PMC10640482; doi:10.1007/s12975-022-01102-8)
Supplement: Supplementary file 2 — Supplementary file2 (XLSX 755 kb) [file 12975_2022_1102_MOESM2_ESM.xlsx]

## Sheet: Experiment 1
Stereology Data	Regions:	CA1 Neuron Volume		CA1 Neuron Density		Striatal Neuron Volume	Striatal Neuron Density	S1 Neuron Volume		S1 Neuron Density			CA1 Astroycte Volume		CA1 Astrocyte Density		Striatal Astrocyte Volume	Striatal Astrocyte Density	S1 Astrocyte Volume		S1 Astrocyte Density
		Ipsilateral	Contralateral	Ipsilateral	Contralateral	Contralateral	Contralateral	Ipsilateral	Contralateral	Ipsilateral	Contralateral		Ipsilateral	Contralateral	Ipsilateral	Contralateral	Contralateral	Contralateral	Ipsilateral	Contralateral	Ipsilateral	Contralateral
IDs	Experimental Group
13395	Aged-ICH	1408.93	1218.76	55	71.3333	1081.84	127.667	1468.2	1943.36	85.3333	78.3333		171.369	165.592	18.3333	18.6667	151.159	19.3333	177.708	177.937	9	11.3333
13396	Aged-ICH	1490.32	1363.22	50.6667	61.3333	1508.15	136.667	1486.79	1283.5	60	63.3333		207.304	172.664	15.3333	16.6667	154.37	19.3333	183	186.223	15.4	14.9
14005	Aged-ICH	1729.04	1617.72	60	63.3333	611.608	100.667	1173.76	1296.52	126.333	124.333		178.39	196.789	18.3333	16.6667	159.799	24	169.413	205.893	12	12.3333
14006	Aged-ICH	1495.03	1389.25	73.6667	67	1669.21	105	1413.98	1722.66	149	139.333		182.577	240.884	19	19	174.687	21.6667	189.038	184.429	14	11.6667
14008	Aged-ICH	1558.24	1541.65	75.3333	68	1688.28	121.333	1907.39	2329.18	214.667	179		163.128	192.117	20.3333	18.3333	172.105	25	193.868	206.99	13.6667	13.6667
14009	Aged-ICH	1145.64	1140.16	58	57.6667	1466.42	112	1368.35	1384.04	155.667	158.667		135.406	182.278	20.6667	19	179.022	19.6667	187.448	206.705	12	12.3333
14010	Aged-ICH	2080.37	1985.37	48.6667	57.6667	1065.02	127	1647.82	1470.59	124	96		184.848	197.614	19.3333	21	165.627	21	200.847	192.032	15.3333	15.3333
14011	Aged-ICH	2064.09	2231.23	53.6667	60.6667	1514.77	110.667	1119.06	1591.45	103.333	106.333		147.936	189.498	13.6667	15.3333	170.732	22	190.211	195.762	13.6667	8.33333
14013	Aged-ICH	2054.95	1926.96	50.3333	62.6667	1209.46	129.667	1411.68	1408.02	163.333	130.333		160.196	175.345	19.6667	20	135.681	19.6667	189.935	200.413	13	15.3333
14012	Aged-ICH	1748.35	2229.96	54	57	1079.39	119.667	1256.58	1535.03	162.667	132.667		175.984	189.11	21	22	129.81	22.3333	175.333	174.88	14	15
13397	Aged-SHAM	1954.59	1417.17	60.6667	62	1346.73	112	1359.07	1616.02	63.3333	75		169.829	185.538	15	16.3333	147.889	19.6667	200.755	202.916	14	17.3333
13398	Aged-SHAM	1585.1	1764.67	61	66.5	1459.86	117.333	1510.42	1662.59	109.333	102.333		196.343	204.728	18.3333	19	152.427	21	187.217	183.016	15.3333	16.3333
13399	Aged-SHAM	1931.69	1430.56	65.3333	62.6667	1262.9	122.333	1962.79	2135.06	72.6667	67		194.467	200.861	16	17.3333	161.864	22	200.057	207.087	11.3333	10.3333
14000	Aged-SHAM	1632.92	1733	55	57.3333	1959.2	98	1468.72	1388.01	149.667	156		192.547	185.901	18	18.6667	156.964	19.6667	187.615	186.893	12	13
14001	Aged-SHAM	1437.54	1635.44	72	68.6667	1927.83	93	984.038	850.019	169.667	135		130.26	168.23	17.3333	21	170.053	22	187.262	187.226	12.3333	13
14002	Aged-SHAM	1328.1	1477.97	49.3333	57	859.221	98.3333	1724.06	1909.96	122	123.333		168.167	203.7	18.6667	18.3333	189.793	19	183.167	190.423	12.3333	12
14003	Aged-SHAM	1836.98	1726.52	71	75.6667	1801.94	97.3333	1706.72	1923.52	142.667	161.667		174.497	176.531	16.6667	16.3333	153.751	19.6667	194.846	205.887	11.6667	11.3333
14004	Aged-SHAM	2180.77	2294.79	63.3333	62	1561.78	96.6667	1550.01	1911.69	107.667	144.667		172.993	171.514	15.6667	15.6667	164.737	15.3478	185.677	183.674	10.3333	10.6667
14007	Aged-SHAM	1629.23	1717.31	69.6667	70.3333	1581.72	105	1777.49	1655	119.333	136.667		164.075	184.113	16	17	165.987	14.3333	178.58	179.354	12.6667	12.6667
14014	Aged-SHAM	Exclusion	Exclusion	Exclusion	Exclusion	Exclusion	Exclusion	Exclusion	Exclusion	Exclusion	Exclusion		Exclusion	Exclusion	Exclusion	Exclusion	Exclusion	Exclusion	Exclusion	Exclusion	Exclusion	Exclusion
Cortical Thickness
IDs	Experimental Group	Ipsilateral	Contralateral
13395	Aged-ICH	1.7264	1.6322
13396	Aged-ICH	1.569	1.5781
14005	Aged-ICH	1.4546	1.7044
14006	Aged-ICH	1.6614	1.81
14008	Aged-ICH	1.0954	1.0424
14009	Aged-ICH	2.0052	2.0108
14010	Aged-ICH	1.844	1.9216
14011	Aged-ICH	1.465	1.3454
14013	Aged-ICH	2.0232	2.0202
14012	Aged-ICH	2.1634	2.2088
13397	Aged-SHAM	2.0422	2.0812
13398	Aged-SHAM	1.9806	1.859
13399	Aged-SHAM	1.8354	1.6654
14000	Aged-SHAM	1.3896	1.5138
14001	Aged-SHAM	1.594	1.6388
14002	Aged-SHAM	2.1248	2.0742
14003	Aged-SHAM	2.049	2.0886
14004	Aged-SHAM	2.0892	2.0146
14007	Aged-SHAM	2.1587	1.987
14014	Aged-SHAM	Exclusion	Exclusion
Right Hemisphere Volume
IDs	Experimental Group	Contralateral
13395	Aged-ICH	288.603
13396	Aged-ICH	312.316
14005	Aged-ICH	300.897
14006	Aged-ICH	362.8
14008	Aged-ICH	274.202
14009	Aged-ICH	297.812
14010	Aged-ICH	301.279
14011	Aged-ICH	291.54
14013	Aged-ICH	309.805
14012	Aged-ICH	323.054
13397	Aged-SHAM	298.765
13398	Aged-SHAM	367.791
13399	Aged-SHAM	322.158
14000	Aged-SHAM	343.807
14001	Aged-SHAM	397.175
14002	Aged-SHAM	292.81
14003	Aged-SHAM	345.579
14004	Aged-SHAM	335.475
14007	Aged-SHAM	324.767
14014	Aged-SHAM	Exclusion
Hematoma Volume
IDs	Experimental Group	Ipsilateral
13395	Aged-ICH	66.73
13396	Aged-ICH	65.81
14005	Aged-ICH	87.11
14006	Aged-ICH	96.59
14008	Aged-ICH	50.39
14009	Aged-ICH	69.41
14010	Aged-ICH	127.38
14011	Aged-ICH	74.18
14013	Aged-ICH	83.97
14012	Aged-ICH	110.58
13397	Aged-SHAM	N/A
13398	Aged-SHAM	N/A
13399	Aged-SHAM	N/A
14000	Aged-SHAM	N/A
14001	Aged-SHAM	N/A
14002	Aged-SHAM	N/A
14003	Aged-SHAM	N/A
14004	Aged-SHAM	N/A
14007	Aged-SHAM	N/A
14014	Aged-SHAM	N/A

## Sheet: Exp.1 Historical Comparison
		Stereology	CA1 Neuron Volume		CA1 Neuron Density			Right Hemisphere Volume	Contralateral		Ventricle Volume	Lateral Ventricles
			Ipsilateral	Contralateral	Ipsilateral	Contralateral
IDs	Experimental Group
13395	Aged-ICH		1408.93	1218.76	55	71.3333			288.603			10.5465
13396	Aged-ICH		1490.32	1363.22	50.6667	61.3333			312.316			4.4337
14005	Aged-ICH		1729.04	1617.72	60	63.3333			300.897			9.9237
14006	Aged-ICH		1495.03	1389.25	73.6667	67			362.8			0.8643
14008	Aged-ICH		1558.24	1541.65	75.3333	68			274.202			5.9463
14009	Aged-ICH		1145.64	1140.16	58	57.6667			297.812			3.4575
14010	Aged-ICH		2080.37	1985.37	48.6667	57.6667			301.279			5.56746
14011	Aged-ICH		2064.09	2231.23	53.6667	60.6667			291.54			4.0857
14013	Aged-ICH		2054.95	1926.96	50.3333	62.6667			309.805			5.0313
14012	Aged-ICH		1748.35	2229.96	54	57			323.054			14.467
13397	Aged-SHAM		1954.59	1417.17	60.6667	62			298.765			3.2343
13398	Aged-SHAM		1585.1	1764.67	61	66.5			367.791			6.5607
13399	Aged-SHAM		1931.69	1430.56	65.3333	62.6667			322.158			4.7319
14000	Aged-SHAM		1632.92	1733	55	57.3333			343.807			11.0109
14001	Aged-SHAM		1437.54	1635.44	72	68.6667			397.175			1.119
14002	Aged-SHAM		1328.1	1477.97	49.3333	57			292.81			5.3217
14003	Aged-SHAM		1836.98	1726.52	71	75.6667			345.579			3.006
14004	Aged-SHAM		2180.77	2294.79	63.3333	62			335.475			5.0133
14007	Aged-SHAM		1629.23	1717.31	69.6667	70.3333			324.767			10
14014	Aged-SHAM		Exclusion	Exclusion	Exclusion	Exclusion			Exclusion			Exclusion
12425	Adult-ICH		1335	1036	69	73			301.665			3.8334
12416	Adult-ICH		1328	1557	67	65			388.996			8.5758
12429	Adult-ICH		1329	1480	70	66			354.712			8.1864
12426	Adult-ICH		1159	1483	69	68			343.673			4.8096
12445	Adult-ICH		1239	1369	60	67			349.406			4.4274
12446	Adult-ICH		1402	1350	76	72			321.836			7.1859
12431	Adult-ICH		1096	1479	71	70			329.919			8.1864
12435	Adult-SHAM		1922	1714	53	50			358.578			2.2545
12451	Adult-SHAM		2024	2348	55	54			357.349			2.29128
12444	Adult-SHAM		1749	2322	58.5	54.3333			382.276			2.907
12430	Adult-SHAM		2252	2119	52	49			358.632			1.935
12419	Adult-SHAM		2527	2650	58.5	56			342.238			1.36332
12434	Adult-SHAM		2110	2321	66.5	68.6667			365.823			2.14418
12440	Adult-SHAM		1994	1987	55	57			374.008			3.20485
12427	Adult-SHAM		2323	2134	59	60			389.48			1.41975
12432	Adult-SHAM		2098	2185	49	50			398			1.54265

## Sheet: Experiment 2
		Brain Water Content
			Hippocampal Water Content (%)		Striatal Water Content (%)		Cerebellar Water Content (%)		Experiment 2 ICP data can be found in Supplmentary Material 3
ID	Experimental Group		Ipsilateral	Contralateral	Ipsilateral	Contralateral
13983	Aged-ICH	*early euthanization @6h	79.8479	80.5355	79.5536	78.5574	74.9
13986	Aged-ICH		*Mortality Exclusion		*Mortality Exclusion		*Mortality Exclusion
13988	Aged-ICH		*Mortality Exculsion		*Mortality Exculsion		*Mortality Exculsion
13989	Aged-ICH		79.1026	78.6859	80.353	78.0366	76.9321
13993	Aged-ICH		80.2721	79.1398	80.1677	77.7719	76.6715
13997	Aged-ICH		80.7799	84.0136	78.2069	76.6685	78.7788
13999	Aged-ICH		77.9874	78.6172	80.9368	78.6536	74.8093
14000	Aged-ICH		80.274	79.0378	81.0461	80.3567	76.4031
14001	Aged-ICH		78.6749	78.3333	79.7176	77.72	75.5906
14002	Aged-ICH		80.0743	80.317	81.0951	79.2745	76.6029
13984	Aged-SHAM		79.7753	80.5383	77.644	77.5148	77.0316
13985	Aged-SHAM		78.6458	78.4091	77.2021	77.1139	76.7537
13987	Aged-SHAM		78.6368	78.1302	76.753	76.6252	75.8915
13990	Aged-SHAM		79.1667	79.0013	76.6618	76.6467	76.7185
13991	Aged-SHAM		77.9528	77.3381	76.9874	77.3557	76.3986
13992	Aged-SHAM		78.8679	78.0822	77.4477	74.2075	76.0985
13994	Aged-SHAM		74.7489	73.8439	78.8918	77.3987	79.6996
13995	Aged-SHAM		79.9595	79.4948	77.4243	76.8823	76.5559
13996	Aged-SHAM		77.9695	78.296	77.3144	77.3091	75.4398
13998	Aged-SHAM		78.6172	78.6122	78.5117	78.0952	76.4401
