# Supplementary material for: Intracranial Pressure Dysfunction Following Severe Intracerebral Hemorrhage in Middle-Aged Rats
Source: Transl Stroke Res. 2022 Nov 11;14(6):970–86. doi: 10.1007/s12975-022-01102-8 (PMC10640482; doi:10.1007/s12975-022-01102-8)
Supplement: Supplementary file 3 — Supplementary file3 (XLSX 2042 kb) [file 12975_2022_1102_MOESM3_ESM.xlsx]

## Sheet: ICP Averages
30 Min Averaged Data											60 min Averaged Data
	Mortality	Mortality	Mortality										Mortality	Mortality	Mortality
Aged-ICH	13983	13986	13988	13989	13993	13997	13999	14000	14001	14002		Aged-ICH	13983	13986	13988	13989	13993	13997	13999	14000	14001	14002
	-4.955	-3.92942	0.91205	-8.0871	NA	5.383	-1.36267	1.91763	3.03577	-15.168			-5.95296	1.39429	-7.87262	-6.6894	-12.1503	6.41321	-0.419742	1.8295	3.89362	-13.0272
	-6.95092	6.718	-16.6573	-5.2917	NA	7.44342	0.523183	1.74137	4.75147	-10.8864			-1.2143	14.5498	2.42908	1.86153	-8.64471	9.50473	1.77633	1.86315	6.14527	-9.29803
	-6.31273	12.5905	-0.734467	0.111567	-4.48573	9.40497	1.43323	1.5784	5.8612	-15.0227			14.844	24.5034	7.39293	6.50572	-16.6563	11.8605	4.53538	2.2689	6.02037	-0.196175
	3.88413	16.5092	5.59262	3.6115	-12.8037	9.6045	2.11943	2.1479	6.42933	-3.57338			21.3791	31.2388	3.59511	6.91283	-18.942	12.1713	7.85706	2.41097	6.34813	3.30076
	11.493	21.0927	8.53175	5.99947	-15.7281	11.4639	3.39503	2.19113	5.68017	-1.06103			28.2494	39.8252	7.52252	7.91243	-15.2786	11.9691	12.5869	2.8344	7.41063	5.17039
	18.1951	27.9142	6.2541	7.01197	-17.5846	12.2572	5.67572	2.34667	6.36057	0.668683			28.4176	46.7754	6.49903	12.2105	-8.60499	12.0334	16.1466	4.24503	7.2866	9.94439
	18.5697	30.1154	2.48683	7.0539	-17.6823	12.6533	7.36755	2.62377	6.34217	6.2274					5.03654	12.7179	-4.39372	12.1706	13.6107	4.33023	9.27573	7.64372
	24.1885	32.3622	4.70338	6.77177	-20.2017	11.6893	8.34657	2.19817	6.3541	0.374117					5.49665	11.8882	-1.34725	13.1671	14.158	5.23678	12.0808	13.7825
	28.7038	36.9069	7.79867	7.14593	-17.4178	12.9662	12.2646	2.40187	7.942	3.58248					4.68882	11.2744	1.01849	12.6782	12.9058	6.59378	13.5781	12.6551
	27.795	42.7435	7.24638	8.67893	-13.1393	10.972	12.9092	3.26693	6.87927	6.7583					4.94067	12.7534	4.45514	10.8037	13.2711	7.4983	14.0787	16.2421
	27.171	46.7754	7.70715	10.6321	-9.38743	11.6941	17.4342	3.5656	7.172	11.1099					5.76617	10.5797	7.41601	11.1829	13.2411	8.77725	16.3355	15.7257
	29.6643		5.2909	13.7889	-7.82255	12.3726	14.859	4.92447	7.4012	8.77885					5.96077	13.2831	11.0301	11.4936	13.6412	10.1298	14.8414	20.2523
			4.97822	13.0398	-5.27003	11.9948	13.232	3.52537	8.52533	7.06935						11.5634	10.7533	11.4863	13.6942	10.4564	13.7876	11.0688
			5.09487	12.396	-3.5174	12.3463	13.9893	5.1351	10.0261	8.21808						13.5974	11.3484	11.1126	12.5547	13.6277	13.9811	15.5788
			5.6112	12.8413	-2.95695	13.5876	14.9049	5.1191	11.5551	12.9129						14.761	14.7038	10.4712	12.2829	17.9655	14.7135	14.3442
			5.3821	10.9351	0.26245	12.7466	13.4111	5.35447	12.6065	14.6521						14.1737	14.5936	10.4703	10.7902	18.3284	13.8606	15.3823
			5.11628	10.9345	0.35265	13.0983	13.4754	6.12567	11.81	12.0734						16.0874	15.8056	10.473	10.6424	17.8296	15.384	14.1875
			4.26135	11.6143	1.68433	12.2582	12.3362	7.0619	15.3462	13.2368						16.3385	17.4755	10.0751	11.0663	18.2259	15.4042	23.4095
			4.80795	12.2331	3.3726	11.3796	12.8363	7.52203	14.6347	15.0838						17.5899	19.7653	10.9649	11.1249	16.5057	14.6752	16.4612
			5.07338	13.2737	5.53768	10.2279	13.7059	7.47457	13.5226	17.4003						17.9746	20.7525	11.1679	11.4342	17.3798	14.0763	24.038
			5.42445	10.8332	5.4443	11.1634	14.1921	8.30413	15.9504	16.1849						19.7475	21.186	11.509	12.6556	16.6719	13.1649	25.1126
			6.1079	10.3262	9.38772	11.2024	12.2902	9.25037	16.7207	15.2665						21.4535	21.5829	11.7522	14.373	16.1328	13.6796	13.7627
			6.01158	13.8714	10.6271	11.3678	13.2742	9.8826	13.8604	24.3196						21.2503	16.2419	11.8454	11.1066	17.4841	13.0648	10.3432
			5.90997	12.6949	11.4331	11.6194	14.0082	10.377	15.8224	16.185						21.0927	15.2003	12.1444	12.9859	17.092	15.042	15.7549
			5.0627	12.5711	10.6276	10.929	14.1681	9.97053	14.0364	11.6327						22.2749	18.0001	9.97632		17.3033	15.0313	21.8569
				10.5557	10.8789	12.0436	13.2204	10.9422	13.5471	10.5049
				13.504	9.8255	11.7913	12.8177	12.3694	14.9802	14.3244
				13.6907	12.8714	10.4338	12.2917	14.8861	12.9819	16.8332
				13.8395	13.9456	10.7749	10.9233	17.188	15.2329	15.0761
				15.6824	15.462	10.1675	13.6425	18.7429	14.1942	13.6123
				13.7993	14.6557	10.331	10.8713	18.3524	14.3546	12.8243
				14.5482	14.5315	10.6096	10.7091	18.3044	13.3667	17.9404
				15.6158	14.7032	11.0119	10.9512	18.117	15.0004	11.0976
				16.5589	16.9079	9.93405	10.3336	17.5517	15.7676	17.2773
				15.7087	16.9007	10.0923	10.1213	18.7915	14.7997	22.1278
				16.9683	18.0503	10.0579	12.0113	17.6602	16.0088	24.6913
				16.6673	20.4469	10.8802	9.76552	16.8294	14.7784	19.8698
				18.5124	19.0837	11.0496	12.4844	16.182	14.572	13.0526
				18.5776	19.5817	10.5316	11.5007	16.3167	13.1195	24.645
				17.3715	21.9232	11.8042	11.3677	18.443	15.0332	23.431
				19.2672	22.1488	9.31032	12.1301	17.7172	12.6671	27.851
				20.2278	20.2232	13.7077	13.1811	15.6267	13.6627	22.3742
				21.7058	21.5274	10.9917	13.5768	16.3871	14.2446	10.5206
				21.2012	21.6385	12.5127	15.1693	15.8786	13.1146	17.0048
				21.1163	18.7566	12.2339	13.0595	17.7557	12.8826	7.063
				21.3842	13.7272	11.4569	9.15377	17.2125	13.247	13.6234
				21.5162	12.8332	10.1849	11.8564	17.2611	14.7863	11.4566
				20.6692	17.5673	14.1038	14.3412	16.9229	15.2977	20.0532
Aged-SHAM	13984	13985	13987	13990	13991	13992	13994	13995	13996	13998		Aged-SHAM	13984	13985	13987	13990	13991	13992	13994	13995	13996	13998
	0.639017	1.00173	2.16122	-9.66802	-1.96182	-1.77922	-1.6826	0.235117	3.54892	7.8604			0.0160333	1.8633	2.7569	-3.89383	-2.97017	-1.6582	-1.77688	-0.3314	3.78652	8.3307
	-0.60695	2.72488	3.33272	1.88035	-1.58923	-1.53718	-1.87117	-0.897917	4.02412	8.801			-0.545583	2.08584	1.99983	2.68224	-3.73867	-1.07549	-0.455383	0.838708	4.39852	6.16193
	-0.836283	3.22246	4.1418	3.27405	-2.16188	-1.77905	-1.5313	-0.02865	4.4641	6.7525			-0.698958	2.02619	2.85893	3.41093	-3.91511	-0.948825	1.10802	2.4526	3.93011	5.39677
	-0.254883	0.949227	-0.142133	2.09043	-2.97017	-0.371933	0.620533	1.70607	4.33293	5.57137			1.39023	1.48217	3.39132	3.68129	-3.1882	-1.84662	3.47944	3.02861	4.09291	9.79467
	-0.4066	1.67933	3.18242	3.40162	-3.73867	-0.914783	0.2821	2.08438	3.76395	4.86743			1.20953	0.0890433	2.38798	3.34452	-4.75288	-1.10375	5.41635	3.54923	4.72458	11.6359
	-0.991317	2.37306	2.57857	3.42025	-3.91511	-0.982867	1.93393	2.82082	4.09627	5.9261			1.76447	0.92691	2.25434	3.27794	-4.28343	-0.283542	6.47584	4.14587	4.69933	9.64127
	1.69657	2.75833	3.10083	4.26903	-3.1882	-1.92647	3.20745	3.35973	3.83957	11.0727			1.3217	0.179552	2.78463	2.88386	0.982017	-0.0833333	6.03593	4.68316	4.76208	9.68149
	1.0839	0.20601	3.6818	3.09355	-4.75288	-1.76677	3.75143	2.69748	4.34625	8.5166			2.40288	2.9637	2.7275	2.32402	9.82777	-0.326125	7.21428	6.41465	4.10326	10.6978
	0.866617	0.406377	2.85328	3.35847	-4.28343	-1.46007	5.6016	2.7456	5.00452	11.8487			2.52515	7.12962	1.96559	2.83753	9.24607	-1.83154	5.64068	5.32151	4.10629	12.3873
	1.55245	-0.22829	1.92267	3.33057	0.982017	-0.747433	5.2311	4.35287	4.44465	11.4231			2.79846	5.66854	2.00329	2.98445	10.4403	1.48363	4.62233	5.14434	4.06986	13.1766
	1.15332	0.327893	2.36827	2.99887	9.82777	0.152633	6.15267	5.04503	4.52588	9.90277			2.42794	9.76818	2.05943	3.24945	10.6776	2.51804	4.04989	4.14114	3.86631	11.4802
	2.37563	1.52593	2.14042	3.55702	9.24607	-0.719717	6.79902	3.2467	4.87278	9.37977			3.4672	9.68662	1.68088	3.61448	9.35487	1.93153	2.76804	5.10333	3.81162	11.7699
	1.1963	-0.100673	3.23158	2.455	10.4403	-0.62105	6.25532	4.34887	4.824	9.35517			3.72223	9.76987	2.02592	4.10778	10.0535	1.7087	3.44608	4.72946	3.22085	12.5557
	1.4471	0.459777	2.33767	3.31272	10.6776	0.454383	5.81653	5.01745	4.70017	9.99693			3.18653	9.92181	1.88478	3.42838	10.2478	0.0602583	2.81941	4.91042	3.41073	12.4481
	2.56343	1.26969	2.83285	2.05375	9.35487	-0.3081	7.156	6.9335	4.33312	9.66803			3.42756	8.32007	1.82903	4.07562	10.0824	-1.64743	4.00009	5.10165	4.91388	13.179
	2.24232	4.65771	2.62215	2.59428	10.0535	-0.34415	7.27255	5.8958	3.8734	11.7275			4.32461	6.76296	2.37388	6.31678	5.62958	-0.591058	5.81636	4.95249	5.67014	14.6147
	2.09423	6.67191	1.93508	2.6802	10.2478	-1.88892	6.03112	6.48107	4.19868	11.8434			4.08441	6.22425	2.49536	5.69203	4.87748	-0.897517	6.84133	6.36877	4.78768	12.618
	2.95607	7.58733	1.9961	2.99487	10.0824	-1.77417	5.25025	4.16195	4.0139	12.9313			5.88238	6.89597	5.72458	5.29899	5.5362	0.197108	4.39178	4.76963	7.57988	12.8215
	2.6465	3.79926	1.83348	2.78155	5.62958	0.501483	4.95962	5.25747	3.71058	13.0813			3.13497	7.93743	5.77856	8.57145	6.46743	-0.10595	4.44863	4.66225	6.85839	13.7549
	2.95042	7.53783	2.1731	3.18735	4.87748	2.46577	4.28503	5.03122	4.42913	13.2719			4.07109	8.55204	6.23869	8.40429	5.91485	0.941133	4.79013	9.2452	9.72769	12.3021
	2.9366	9.15816	2.33343	3.65673	5.5362	2.77698	4.5638	3.88273	4.26942	11.7128			2.35758	7.89924	5.98114	3.40493	6.17952	3.84638	5.5139	6.90185	9.84685	12.7695
	1.91928	10.3782	1.78542	2.84217	6.46743	2.2591	3.53598	4.39955	3.4632	11.2476			2.16457	4.89682	5.89769	8.93373	6.60645	-1.32814	6.12417	7.53895	10.506	14.1214
	3.44837	9.42766	1.5932	3.61077	5.91485	1.7175	3.23638	5.13578	3.60202	12.5318			3.17423	8.81864	5.39436	4.70772	6.62888	1.88231	8.02722	5.35295	9.39276	12.6865
	3.48603	9.94558	1.76857	3.61818	6.17952	2.14557	2.2997	5.07088	4.02122	11.008			1.65094	5.6318	7.02824	9.06958	5.49477	-2.08547	9.75195	8.38256	6.39457	13.7903
	3.46462	8.62709	1.7487	4.52983	6.60645	1.71127	3.62868	4.80442	3.21408	12.2705			0.6513	5.82954	6.47145	5.5461	7.36585	-0.8149	5.5139	7.86765	9.84612	13.2405
	3.97983	10.9126	2.30313	3.68573	6.62888	1.70622	3.26348	4.6545	3.22762	12.8408
	3.26215	9.85401	1.81095	4.13493	5.49477	1.06285	2.57812	5.1864	3.37027	13.9239
	3.11092	9.98961	1.9586	2.72183	7.36585	-0.942333	3.0607	4.63443	3.45118	10.9723
	3.44062	8.91586	1.38665	2.91798	10.5382	-1.57633	4.71027	5.06508	4.7312	15.7093
	3.4145	7.72428	2.27142	5.23327	8.17157	-1.71853	3.28992	5.13822	5.09657	10.6487
	2.45685	7.51169	2.11032	6.53808	8.68203	0.40555	4.94112	3.5855	4.67223	12.3755
	6.19237	6.01423	2.63745	6.09547	11.4249	-1.58767	6.6916	6.31948	6.66805	16.8539
	5.00547	6.57476	2.96282	5.42437	10.3656	-0.414083	7.52103	7.19728	4.25347	12.1905
	3.16335	5.87374	2.0279	5.9597	10.1299	-1.38095	6.16162	5.54025	5.3219	13.0455
	5.3105	7.07989	4.60212	5.31615	10.9825	0.243	5.4548	4.09517	6.88565	13.1127
	6.45427	6.71204	6.84705	5.28183	9.18227	0.151217	3.32877	5.4441	8.2741	12.5304
	2.66112	7.27281	5.84617	7.03593	4.6268	0.911933	3.55115	4.96665	7.26718	12.8394
	3.60883	8.60206	5.71095	10.107	6.63237	-1.12383	5.34612	4.35785	6.4496	14.6704
	4.58317	6.67014	6.62747	10.4607	5.41493	0.583067	4.50437	8.5599	10.1806	12.7028
	3.55902	10.4339	5.84992	6.34785	4.34003	1.2992	5.0759	9.9305	9.27482	11.9015
	2.09503	10.502	5.28652	3.97732	4.7991	2.2426	4.46343	6.76937	8.23508	13.1672
	2.62012	5.29651	6.67577	2.83253	6.2733	5.45017	6.56437	7.03433	11.4586	12.3718
	1.70292	4.34484	5.29803	6.07062	5.3545	-0.5083	6.46227	6.77005	10.128	13.9923
	2.62622	5.44879	6.49735	11.7968	7.58037	-2.14798	5.78607	8.30785	10.884	14.2504
	3.51208	4.87428	5.43047	4.51457	5.26127	3.04017	7.10247	4.62908	9.05048	12.3084
	2.83637	12.763	5.35825	4.90087	6.56843	0.72445	8.95198	6.07682	9.73503	13.0646
	2.28115	4.39804	7.8423	9.34525	5.40777	-0.521867	10.7653	8.15918	6.79257	13.8689
	1.02073	6.86556	6.21418	8.79392	6.95127	-3.64907	8.73857	8.60593	5.99657	13.7117

## Sheet: 13997
TIME	RAW DATA	OFFSET DATA		1 MIN AVERAGE	5 MIN AVERAGE	30 MIN AVERAGE	60 MIN AVERAGE		1 MIN MAX	5 MIN MAX	30 MIN MAX	HOUR MAX
0	0.149	1.3615		1.623	2.7407	5.383	6.41321		25.605	17.5566	14.1038	13.1671
30	0.672	1.8845		2.7635	4.1128	7.44342	9.50473
60	1.341	2.5535		2.81	6.0449	9.40497	11.8605
90	1.761	2.9735		3.148	5.4697	9.6045	12.1713
150	1.488	2.7005		3.359	6.931	11.4639	11.9691
180	1.707	2.9195		3.834	6.9989	12.2572	12.0334
210	1.838	3.0505		3.5455	7.9557	12.6533	12.1706
240	2.033	3.2455		4.132	7.3743	11.6893	13.1671
270	2.108	3.3205		4.5405	6.6296	12.9662	12.6782
300	2.185	3.3975		4.512	7.5272	10.972	10.8037
330	2.636	3.8485		4.657	6.9221	11.6941	11.1829
360	2.607	3.8195		5.9765	8.2516	12.3726	11.4936
390	2.389	3.6015		6.776	9.0299	11.9948	11.4863
420	2.277	3.4895		6.1325	9.6316	12.3463	11.1126
450	2.721	3.9335		6.6825	11.334	13.5876	10.4712
480	3.118	4.3305		5.4085	9.9581	12.7466	10.4703
510	3.272	4.4845		5.3795	8.0755	13.0983	10.473
540	3.384	4.5965		5.3275	8.4007	12.2582	10.0751
570	3.278	4.4905		5.5675	8.8864	11.3796	10.9649
600	3.321	4.5335		5.6655	9.4568	10.2279	11.1679
630	3.388	4.6005		5.8495	10.5484	11.1634	11.509
660	3.501	4.7135		6.224	9.772	11.2024	11.7522
690	3.561	4.7735		6.7185	9.1233	11.3678	11.8454
720	5.967	7.1795		7.002	9.8401	11.6194	12.1444
750	6.119	7.3315		8.861	10.4798	10.929	9.97632
780	5.008	6.2205		7.0635	11.3986	12.0436	6.73886
810	4.842	6.0545		6.7845	12.1083	11.7913
840	4.998	6.2105		6.524	12.5391	10.4338
870	5.283	6.4955		6.8595	10.8258	10.7749
900	5.657	6.8695		7.763	11.4316	10.1675
930	4.453	5.6655		9.412	12.4891	10.331
960	3.939	5.1515		7.8725	12.4583	10.6096
990	4.237	5.4495		7.377	11.6026	11.0119
1020	4.097	5.3095		7.4575	12.3325	9.93405
1050	4.017	5.2295		7.6595	11.9292	10.0923
1080	4.213	5.4255		7.592	12.7314	10.0579
1110	4.184	5.3965		7.5455	13.1032	10.8802
1140	4.526	5.7385		7.2805	13.159	11.0496
1170	4.437	5.6495		7.3575	13.4155	10.5316
1200	4.469	5.6815		7.096	13.7163	11.8042
1230	4.548	5.7605		7.0565	12.6039	9.31032
1260	4.726	5.9385		6.8	9.9218	13.7077
1290	4.936	6.1485		6.518	11.304	10.9917
1320	5.087	6.2995		6.3475	11.4288	12.5127
1350	5.341	6.5535		6.426	11.2073	12.2339
1380	5.671	6.8835		6.6435	11.6702	11.4569
1410	5.775	6.9875		9.695	12.1135	10.1849
1440	5.804	7.0165		8.122	12.4123	14.1038
1470	7.58	8.7925		6.8605	12.4396	10.532
1500	7.717	8.9295		6.315	12.3909	9.4206
1530	5.946	7.1585		6.4795	13.321	9.86023
1560	5.756	6.9685		6.6675	12.9335	1.53658
1590	5.653	6.8655		6.861	12.9162
1620	5.491	6.7035		7.029	13.7959
1650	5.294	6.5065		7.5735	11.7393
1680	5.329	6.5415		8.016	10.3241
1710	5.483	6.6955		7.911	10.9758
1740	5.811	7.0235		8.2585	10.8211
1770	5.655	6.8675		8.5675	10.8374
1800	7.446	8.6585		8.505	11.1344
1830	8.766	9.9785		9.4045	11.4741
1860	7.633	8.8455		8.616	11.5499
1890	7.127	8.3395		8.833	12.259
1920	6.193	7.4055		9.0925	11.7757
1950	6.157	7.3695		9.2035	11.5006
1980	6.172	7.3845		9.348	11.6053
2010	6.193	7.4055		9.874	11.7566
2040	6.297	7.5095		9.538	11.4565
2070	6.459	7.6715		9.877	10.4563
2100	6.435	7.6475		9.521	11.6342
2130	6.43	7.6425		9.663	13.4705
2160	6.329	7.5415		10.2	15.4617
2190	6.379	7.5915		10.4965	14.2036
2220	6.287	7.4995		13.7315	12.9961
2250	6.086	7.2985		12.579	10.8215
2280	6.05	7.2625		12.752	10.9852
2310	6.145	7.3575		11.3395	11.2441
2340	6.145	7.3575		8.8645	11.7184
2370	5.97	7.1825		8.528	11.7244
2400	5.797	7.0095		8.3065	11.8725
2430	5.87	7.0825		8.361	12.6116
2460	5.818	7.0305		7.7985	12.3587
2490	5.574	6.7865		7.9695	13.5442
2520	5.601	6.8135		8.2225	11.9665
2550	5.42	6.6325		8.026	12.3215
2580	5.191	6.4035		10.26	12.8388
2610	5.069	6.2815		8.7995	14.1089
2640	5.201	6.4135		7.3185	17.5566
2670	5.177	6.3895		8.2525	13.9694
2700	5.25	6.4625		7.373	10.7304
2730	5.046	6.2585		8.8435	12.7554
2760	5.816	7.0285		8.384	11.4571
2790	7.968	9.1805		9.038	12.5022
2820	8.997	10.2095		9.0235	13.2267
2850	5.558	6.7705		9.143	13.4717
2880	8.261	9.4735		9.384	13.0665
2910	6.079	7.2915		9.609	13.5453
2940	5.217	6.4295		9.3045	13.2005
2970	5.088	6.3005		9.575	13.672
3000	5.117	6.3295		9.4115	12.6789
3030	5.186	6.3985		10.0335	14.5851
3060	5.348	6.5605		10.5655	10.9079
3090	5.453	6.6655		9.491	13.0211
3120	5.457	6.6695		11.6075	11.5484
3150	5.56	6.7725		11.0445	11.7305
3180	5.737	6.9495		10.7335	12.1882
3210	5.798	7.0105		9.2325	12.5737
3240	5.835	7.0475		9.3595	12.487
3270	6.15	7.3625		9.804	13.0916
3300	6.572	7.7845		9.7305	12.5522
3330	6.815	8.0275		8.791	11.5638
3360	6.792	8.0045		8.576	11.0697
3390	6.657	7.8695		9.1	9.9326
3420	6.74	7.9525		9.0665	10.0678
3450	6.984	8.1965		10.083	10.0348
3480	7.108	8.3205		9.624	10.8525
3510	7.236	8.4485		9.8615	9.8133
3540	7.474	8.6865		9.407	9.5607
3570	7.286	8.4985		9.382	10.4733
3600	7.299	8.5115		10.926	10.6326
3630	9.098	10.3105		12.5155	12.2973
3660	7.286	8.4985		9.2445	12.1975
3690	7.434	8.6465		9.6785	11.3707
3720	7.373	8.5855		10.263	10.7966
3750	7.545	8.7575		10.6975	10.5526
3780	7.696	8.9085		10.9905	9.7657
3810	7.706	8.9185		11.4335	12.6019
3840	8.054	9.2665		11.194	10.9327
3870	7.992	9.2045		11.2625	10.6373
3900	7.99	9.2025		12.1125	10.5954
3930	7.999	9.2115		11.3185	10.6916
3960	8.272	9.4845		11.258	11.7557
3990	8.284	9.4965		12.6155	10.8182
4020	9.039	10.2515		13.334	11.1796
4050	8.267	9.4795		12.0155	10.5991
4080	8.384	9.5965		15.029	12.1837
4110	8.528	9.7405		13.39	12.152
4140	8.801	10.0135		12.597	11.2741
4170	8.329	9.5415		10.681	12.2752
4200	8.288	9.5005		10.9985	11.5299
4230	8.429	9.6415		10.613	9.9072
4260	8.472	9.6845		10.685	11.5962
4290	8.993	10.2055		10.933	13.7358
4320	8.982	10.1945		10.8855	10.6722
4350	9.098	10.3105		11.0125	10.8235
4380	9.47	10.6825		11.215	9.9064
4410	14.59	15.8025		11.7825	10.4896
4440	10.448	11.6605		10.949	10.1049
4470	10.781	11.9935		11.4825	12.3366
4500	11.952	13.1645		11.729	11.9128
4530	13.331	14.5435		11.984	11.1181
4560	9.748	10.9605		11.942	11.9648
4590	11.966	13.1785		15.8535	10.5956
4620	8.288	9.5005		11.7315	14.3032
4650	7.803	9.0155		10.9345	11.7346
4680	7.501	8.7135		11.184	12.5453
4710	7.563	8.7755		10.607	11.0091
4740	7.068	8.2805		11.887	11.7668
4770	6.821	8.0335		16.274	11.7853
4800	7.367	8.5795		12.3395	12.931
4830	7.191	8.4035		11.699	12.8118
4860	7.106	8.3185		11.4975	10.444
4890	6.784	7.9965		11.277	11.0003
4920	6.388	7.6005		11.6995	9.7878
4950	6.791	8.0035		11.84	10.5579
4980	6.723	7.9355		11.9505	10.055
5010	6.595	7.8075		12.3195	10.4503
5040	7.425	8.6375		12.293	10.7517
5070	6.579	7.7915		12.672	9.8119
5100	7.048	8.2605		12.4275	10.5119
5130	8.515	9.7275		12.1485	10.1585
5160	9.58	10.7925		12.788	10.3395
5190	8.852	10.0645		13.174	11.057
5220	6.322	7.5345		10.403	12.7707
5250	5.727	6.9395		11.1325	10.3227
5280	6.485	7.6975		11.922	11.6003
5310	7.356	8.5685		13.2515	10.2901
5340	6.724	7.9365		13.626	10.1062
5370	6.017	7.2295		12.017	9.2531
5400	6.304	7.5165		12.8405	9.4328
5430	7.437	8.6495		12.654	9.0202
5460	7.825	9.0375		13.224	11.1304
5490	6.463	7.6755		13.228	11.4966
5520	7.88	9.0925		13.0805	10.972
5550	7.772	8.9845		13.3295	10.0658
5580	7.879	9.0915		13.429	9.3012
5610	7.994	9.2065		13.475	9.9803
5640	7.628	8.8405		12.791	9.3008
5670	7.759	8.9715		13.3405	10.955
5700	8.102	9.3145		12.7595	11.6498
5730	8.181	9.3935		12.878	10.6409
5760	8.162	9.3745		16.3115	11.1306
5790	8.613	9.8255		12.2375	12.9441
5820	8.18	9.3925		13.0665	12.9121
5850	7.937	9.1495		12.584	10.4091
5880	8.247	9.4595		15.6575	9.5911
5910	8.309	9.5215		14.98	9.7842
5940	8.416	9.6285		13.1505	10.4306
5970	8.075	9.2875		11.02	10.222
6000	8.323	9.5355		13.7735	10.4766
6030	8.053	9.2655		12.813	10.6406
6060	9.589	10.8015		11.5675	8.9152
6090	9.009	10.2215		12.694	9.8121
6120	9.697	10.9095		12.6745	9.5378
6150	8.477	9.6895		13.2705	11.4932
6180	8.08	9.2925		9.653	10.3937
6210	8.737	9.9495		9.2785	9.8272
6240	12.053	13.2655		9.5425	9.3567
6270	9.202	10.4145		10.6465	9.904
6300	10.462	11.6745		10.4885	9.5792
6330	10.673	11.8855		10.7305	10.6494
6360	8.369	9.5815		11.538	10.1054
6390	8.156	9.3685		11.468	9.0259
6420	7.884	9.0965		11.3975	10.4913
6450	8.306	9.5185		11.386	9.4181
6480	7.988	9.2005		11.4905	10.6571
6510	8.45	9.6625		11.339	10.0029
6540	8.733	9.9455		11.549	9.8246
6570	7.966	9.1785		11.2685	10.6695
6600	9.07	10.2825		11.497	12.5193
6630	7.949	9.1615		11.677	11.545
6660	7.208	8.4205		11.279	10.7199
6690	7.582	8.7945		11.0245	12.7783
6720	7.145	8.3575		10.9295	12.3444
6750	7.382	8.5945		11.1265	11.8547
6780	8.393	9.6055		11.584	9.2549
6810	7.896	9.1085		11.671	10.3387
6840	7.812	9.0245		11.499	9.7266
6870	9.195	10.4075		11.9035	9.6915
6900	8.546	9.7585		11.6935	9.939
6930	8.495	9.7075		11.656	10.353
6960	8.328	9.5405		12.2865	10.2324
6990	8.523	9.7355		11.921	11.4976
7020	8.775	9.9875		12.0015	11.4761
7050	7.342	8.5545		12.7025	11.7702
7080	9.047	10.2595		12.414	11.6683
7110	7.975	9.1875		12.291	11.4102
7140	8.364	9.5765		12.6565	11.3555
7170	9.751	10.9635		12.1115	12.2256
7200	9.676	10.8885		12.5885	12.3952
7230	13.025	14.2375		12.6085	11.9903
7260	9.581	10.7935		12.1445	10.5893
7290	8.012	9.2245		12.3605	7.0381
7320	8.052	9.2645		12.3905	8.0123
7350	8.279	9.4915		12.694	8.7587
7380	8.653	9.8655		12.111	9.4732
7410	8.892	10.1045		12.5485	16.514
7440	9.209	10.4215		12.4765	15.0716
7470	9.404	10.6165		12.2145	16.3051
7500	9.566	10.7785		12.604	13.9967
7530	9.638	10.8505		12.385	10.2752
7560	9.918	11.1305		12.937	10.0834
7590	10.058	11.2705		12.9015	9.2188
7620	10.384	11.5965		13	9.3922
7650	9.924	11.1365		15.3815	10.7124
7680	10.039	11.2515		13.301	13.4164
7710	9.909	11.1215		13.643	10.9443
7740	10.191	11.4035		12.6465	12.2661
7770	10.262	11.4745		13.361	12.489
7800	11.538	12.7505		11.716	12.1651
7830	9.916	11.1285		12.112	14.2366
7860	10.296	11.5085		12.898	14.1527
7890	10.181	11.3935		12.6835	10.8071
7920	9.91	11.1225		14.249	11.2256
7950	10.656	11.8685		12.6385	11.6653
7980	12.15	13.3625		14.5315	10.193
8010	11.234	12.4465		12.214	9.5839
8040	13.009	14.2215		12.604	13.5257
8070	11.706	12.9185		16.219	15.2152
8100	9.9	11.1125		13.411	13.2203
8130	15.839	17.0515		13.459	14.0049
8160	11.794	13.0065		11.408	14.3921
8190	13.224	14.4365		10.667	11.1855
8220	11.131	12.3435		12.538	9.9181
8250	11.789	13.0015		10.6245	10.2467
8280	10.98	12.1925		10.875	8.9939
8310	9.155	10.3675		10.1705	10.3075
8340	9.782	10.9945		9.848	10.9148
8370	9.431	10.6435		10.1505	8.9054
8400	10.141	11.3535		10.5765	10.0018
8430	9.574	10.7865		10.7695	10.3236
8460	9.227	10.4395		10.9105	10.6562
8490	9.25	10.4625		11.419	11.8539
8520	9.695	10.9075		10.879	11.2823
8550	9.586	10.7985		10.901	14.9719
8580	9.855	11.0675		10.5605	17.0428
8610	9.853	11.0655		10.731	13.846
8640	9.493	10.7055		11.279	15.6262
8670	9.806	11.0185		10.7205	12.4586
8700	9.794	11.0065		10.8145	11.3312
8730	9.864	11.0765		10.6605	9.1575
8760	10.141	11.3535		13.1645	9.7618
8790	10.385	11.5975		9.68	10.172
8820	10.755	11.9675		10.2715	10.3111
8850	9.645	10.8575		10.4105	9.5741
8880	9.828	11.0405		10.6315	9.8659
8910	10.895	12.1075		10.8785	9.347
8940	9.645	10.8575		11.0535	10.3102
8970	9.812	11.0245		11.5575	8.7619
9000	11.221	12.4335		11.551	8.6645
9030	9.686	10.8985		12.0735	9.4145
9060	11.857	13.0695		11.3165	8.8358
9090	10.066	11.2785		11.044	9.8693
9120	11.393	12.6055		11.648	10.1773
9150	11.055	12.2675		11.2885	10.9711
9180	18.227	19.4395		11.7415	9.8934
9210	10.719	11.9315		11.694	9.4496
9240	10.319	11.5315		11.323	-0.6203
9270	9.681	10.8935		11.4495	-2.4921
9300	9.763	10.9755		11.5415	-1.3425
9330	9.73	10.9425		11.9575
9360	10.213	11.4255		11.017
9390	9.461	10.6735		11.873
9420	9.328	10.5405		13.9895
9450	11.011	12.2235		12.458
9480	10.338	11.5505		12.963
9510	16.371	17.5835		12.1185
9540	13.752	14.9645		11.005
9570	12.362	13.5745		10.8695
9600	9.892	11.1045		11.9225
9630	9.984	11.1965		11.1715
9660	10.989	12.2015		11.395
9690	10.562	11.7745		11.5735
9720	10.008	11.2205		11.625
9750	9.932	11.1445		11.738
9780	10.197	11.4095		11.403
9810	10.386	11.5985		12.0945
9840	10.588	11.8005		10.9205
9870	10.544	11.7565		12.0295
9900	10.711	11.9235		11.579
9930	10.811	12.0235		11.283
9960	10.665	11.8775		10.8595
9990	11.01	12.2225		12.3905
10020	11.204	12.4165		11.548
10050	11.209	12.4215		12.702
10080	10.952	12.1645		13.46
10110	11.222	12.4345		13.356
10140	11.697	12.9095		10.6325
10170	11.552	12.7645		9.931
10200	10.878	12.0905		9.903
10230	11.364	12.5765		10.0765
10260	10.508	11.7205		10.634
10290	11.124	12.3365		10.5885
10320	12.027	13.2395		10.533
10350	13.146	14.3585		10.4495
10380	10.777	11.9895		10.4235
10410	9.546	10.7585		10.666
10440	8.835	10.0475		13.844
10470	9.186	10.3985		11.73
10500	10.654	11.8665		11.5075
10530	10.647	11.8595		13.641
10560	10.772	11.9845		12.722
10590	11.037	12.2495		13.36
10620	13.041	14.2535		13.886
10650	13.891	15.1035		13.7435
10680	10.936	12.1485		14.647
10710	11.656	12.8685		15.1275
10740	9.953	11.1655		16.0285
10770	10.123	11.3355		17.907
10800	13.133	14.3455		13.5985
10830	11.441	12.6535		13.7385
10860	11.442	12.6545		13.9465
10890	12.095	13.3075		14.389
10920	11.928	13.1405		14.4635
10950	12.003	13.2155		14.4805
10980	12.028	13.2405		17.6835
11010	11.773	12.9855		13.0055
11040	11.963	13.1755		12.045
11070	12.419	13.6315		10.981
11100	11.815	13.0275		11.2655
11130	11.66	12.8725		10.863
11160	12.773	13.9855		10.424
11190	12.726	13.9385		10.843
11220	11.799	13.0115		10.277
11250	12.166	13.3785		11.7005
11280	10.991	12.2035		12.1615
11310	12.52	13.7325		12.299
11340	11.736	12.9485		10.3885
11370	11.193	12.4055		9.9665
11400	11.901	13.1135		10.1105
11430	11.891	13.1035		10.344
11460	11.44	12.6525		10.902
11490	18.06	19.2725		11.595
11520	12.138	13.3505		11.654
11550	11.674	12.8865		11.7255
11580	10.376	11.5885		11.499
11610	12.287	13.4995		11.5655
11640	11.421	12.6335		11.427
11670	11.366	12.5785		11.6765
11700	11.377	12.5895		12.424
11730	13.225	14.4375		11.8885
11760	15.665	16.8775		11.9275
11790	15.584	16.7965		11.7555
11820	11.951	13.1635		11.6045
11850	12.01	13.2225		11.446
11880	11.866	13.0785		11.8815
11910	10.511	11.7235		12.626
11940	9.104	10.3165		11.1615
11970	11.683	12.8955		11.784
12000	13.439	14.6515		11.9095
12030	12.044	13.2565		12.149
12060	11.157	12.3695		12.1495
12090	10.854	12.0665		11.8555
12120	9.856	11.0685		14.749
12150	11.59	12.8025		12.155
12180	11.373	12.5855		11.9585
12210	11.034	12.2465		12.2095
12240	11.89	13.1025		12.325
12270	12.113	13.3255		12.4895
12300	12.003	13.2155		12.811
12330	8.699	9.9115		12.6075
12360	8.182	9.3945		11.5575
12390	8.218	9.4305		12.7765
12420	7.914	9.1265		15.326
12450	8.268	9.4805		15.4535
12480	8.392	9.6045		13.7245
12510	8.544	9.7565		12.4855
12540	10.324	11.5365		10.9075
12570	9.322	10.5345		11.116
12600	9.23	10.4425		11.599
12630	9.377	10.5895		11.9295
12660	9.659	10.8715		12.674
12690	10.565	11.7775		12.74
12720	10.086	11.2985		12.0045
12750	10.114	11.3265		12.2595
12780	10.397	11.6095		12.4725
12810	10.308	11.5205		12.4275
12840	10.062	11.2745		13.1515
12870	10.077	11.2895		12.976
12900	10.27	11.4825		13.1665
12930	10.376	11.5885		12.6885
12960	10.18	11.3925		12.5465
12990	10.061	11.2735		13.186
13020	10.192	11.4045		13.349
13050	10.229	11.4415		18.7745
13080	10.444	11.6565		18.07
13110	10.064	11.2765		17.9995
13140	10.048	11.2605		17.7105
13170	10.402	11.6145		17.7975
13200	10.167	11.3795		16.2055
13230	10.58	11.7925		14.7195
13260	10.349	11.5615		10.2435
13290	9.946	11.1585		15.516
13320	10.187	11.3995		15.771
13350	10.216	11.4285		13.597
13380	9.408	10.6205		12.9985
13410	9.431	10.6435		10.102
13440	10.003	11.2155		9.3525
13470	9.908	11.1205		10.431
13500	9.92	11.1325		10.768
13530	10.414	11.6265		11.276
13560	10.329	11.5415		12.1485
13590	10.636	11.8485		14.441
13620	10.281	11.4935		13.1345
13650	10.287	11.4995		12.777
13680	10.286	11.4985		11.312
13710	10.97	12.1825		11.1685
13740	10.412	11.6245		11.4295
13770	10.28	11.4925		11.422
13800	10.682	11.8945		11.9535
13830	10.696	11.9085		12.259
13860	10.191	11.4035		12.239
13890	10.553	11.7655		12.357
13920	11.595	12.8075		12.6
13950	10.563	11.7755		13.056
13980	10.854	12.0665		13.606
14010	10.803	12.0155		12.749
14040	10.775	11.9875		13.2095
14070	11.236	12.4485		13.2975
14100	11.744	12.9565		13.2715
14130	11.223	12.4355		13.3185
14160	11.18	12.3925		12.9465
14190	11.22	12.4325		13.5405
14220	10.937	12.1495		13.7025
14250	11.579	12.7915		13.8505
14280	11.309	12.5215		13.009
14310	10.71	11.9225		13.44
14340	11.088	12.3005		13.315
14370	11.137	12.3495		12.5845
14400	11.615	12.8275		12.984
14430	11.336	12.5485		13.072
14460	11.456	12.6685		13.845
14490	10.907	12.1195		13.7805
14520	10.957	12.1695		13.594
14550	11.3	12.5125		13.435
14580	10.996	12.2085		15.858
14610	11.37	12.5825		12.302
14640	10.986	12.1985		12.1165
14670	11.295	12.5075		13.1045
14700	11.668	12.8805		12.6215
14730	10.93	12.1425		13.0875
14760	10.867	12.0795		12.948
14790	11.207	12.4195		13.2555
14820	11.465	12.6775		15.3665
14850	10.828	12.0405		13.7025
14880	11.7	12.9125		12.4035
14910	10.744	11.9565		12.4395
14940	11.26	12.4725		13.197
14970	10.962	12.1745		12.6285
15000	11.821	13.0335		12.726
15030	11.391	12.6035		13.363
15060	10.954	12.1665		12.967
15090	11.871	13.0835		15.0945
15120	11.578	12.7905		15.7245
15150	11.676	12.8885		15.7765
15180	11.702	12.9145		12.3105
15210	11.747	12.9595		11.536
15240	11.828	13.0405		10.5355
15270	16.222	17.4345		10.102
15300	12.116	13.3285		10.0555
15330	11.898	13.1105		13.024
15360	12.279	13.4915		13.2315
15390	13.233	14.4455		14.441
15420	11.628	12.8405		13.4085
15450	11.511	12.7235		11.0005
15480	11.357	12.5695		11.1635
15510	12.564	13.7765		10.9655
15540	11.733	12.9455		11.892
15570	10.306	11.5185		12.299
15600	10.701	11.9135		11.422
15630	10.877	12.0895		11.5315
15660	10.922	12.1345		12.539
15690	11.797	13.0095		11.8935
15720	11.574	12.7865		10.964
15750	10.427	11.6395		11.7245
15780	12.515	13.7275		11.885
15810	11.568	12.7805		11.9865
15840	14.505	15.7175		12.3015
15870	12.528	13.7405		12.439
15900	10.324	11.5365		12.329
15930	13.64	14.8525		12.185
15960	12.998	14.2105		12.187
15990	11.246	12.4585		12.791
16020	10.757	11.9695		13.0065
16050	12.578	13.7905		12.699
16080	10.205	11.4175		12.085
16110	14.282	15.4945		12.194
16140	15.731	16.9435		12.7235
16170	12.249	13.4615		13.1115
16200	12.148	13.3605		12.321
16230	13.244	14.4565		13.061
16260	11.249	12.4615		14.465
16290	10.751	11.9635		12.6015
16320	9.64	10.8525		12.5175
16350	10.342	11.5545		12.813
16380	8.567	9.7795		12.252
16410	12.179	13.3915		13.831
16440	10.472	11.6845		13.5725
16470	9.396	10.6085		11.711
16500	9.428	10.6405		11.3945
16530	8.577	9.7895		11.4495
16560	10.748	11.9605		11.993
16590	8.936	10.1485		11.9145
16620	8.98	10.1925		11.8645
16650	9.104	10.3165		10.5975
16680	8.167	9.3795		9.888
16710	8.477	9.6895		12.089
16740	9.399	10.6115		11.74
16770	9.363	10.5755		11.486
16800	9.365	10.5775		10.1455
16830	9.626	10.8385		9.752
16860	9.488	10.7005		10.1145
16890	9.794	11.0065		10.498
16920	9.602	10.8145		9.439
16950	10.167	11.3795		9.8595
16980	10.246	11.4585		10.13
17010	9.92	11.1325		9.5655
17040	9.413	10.6255		10.028
17070	9.98	11.1925		10.59
17100	9.397	10.6095		10.0255
17130	9.462	10.6745		12.965
17160	9.234	10.4465		9.3725
17190	9.674	10.8865		9.0115
17220	9.363	10.5755		9.4395
17250	9.747	10.9595		9.3855
17280	10.386	11.5985		10.2085
17310	9.425	10.6375		9.2165
17340	9.591	10.8035		9.682
17370	9.503	10.7155		10.805
17400	9.701	10.9135		14.3505
17430	9.477	10.6895		10.137
17460	9.419	10.6315		9.2835
17490	11.281	12.4935		9.2165
17520	12.623	13.8355		9.616
17550	8.467	9.6795		10.8135
17580	8.468	9.6805		9.3155
17610	9.069	10.2815		11.46
17640	9.049	10.2615		9.1675
17670	9.009	10.2215		8.608
17700	9.387	10.5995		9.2525
17730	9.754	10.9665		9.011
17760	9.084	10.2965		9.4035
17790	9.551	10.7635		10.2615
17820	9.781	10.9935		11.2095
17850	9.976	11.1885		12.481
17880	9.706	10.9185		13.792
17910	9.989	11.2015		10.9215
17940	10.701	11.9135		9.6185
17970	10.155	11.3675		9.576
18000	10.522	11.7345		9.255
18030	11.043	12.2555		9.2685
18060	10.679	11.8915		12.6785
18090	10.51	11.7225		12.9215
18120	9.698	10.9105		13.767
18150	9.595	10.8075		12.851
18180	10.068	11.2805		12.2925
18210	10.525	11.7375		11.116
18240	10.346	11.5585		12.39
18270	9.947	11.1595		13.1185
18300	10.205	11.4175		12.0705
18330	10.683	11.8955		11.9465
18360	10.375	11.5875		11.3165
18390	10.695	11.9075		12.3355
18420	10.268	11.4805		10.785
18450	9.776	10.9885		10.47
18480	10.445	11.6575		11.0115
18510	9.984	11.1965		10.6015
18540	10.49	11.7025		10.8835
18570	9.801	11.0135		10.7005
18600	10.857	12.0695		10.786
18630	10.762	11.9745		10.5055
18660	10.728	11.9405		10.8855
18690	9.994	11.2065		10.8325
18720	9.615	10.8275		10.226
18750	10.694	11.9065		10.3135
18780	10.627	11.8395		9.8045
18810	12.029	13.2415		9.461
18840	13.525	14.7375		9.3855
18870	10.92	12.1325		9.4785
18900	11.571	12.7835		10.699
18930	11.665	12.8775		11.8795
18960	11.836	13.0485		14.914
18990	12.057	13.2695		12.9855
19020	9.755	10.9675		11.766
19050	9.782	10.9945		11.4645
19080	9.803	11.0155		10.823
19110	9.528	10.7405		10.216
19140	9.786	10.9985		10.3075
19170	11.39	12.6025		11.3115
19200	10.03	11.2425		12.0055
19230	9.825	11.0375		10.9545
19260	10.093	11.3055		10.612
19290	10.182	11.3945		9.9245
19320	10.183	11.3955		10.164
19350	10.347	11.5595		11.5315
19380	10.375	11.5875		10.654
19410	10.529	11.7415		9.982
19440	10.296	11.5085		10.8565
19470	10.128	11.3405		10.845
19500	10.923	12.1355		10.6395
19530	10.021	11.2335		10.925
19560	10.36	11.5725		10.861
19590	11.727	12.9395		10.7195
19620	10.037	11.2495		10.8145
19650	9.617	10.8295		10.138
19680	9.799	11.0115		10.613
19710	11.436	12.6485		10.88
19740	10.198	11.4105		11.057
19770	9.96	11.1725		12.075
19800	10.773	11.9855		14.1535
19830	9.805	11.0175		12.1995
19860	10.336	11.5485		10.567
19890	9.364	10.5765		10.758
19920	9.93	11.1425		10.2515
19950	10.651	11.8635		10.315
19980	11.705	12.9175		11.3225
20010	10.338	11.5505		10.6445
20040	10.333	11.5455		11.3805
20070	11.767	12.9795		11.7135
20100	11.212	12.4245		10.837
20130	12.388	13.6005		10.1435
20160	12.107	13.3195		10.8585
20190	13.379	14.5915		11.2385
20220	10.908	12.1205		10.731
20250	9.234	10.4465		10.024
20280	9.606	10.8185		10.4155
20310	8.659	9.8715		10.907
20340	8.778	9.9905		13.319
20370	8.618	9.8305		11.723
20400	8.763	9.9755		14.554
20430	8.802	10.0145		14.259
20460	8.926	10.1385		12.7085
20490	9.081	10.2935		11.924
20520	9.762	10.9745		10.9365
20550	9.248	10.4605		10.932
20580	9.504	10.7165		10.125
20610	9.06	10.2725		10.1615
20640	9.581	10.7935		11.535
20670	9.535	10.7475		10.1295
20700	8.939	10.1515		14.4195
20730	9.204	10.4165		11.8375
20760	9.218	10.4305		13.294
20790	9.662	10.8745		12.3805
20820	9.245	10.4575		11.8365
20850	9.848	11.0605		12.0275
20880	15.415	16.6275		11.2025
20910	10.617	11.8295		11.583
20940	10.418	11.6305		11.0465
20970	11.55	12.7625		11.603
21000	9.04	10.2525		12.2145
21030	11.749	12.9615		11.2425
21060	13.108	14.3205		10.4045
21090	11.608	12.8205		8.8245
21120	11.411	12.6235		9.361
21150	11.788	13.0005		9.7035
21180	12.507	13.7195		10.101
21210	12.568	13.7805		10.677
21240	12.779	13.9915		12.0945
21270	12.663	13.8755		13.0055
21300	12.399	13.6115		12.103
21330	13.313	14.5255		13.5865
21360	13.556	14.7685		14.2675
21390	14.338	15.5505		15.042
21420	13.492	14.7045		14.6445
21450	14.571	15.7835		11.1385
21480	15.061	16.2735		9.674
21510	16.764	17.9765		10.866
21540	16.625	17.8375		10.834
21570	12.768	13.9805		10.8165
21600	12.004	13.2165		11.1705
21630	12.699	13.9115		11.6545
21660	12.353	13.5655		10.142
21690	12.501	13.7135		10.607
21720	12.967	14.1795		10.731
21750	13.104	14.3165		10.983
21780	13.249	14.4615		9.182
21810	13.228	14.4405		9.991
21840	13.274	14.4865		12.295
21870	14.498	15.7105		8.6485
21900	12.038	13.2505		9.4155
21930	19.751	20.9635		9.43
21960	13.191	14.4035		9.9785
21990	11.723	12.9355		11.391
22020	11.863	13.0755		12.1285
22050	11.65	12.8625		9.52
22080	10.015	11.2275		9.6835
22110	9.932	11.1445		9.811
22140	9.605	10.8175		9.8905
22170	10.159	11.3715		9.9895
22200	9.947	11.1595		11.15
22230	9.624	10.8365		14.1765
22260	9.677	10.8895		14.8945
22290	9.25	10.4625		10.7465
22320	9.173	10.3855		10.601
22350	9.388	10.6005		11.2645
22380	9.873	11.0855		10.663
22410	8.919	10.1315		10.7505
22440	9.21	10.4225		13.554
22470	10.548	11.7605		11.4275
22500	10.428	11.6405		13.169
22530	9.605	10.8175		11.8185
22560	12.293	13.5055		10.261
22590	12.05	13.2625		10.8845
22620	10.123	11.3355		11.214
22650	9.457	10.6695		11.4125
22680	8.895	10.1075		12.201
22710	8.97	10.1825		14.666
22740	8.538	9.7505		12.7265
22770	8.797	10.0095		8.8405
22800	8.999	10.2115		11.39
22830	8.953	10.1655		9.966
22860	9.31	10.5225		10.461
22890	9.544	10.7565		11.12
22920	9.835	11.0475		10.5425
22950	10.309	11.5215		10.8885
22980	10.456	11.6685		17.358
23010	10.377	11.5895		15.5445
23040	10.506	11.7185		12.748
23070	10.561	11.7735		13.795
23100	10.465	11.6775		12.0705
23130	10.284	11.4965		12.419
23160	10.289	11.5015		11.2605
23190	10.238	11.4505		11.4305
23220	10.468	11.6805		10.546
23250	10.34	11.5525		13.017
23280	10.089	11.3015		13.2955
23310	10.486	11.6985		11.5825
23340	10.442	11.6545		11.566
23370	10.581	11.7935		12.212
23400	11.842	13.0545		14.0705
23430	10.64	11.8525		12.411
23460	10.712	11.9245		10.426
23490	10.855	12.0675		10.4115
23520	10.575	11.7875		11.2555
23550	10.619	11.8315		10.5415
23580	10.467	11.6795		12.161
23610	10.681	11.8935		14.064
23640	10.103	11.3155		10.982
23670	10.294	11.5065		10.461
23700	10.173	11.3855		11.166
23730	10.422	11.6345		11.103
23760	10.916	12.1285		12.761
23790	12.433	13.6455		11.038
23820	10.394	11.6065		11.9385
23850	9.895	11.1075		12.086
23880	10.003	11.2155		13.67
23910	10.614	11.8265		13.666
23940	10.529	11.7415		12.1775
23970	10.819	12.0315		12.6255
24000	10.575	11.7875		12.516
24030	10.959	12.1715		12.453
24060	10.914	12.1265		13.0895
24090	11.065	12.2775		13.173
24120	10.809	12.0215		12.4605
24150	10.51	11.7225		12.883
24180	10.776	11.9885		10.088
24210	12.605	13.8175		10.8665
24240	14.468	15.6805		11.106
24270	11.161	12.3735		9.5765
24300	10.724	11.9365		10.583
24330	10.844	12.0565		11.2085
24360	10.648	11.8605		11.529
24390	11.134	12.3465		10.3585
24420	10.86	12.0725		10.7735
24450	10.87	12.0825		11.132
24480	11.355	12.5675		9.9235
24510	11.178	12.3905		10.392
24540	11.376	12.5885		10.035
24570	11.602	12.8145		9.28
24600	11.595	12.8075		9.3085
24630	11.422	12.6345		12.6385
24660	11.368	12.5805		10.434
24690	10.46	11.6725		9.916
24720	10.23	11.4425		9.718
24750	10.708	11.9205		10.083
24780	12.42	13.6325		10.84
24810	14.165	15.3775		9.9195
24840	14.062	15.2745		10.997
24870	14.537	15.7495		9.029
24900	13.945	15.1575		9.4895
24930	12.454	13.6665		11.5915
24960	12.57	13.7825		10.4905
24990	12.062	13.2745		9.922
25020	10.484	11.6965		9.349
25050	9.794	11.0065		10.8985
25080	9.596	10.8085		9.723
25110	10.018	11.2305		12.3895
25140	9.789	11.0015		10.981
25170	10.223	11.4355		10.622
25200	10.55	11.7625		10.043
25230	10.559	11.7715		10.2
25260	10.875	12.0875		10.3
25290	11.938	13.1505		11.1775
25320	10.985	12.1975		9.247
25350	11.047	12.2595		8.135
25380	12.008	13.2205		8.2905
25410	10.829	12.0415		10.4415
25440	10.755	11.9675		11.206
25470	10.997	12.2095		12.421
25500	11.097	12.3095		10.2005
25530	10.961	12.1735		9.3015
25560	11.559	12.7715		9.366
25590	11.086	12.2985		9.417
25620	11.344	12.5565		11.8175
25650	11.284	12.4965		10.8905
25680	12.594	13.8065		10.424
25710	11.495	12.7075		9.487
25740	12.032	13.2445		9.779
25770	11.907	13.1195		10.0645
25800	12.001	13.2135		11.943
25830	11.719	12.9315		10.621
25860	11.233	12.4455		11.301
25890	11.186	12.3985		11.8625
25920	11.482	12.6945		10.549
25950	11.967	13.1795		10.9515
25980	11.98	13.1925		11.5755
26010	12.198	13.4105		12.502
26040	12.075	13.2875		16.514
26070	18.073	19.2855		13.798
26100	17.051	18.2635		9.464
26130	17.309	18.5215		9.2415
26160	16.406	17.6185		9.996
26190	16.902	18.1145		10.1
26220	16.672	17.8845		9.175
26250	16.38	17.5925		13.101
26280	16.616	17.8285		10.861
26310	16.801	18.0135		12.038
26340	16.369	17.5815		12.7615
26370	15.271	16.4835		12.1105
26400	14.715	15.9275		10.2305
26430	14.193	15.4055		10.0685
26460	12.821	14.0335		10.247
26490	9.362	10.5745		10.2275
26520	8.7	9.9125		10.348
26550	9.056	10.2685		10.5595
26580	19.551	20.7635		9.5355
26610	14.525	15.7375		11.2875
26640	14.592	15.8045		9.6225
26670	13.994	15.2065		10.3155
26700	10.775	11.9875		9.77
26730	15.003	16.2155		8.8425
26760	8.569	9.7815		9.4235
26790	9.343	10.5555		9.2305
26820	8.436	9.6485		8.9615
26850	8.41	9.6225		9.8075
26880	7.87	9.0825		9.18
26910	8.888	10.1005		8.684
26940	9.549	10.7615		9.498
26970	9.438	10.6505		9.0255
27000	9.673	10.8855		10.7765
27030	9.591	10.8035		8.31
27060	10.536	11.7485		8.821
27090	10.681	11.8935		9.417
27120	11.191	12.4035		9.0525
27150	14.508	15.7205		9.5005
27180	11.949	13.1615		9.045
27210	11.64	12.8525		10.26
27240	12.204	13.4165		9.2665
27270	12.67	13.8825		13.5065
27300	10.459	11.6715		13.574
27330	10.032	11.2445		10.842
27360	10.167	11.3795		12.4485
27390	11.02	12.2325		13.838
27420	8.892	10.1045		10.5645
27450	10.249	11.4615		9.79
27480	10.185	11.3975		10.028
27510	10.143	11.3555		10.3295
27540	10.276	11.4885		13.6875
27570	10.612	11.8245		10.2055
27600	10.87	12.0825		10.6095
27630	10.96	12.1725		10.1015
27660	11.133	12.3455		10.1775
27690	10.97	12.1825		11.7515
27720	11.083	12.2955		8.97
27750	11.154	12.3665		9.3285
27780	11.135	12.3475		9.5785
27810	11.362	12.5745		10.4715
27840	11.413	12.6255		8.072
27870	11.784	12.9965		9.33
27900	11.903	13.1155		9.054
27930	11.853	13.0655		9.326
27960	12.934	14.1465		10.635
27990	11.584	12.7965		8.7865
28020	11.489	12.7015		9.834
28050	11.896	13.1085		11.32
28080	12.098	13.3105		8.636
28110	11.851	13.0635		9.1045
28140	12.319	13.5315		9.2655
28170	12.01	13.2225		10.262
28200	12.108	13.3205		9.236
28230	12.3	13.5125		10.267
28260	11.912	13.1245		10.6915
28290	11.582	12.7945		9.5775
28320	11.886	13.0985		11.101
28350	12.273	13.4855		13.138
28380	12.383	13.5955		13.7745
28410	12.102	13.3145		12.665
28440	12.878	14.0905		10.826
28470	12.509	13.7215		9.9695
28500	12.767	13.9795		11.014
28530	11.997	13.2095		10.192
28560	11.596	12.8085		10.3255
28590	12.215	13.4275		11.2175
28620	12.24	13.4525		10.8905
28650	12.212	13.4245		10.579
28680	11.993	13.2055		10.6145
28710	11.384	12.5965		10.8765
28740	11.36	12.5725		10.586
28770	11.673	12.8855		11.912
28800	11.87	13.0825		11.664
28830	12.402	13.6145		15.616
28860	11.317	12.5295		12.9
28890	12.609	13.8215		13.0625
28920	12.656	13.8685		11.586
28950	13.142	14.3545		11.556
28980	11.994	13.2065		13.16
29010	12.069	13.2815		13.732
29040	12.694	13.9065		13.118
29070	12.138	13.3505		13.4345
29100	12.307	13.5195		11.116
29130	13.269	14.4815		11.2995
29160	16.022	17.2345		10.0225
29190	11.486	12.6985		10.18
29220	10.693	11.9055		10.919
29250	10.804	12.0165		9.6245
29280	11.004	12.2165		9.7135
29310	11.235	12.4475		9.647
29340	12.549	13.7615		8.985
29370	11.631	12.8435		10.293
29400	11.187	12.3995		9.317
29430	11.961	13.1735		9.501
29460	11.789	13.0015		9.2875
29490	12.204	13.4165		9.6525
29520	11.267	12.4795		9.7865
29550	11.632	12.8445		10.6935
29580	12.454	13.6665		10.0315
29610	13.613	14.8255		10.988
29640	14.695	15.9075		9.484
29670	13.616	14.8285		10.034
29700	11.364	12.5765		11.6155
29730	11.09	12.3025		12.509
29760	11.292	12.5045		8.371
29790	11.096	12.3085		8.582
29820	11.358	12.5705		10.068
29850	12.08	13.2925		11.58
29880	11.889	13.1015		9.486
29910	11.606	12.8185		9.8735
29940	11.226	12.4385		10.9885
29970	11.378	12.5905		10.9465
30000	11.649	12.8615		11.0885
30030	11.411	12.6235		10.784
30060	12.89	14.1025		9.945
30090	12.062	13.2745		10.1295
30120	11.447	12.6595		11.469
30150	13.68	14.8925		10.8755
30180	14.084	15.2965		8.944
30210	16.175	17.3875		8.6805
30240	12.849	14.0615		9.531
30270	15.43	16.6425		8.113
30300	13.698	14.9105		9.3075
30330	11.704	12.9165		9.9085
30360	10.492	11.7045		9.9555
30390	10.557	11.7695		10.607
30420	10.09	11.3025		8.8495
30450	8.797	10.0095		9.74
30480	9.849	11.0615		8.6145
30510	8.877	10.0895		8.949
30540	8.902	10.1145		10.2125
30570	8.867	10.0795		10.1255
30600	8.819	10.0315		9.7875
30630	9.564	10.7765		11.1625
30660	14.059	15.2715		11.9295
30690	12.736	13.9485		11.22
30720	11.302	12.5145		11.395
30750	14.475	15.6875		11.759
30780	11.982	13.1945		11.3535
30810	12.114	13.3265		10.246
30840	12.278	13.4905		11.907
30870	10.023	11.2355		9.7005
30900	9.553	10.7655		8.7615
30930	9.501	10.7135		8.645
30960	10.401	11.6135		10.084
30990	9.656	10.8685		10.995
31020	9.85	11.0625		9.9475
31050	11.181	12.3935		9.4645
31080	10.178	11.3905		11.2865
31110	9.955	11.1675		9.1155
31140	12.218	13.4305		9.1205
31170	10.126	11.3385		8.036
31200	10.293	11.5055		9.225
31230	10.389	11.6015		10.1895
31260	10.249	11.4615		10.3785
31290	11.04	12.2525		10.027
31320	11.613	12.8255		9.527
31350	11.248	12.4605		9.398
31380	10.114	11.3265		9.5665
31410	9.347	10.5595		10.3675
31440	10.156	11.3685		9.934
31470	10.294	11.5065		8.7955
31500	10.73	11.9425		9.2325
31530	10.868	12.0805		10.254
31560	10.477	11.6895		10.1675
31590	10.618	11.8305		10.492
31620	10.93	12.1425		10.6015
31650	11.109	12.3215		11.732
31680	11.069	12.2815		13.925
31710	11.152	12.3645		9.291
31740	11.301	12.5135		8.6725
31770	11.252	12.4645		9.606
31800	10.981	12.1935		9.0325
31830	11.078	12.2905		7.9795
31860	10.867	12.0795		8.8855
31890	10.712	11.9245		11.0405
31920	11.237	12.4495		8.129
31950	11.525	12.7375		9.095
31980	11.632	12.8445		9.179
32010	11.906	13.1185		10.956
32040	11.682	12.8945		14.4755
32070	11.744	12.9565		9.3335
32100	11.229	12.4415		8.5125
32130	11.115	12.3275		8.5595
32160	10.63	11.8425		8.93
32190	10.853	12.0655		10.4025
32220	11.11	12.3225		9.182
32250	11.25	12.4625		10.0165
32280	11.772	12.9845		11.482
32310	13.109	14.3215		9.829
32340	10.689	11.9015		9.553
32370	11.091	12.3035		9.262
32400	11.126	12.3385		13.1595
32430	11.849	13.0615		10.7965
32460	11.848	13.0605		8.9355
32490	11.92	13.1325		9.422
32520	14.585	15.7975		9.7205
32550	11.76	12.9725		11.14
32580	11.018	12.2305		11.9795
32610	11.219	12.4315		10.622
32640	11.391	12.6035		8.6495
32670	12.301	13.5135		9.0795
32700	10.9	12.1125		8.7925
32730	11.943	13.1555		8.885
32760	10.136	11.3485		9.0745
32790	13.506	14.7185		9.6205
32820	11.731	12.9435		10.8515
32850	13.18	14.3925		14.916
32880	11.54	12.7525		14.5315
32910	10.592	11.8045		13.135
32940	10.405	11.6175		12.3885
32970	10.496	11.7085		11.9085
33000	9.868	11.0805		10.633
33030	9.616	10.8285		11.0455
33060	10.858	12.0705		14.2375
33090	10.732	11.9445		12.5475
33120	10.829	12.0415		10.4085
33150	11.089	12.3015		9.486
33180	10.315	11.5275		8.6185
33210	11.532	12.7445		9.0185
33240	9.772	10.9845		11.3405
33270	9.72	10.9325		11.9385
33300	9.05	10.2625		12.6835
33330	7.738	8.9505		12.882
33360	9.613	10.8255		13.273
33390	10.444	11.6565		13.0545
33420	11.309	12.5215		12.905
33450	10.197	11.4095		11.777
33480	10.858	12.0705		12.051
33510	10.107	11.3195		12.5085
33540	10.44	11.6525		12.8565
33570	10.172	11.3845		12.164
33600	7.694	8.9065		12.142
33630	8.198	9.4105		11.4055
33660	8.881	10.0935		11.4295
33690	8.857	10.0695		12.1985
33720	8.947	10.1595		12.447
33750	9.998	11.2105		11.793
33780	8.573	9.7855		10.6645
33810	8.13	9.3425		9.519
33840	8.323	9.5355		8.2535
33870	8.596	9.8085		8.7165
33900	8.698	9.9105		9.121
33930	8.706	9.9185		10.823
33960	9.129	10.3415		9.672
33990	8.21	9.4225		11.0425
34020	8.496	9.7085		10.1
34050	8.789	10.0015		10.056
34080	8.842	10.0545		10.152
34110	9.298	10.5105		9.867
34140	9.457	10.6695		9.412
34170	9.331	10.5435		9.4995
34200	8.295	9.5075		9.7025
34230	13.744	14.9565		9.5645
34260	9.761	10.9735		9.682
34290	8.738	9.9505		9.985
34320	7.582	8.7945		9.733
34350	7.711	8.9235		9.493
34380	7.887	9.0995		9.784
34410	8.038	9.2505		9.6995
34440	8.416	9.6285		9.6315
34470	8.28	9.4925		10.5135
34500	8.066	9.2785		10.0665
34530	8.607	9.8195		10.509
34560	9.385	10.5975		10.401
34590	7.863	9.0755		10.0735
34620	8.145	9.3575		10.3105
34650	8.202	9.4145		10.471
34680	8.737	9.9495		10.2965
34710	8.94	10.1525		9.934
34740	10.245	11.4575		10.325
34770	12.594	13.8065		10.1235
34800	13.682	14.8945		10.483
34830	9.236	10.4485		10.3965
34860	8.613	9.8255		12.034
34890	8.185	9.3975		13.9815
34920	7.957	9.1695		10.8395
34950	7.729	8.9415		10.2365
34980	8.279	9.4915		10.385
35010	8.119	9.3315		10.6755
35040	8.688	9.9005		14.082
35070	9.343	10.5555		10.881
35100	9.859	11.0715		11.357
35130	8.351	9.5635		12.203
35160	7.855	9.0675		11.084
35190	8.323	9.5355		11.2505
35220	12.172	13.3845		12.512
35250	8.304	9.5165		11.8015
35280	7.606	8.8185		12.509
35310	7.446	8.6585		11.3695
35340	7.345	8.5575		11.62
35370	7.713	8.9255		11.459
35400	8.367	9.5795		11.384
35430	7.464	8.6765		11.6495
35460	8.133	9.3455		11.042
35490	8.154	9.3665		11.338
35520	8.228	9.4405		11.337
35550	9.158	10.3705		11.6845
35580	8.94	10.1525		11.402
35610	9.121	10.3335		11.628
35640	10.873	12.0855		11.5115
35670	12.469	13.6815		11.113
35700	10.068	11.2805		11.123
35730	11.635	12.8475		10.3285
35760	13.524	14.7365		10.7955
35790	10.772	11.9845		12.289
35820	8.646	9.8585		13.2585
35850	8.545	9.7575		14.4565
35880	8.267	9.4795		13.9765
35910	8.351	9.5635		12.647
35940	8.376	9.5885		11.776
35970	8.181	9.3935		10.984
36000	7.904	9.1165		12.5925
36030	8.061	9.2735		14.3385
36060	8.051	9.2635		12.345
36090	8.324	9.5365		11.1015
36120	14.608	15.8205		11.041
36150	10.719	11.9315		11.1255
36180	12.699	13.9115		11.2765
36210	11.715	12.9275		9.9155
36240	13.394	14.6065		11.5195
36270	12.367	13.5795		10.798
36300	10.91	12.1225		9.437
36330	11.013	12.2255		6.897
36360	11.147	12.3595		6.7795
36390	9.037	10.2495		7.0565
36420	10.77	11.9825		7.2895
36450	9.777	10.9895		7.168
36480	12.578	13.7905		7.617
36510	12.005	13.2175		8.0165
36540	11.807	13.0195		8.0595
36570	10.944	12.1565		8.0915
36600	10.772	11.9845		8.277
36630	10.168	11.3805		8.4655
36660	11.3	12.5125		8.9615
36690	10.027	11.2395		8.874
36720	10.181	11.3935		8.7905
36750	10.614	11.8265		8.702
36780	11.632	12.8445		8.691
36810	9.648	10.8605		8.407
36840	9.497	10.7095		8.23
36870	9.196	10.4085		8.7685
36900	9.319	10.5315		13.2695
36930	9.39	10.6025		16.503
36960	10.208	11.4205		17.5515
36990	9.089	10.3015		15.613
37020	9.689	10.9015		17.429
37050	10.319	11.5315		15.4735
37080	9.023	10.2355		16.754
37110	9.468	10.6805		15.4825
37140	9.508	10.7205		15.186
37170	9.675	10.8875		12.745
37200	9.472	10.6845		15.1905
37230	9.169	10.3815		15.991
37260	9.417	10.6295		16.1045
37290	9.088	10.3005		16.844
37320	10.258	11.4705		16.67
37350	10.087	11.2995		15.916
37380	9.153	10.3655		16.3515
37410	8.933	10.1455		13.767
37440	9.094	10.3065		14.81
37470	8.735	9.9475		12.852
37500	9.467	10.6795		12.203
37530	8.882	10.0945		11.613
37560	8.302	9.5145		12.484
37590	8.447	9.6595		9.761
37620	8.05	9.2625		9.0855
37650	8.551	9.7635		8.4325
37680	7.795	9.0075		9.7575
37710	7.988	9.2005		10.383
37740	8.544	9.7565		10.5045
37770	8.86	10.0725		9.8255
37800	10.113	11.3255		9.9465
37830	10.296	11.5085		9.3645
37860	11.038	12.2505		9.3605
37890	14.172	15.3845		8.93
37920	13.231	14.4435		9.4145
37950	13.104	14.3165		9.0245
37980	10.442	11.6545		9.3205
38010	10.605	11.8175		9.6125
38040	10.502	11.7145		9.52
38070	9.954	11.1665		9.114
38100	10.55	11.7625		9.394
38130	9.316	10.5285		9.407
38160	9.905	11.1175		9.328
38190	8.007	9.2195		8.671
38220	10	11.2125		11.8085
38250	8.716	9.9285		14.3475
38280	9.474	10.6865		14.66
38310	10.211	11.4235		14.7965
38340	9.987	11.1995		13.5525
38370	11.329	12.5415		12.013
38400	10.257	11.4695		12.06
38430	10.512	11.7245		11.5275
38460	8.972	10.1845		12.3065
38490	8.596	9.8085		10.5905
38520	10.203	11.4155		10.149
38550	8.932	10.1445		10.148
38580	8.492	9.7045		10.8215
38610	8.466	9.6785		12.7515
38640	9.437	10.6495		12.219
38670	11.168	12.3805		13.354
38700	9.47	10.6825		12.1845
38730	9.698	10.9105		12.835
38760	9.185	10.3975		12.8905
38790	8.751	9.9635		12.989
38820	8.788	10.0005		11.1015
38850	9.961	11.1735		12.629
38880	9.327	10.5395		12.3545
38910	10.196	11.4085		11.8965
38940	9.069	10.2815		12.1285
38970	9.325	10.5375		12.2425
39000	9.529	10.7415		12.2035
39030	9.584	10.7965		12.612
39060	9.841	11.0535		11.163
39090	9.754	10.9665		11.7695
39120	9.543	10.7555		13.6815
39150	9.447	10.6595		21.957
39180	9.567	10.7795		25.605
39210	10.277	11.4895		17.351
39240	8.927	10.1395		8.462
39270	8.832	10.0445		9.337
39300	9.019	10.2315		10.0085
39330	9.284	10.4965		9.9525
39360	9.517	10.7295		10.934
39390	9.786	10.9985		10.962
39420	9.549	10.7615		10.914
39450	9.55	10.7625		11.273
39480	10.139	11.3515		11.5495
39510	10.194	11.4065		11.249
39540	11.531	12.7435		11.7255
39570	14.324	15.5365		10.686
39600	11.558	12.7705		10.918
39630	12.35	13.5625		11.4505
39660	9.624	10.8365		10.405
39690	9.523	10.7355		10.49
39720	9.186	10.3985		15.005
39750	10.503	11.7155		10.976
39780	8.588	9.8005		10.15
39810	8.826	10.0385		10.086
39840	9.252	10.4645		10.6995
39870	8.694	9.9065		9.3845
39900	9.511	10.7235		10.645
39930	9.531	10.7435		8.6795
39960	10.689	11.9015		10.3225
39990	9.271	10.4835		9.9115
40020	9.593	10.8055		8.9315
40050	10.615	11.8275		10.0745
40080	9.721	10.9335		12.827
40110	11.293	12.5055		12.7855
40140	9.709	10.9215		13.285
40170	10.202	11.4145		14.3465
40200	9.047	10.2595		14.3845
40230	8.779	9.9915		16.3735
40260	9.083	10.2955		14.6935
40290	9.859	11.0715		15.1665
40320	9.433	10.6455		16.107
40350	11.077	12.2895		13.7355
40380	8.975	10.1875		13.882
40410	9.001	10.2135		14.308
40440	10.036	11.2485		12.686
40470	8.652	9.8645		13.3405
40500	8.971	10.1835		11.885
40530	9.197	10.4095		13.0865
40560	9.209	10.4215		14.968
40590	9.295	10.5075		13.6525
40620	10.094	11.3065		13.67
40650	10.082	11.2945		14.6475
40680	14.131	15.3435		13.6035
40710	9.52	10.7325		14.4545
40740	11.501	12.7135		14.368
40770	13.891	15.1035		15.588
40800	12.792	14.0045		13.9465
40830	13.056	14.2685		13.432
40860	13.037	14.2495		12.309
40890	10.87	12.0825		9.743
40920	12.122	13.3345		10.4235
40950	11.612	12.8245		10.02
40980	9.811	11.0235		9.0405
41010	10.191	11.4035		10.258
41040	9.257	10.4695		9.3605
41070	10.384	11.5965		11.817
41100	9.055	10.2675		9.1145
41130	8.782	9.9945		9.0345
41160	9.043	10.2555		9.695
41190	8.985	10.1975		12.74
41220	8.913	10.1255		9.753
41250	11.174	12.3865		10.011
41280	9.471	10.6835		7.7325
41310	8.731	9.9435		9.1105
41340	9.103	10.3155		8.8575
41370	13.848	15.0605		9.3885
41400	12.566	13.7785		9.8805
41430	10.435	11.6475		9.9295
41460	10.815	12.0275		10.1985
41490	10.125	11.3375		10.5005
41520	14.038	15.2505		10.533
41550	11.768	12.9805		10.376
41580	10.568	11.7805		10.742
41610	10.02	11.2325		11.3185
41640	11.228	12.4405		11.268
41670	10.898	12.1105		10.8685
41700	10.732	11.9445		10.377
41730	10.358	11.5705		8.906
41760	9.622	10.8345		8.719
41790	10.533	11.7455		8.989
41820	10.208	11.4205		8.8635
41850	9.864	11.0765		9.0495
41880	9.804	11.0165		9.6505
41910	10.37	11.5825		9.885
41940	10.411	11.6235		9.91
41970	10.787	11.9995		10.4195
42000	11.217	12.4295		10.144
42030	9.964	11.1765		10.3365
42060	10.096	11.3085		10.059
42090	10.36	11.5725		10.142
42120	8.024	9.2365		10.46
42150	7.561	8.7735		10.6205
42180	7.663	8.8755		10.519
42210	8.062	9.2745		10.402
42240	8.235	9.4475		10.2915
42270	8.228	9.4405		10.7245
42300	8.754	9.9665		11.344
42330	8.826	10.0385		11.146
42360	8.951	10.1635		10.981
42390	9.107	10.3195		11.1265
42420	9.822	11.0345		11.387
42450	10.174	11.3865		14.629
42480	11.59	12.8025		12.9295
42510	10.634	11.8465		10.504
42540	12.952	14.1645		11.2995
42570	11.01	12.2225		10.382
42600	10.771	11.9835		11.2965
42630	12.331	13.5435		13.2015
42660	12.417	13.6295		14.505
42690	13.472	14.6845		15.1665
42720	12.638	13.8505		16.368
42750	15.861	17.0735		15.6185
42780	11.798	13.0105		15.584
42810	13.72	14.9325		15.072
42840	13.144	14.3565		17.2225
42870	10.353	11.5655		15.2115
42900	9.499	10.7115		22.124
42930	8.226	9.4385		13.6845
42960	8.697	9.9095		11.6155
42990	10.118	11.3305		12.9095
43020	9.189	10.4015		14.209
43050	9.391	10.6035		16.8115
43080	9.852	11.0645		15.0935
43110	9.574	10.7865		15.3375
43140	9.634	10.8465		15.14
43170	9.759	10.9715		18.869
43200	10.157	11.3695		13.691
43230	10.836	12.0485		12.224
43260	10.048	11.2605		14.074
43290	8.796	10.0085		12.4735
43320	9.063	10.2755		11.5765
43350	9.474	10.6865		11.945
43380	9.315	10.5275		11.06
43410	9.323	10.5355		12.726
43440	9.714	10.9265		11.8205
43470	9.981	11.1935		11.211
43500	9.56	10.7725		9.8385
43530	7.836	9.0485		9.2385
43560	8.103	9.3155		9.534
43590	8.471	9.6835		8.831
43620	9.086	10.2985		8.9285
43650	10.758	11.9705		9.2555
43680	11.407	12.6195		9.9095
43710	7.354	8.5665		9.5105
43740	7.518	8.7305		9.96
43770	8.177	9.3895		10.127
43800	8.229	9.4415		9.302
43830	8.215	9.4275		9.94
43860	8.22	9.4325		9.887
43890	8.56	9.7725		9.48
43920	8.972	10.1845		9.356
43950	9.544	10.7565		12.197
43980	10.813	12.0255		11.472
44010	12.644	13.8565		10.4815
44040	9.188	10.4005		10.0305
44070	8.383	9.5955		9.798
44100	8.232	9.4445		9.7735
44130	8.458	9.6705		9.3705
44160	8.484	9.6965		9.6175
44190	8.496	9.7085		9.3685
44220	8.701	9.9135		9.27
44250	8.644	9.8565		10.244
44280	8.712	9.9245		9.4465
44310	8.71	9.9225		9.8895
44340	8.844	10.0565		9.895
44370	9.308	10.5205		10.233
44400	10.567	11.7795		9.8655
44430	14.289	15.5015		9.1835
44460	11.639	12.8515		8.9545
44490	15.895	17.1075		9.505
44520	11.469	12.6815		9.386
44550	10.37	11.5825		9.706
44580	8.698	9.9105		9.8075
44610	8.886	10.0985		10.7895
44640	9.891	11.1035		11.056
44670	9.429	10.6415		9.7355
44700	10.675	11.8875		10.1625
44730	9.547	10.7595		8.909
44760	9.354	10.5665		8.2995
44790	9.55	10.7625		8.622
44820	9.526	10.7385		9.175
44850	14.833	16.0455		8.804
44880	9.85	11.0625		8.4005
44910	10.092	11.3045		8.178
44940	10.338	11.5505		8.9275
44970	11.286	12.4985		8.8205
45000	12.627	13.8395		8.996
45030	11.923	13.1355		9.433
45060	9.289	10.5015		9.441
45090	9.026	10.2385		10.0375
45120	9.071	10.2835		9.3425
45150	9.59	10.8025		8.8185
45180	9.754	10.9665		8.7785
45210	9.893	11.1055		8.6215
45240	10.11	11.3225		8.8745
45270	9.918	11.1305		9.164
45300	10.482	11.6945		8.7405
45330	10.67	11.8825		8.6655
45360	11.307	12.5195		10.296
45390	12.483	13.6955		10.26
45420	14.424	15.6365		10.4635
45450	11.099	12.3115		9.6615
45480	11.929	13.1415		9.446
45510	7.657	8.8695		9.1505
45540	7.599	8.8115		11.2395
45570	7.544	8.7565		10.518
45600	12.811	14.0235		10.5325
45630	8.633	9.8455		10.8815
45660	8.874	10.0865		10.7375
45690	9.408	10.6205		11.15
45720	9.089	10.3015		11.0185
45750	9.294	10.5065		11.068
45780	10.521	11.7335		9.097
45810	9.159	10.3715		9.4445
45840	9.501	10.7135		10.877
45870	9.594	10.8065		10.914
45900	9.758	10.9705		9.1345
45930	18.483	19.6955		9.616
45960	13.808	15.0205		9.535
45990	16.605	17.8175		9.464
46020	12.059	13.2715		9.557
46050	11.518	12.7305		9.076
46080	11.553	12.7655		9.086
46110	14.138	15.3505		-2.7095
46140	11.027	12.2395		-3.1295
46170	11	12.2125		-3.3005
46200	10.716	11.9285		-3.048
46230	11.7	12.9125		-2.9355
46260	10.713	11.9255		-2.6855
46290	10.383	11.5955		-2.4965
46320	9.713	10.9255		-2.633
46350	9.615	10.8275		-1.71
46380	10.821	12.0335		-1.6085
46410	9.32	10.5325		-1.3645
46440	9.347	10.5595		-1.0545
46470	9.478	10.6905
46500	14.131	15.3435
46530	11.078	12.2905
46560	13.088	14.3005
46590	10.535	11.7475
46620	10.205	11.4175
46650	10.805	12.0175
46680	9.902	11.1145
46710	9.723	10.9355
46740	12.276	13.4885
46770	11.391	12.6035
46800	14.325	15.5375
46830	12.373	13.5855
46860	10.024	11.2365
46890	9.121	10.3335
46920	9.306	10.5185
46950	9.184	10.3965
46980	9.214	10.4265
47010	10.98	12.1925
47040	9.106	10.3185
47070	9.106	10.3185
47100	9.552	10.7645
47130	9.23	10.4425
47160	12.667	13.8795
47190	13.416	14.6285
47220	12.287	13.4995
47250	10.973	12.1855
47280	8.566	9.7785
47310	9.862	11.0745
47340	8.635	9.8475
47370	10.363	11.5755
47400	9.544	10.7565
47430	9.554	10.7665
47460	10.227	11.4395
47490	12.736	13.9485
47520	10.361	11.5735
47550	10.417	11.6295
47580	9.234	10.4465
47610	10.449	11.6615
47640	11.003	12.2155
47670	10.785	11.9975
47700	10.962	12.1745
47730	13.238	14.4505
47760	11.677	12.8895
47790	14.006	15.2185
47820	10.901	12.1135
47850	10.801	12.0135
47880	11.129	12.3415
47910	11.074	12.2865
47940	11.752	12.9645
47970	11.372	12.5845
48000	11.235	12.4475
48030	11.18	12.3925
48060	11.301	12.5135
48090	11.548	12.7605
48120	12.206	13.4185
48150	12.186	13.3985
48180	11.735	12.9475
48210	11.263	12.4755
48240	11.233	12.4455
48270	11.381	12.5935
48300	11.96	13.1725
48330	8.889	10.1015
48360	8.862	10.0745
48390	9.205	10.4175
48420	10.103	11.3155
48450	9.968	11.1805
48480	9.819	11.0315
48510	8.592	9.8045
48540	8.136	9.3485
48570	9.267	10.4795
48600	9.474	10.6865
48630	9.68	10.8925
48660	10.312	11.5245
48690	11.499	12.7115
48720	9.134	10.3465
48750	9.074	10.2865
48780	9.218	10.4305
48810	9.461	10.6735
48840	9.661	10.8735
48870	10.892	12.1045
48900	8.947	10.1595
48930	8.509	9.7215
48960	8.913	10.1255
48990	8.786	9.9985
49020	9.573	10.7855
49050	9.142	10.3545
49080	8.503	9.7155
49110	8.372	9.5845
49140	7.763	8.9755
49170	7.572	8.7845
49200	8.62	9.8325
49230	12.215	13.4275
49260	10.637	11.8495
49290	9.24	10.4525
49320	9.203	10.4155
49350	9.082	10.2945
49380	8.325	9.5375
49410	8.32	9.5325
49440	8.691	9.9035
49470	8.287	9.4995
49500	9.454	10.6665
49530	8.996	10.2085
49560	10.259	11.4715
49590	8.492	9.7045
49620	8.922	10.1345
49650	11.618	12.8305
49680	7.951	9.1635
49710	8.031	9.2435
49740	7.602	8.8145
49770	8.121	9.3335
49800	8.433	9.6455
49830	11.378	12.5905
49860	9.38	10.5925
49890	9.226	10.4385
49920	9.33	10.5425
49950	7.586	8.7985
49980	9.833	11.0455
50010	8.963	10.1755
50040	7.31	8.5225
50070	8.939	10.1515
50100	10.433	11.6455
50130	8.456	9.6685
50160	8.565	9.7775
50190	12.066	13.2785
50220	10.288	11.5005
50250	9.302	10.5145
50280	10.235	11.4475
50310	9.021	10.2335
50340	9.798	11.0105
50370	8.984	10.1965
50400	8.677	9.8895
50430	8.633	9.8455
50460	9.342	10.5545
50490	9.373	10.5855
50520	8.802	10.0145
50550	10.193	11.4055
50580	9.737	10.9495
50610	9.114	10.3265
50640	6.955	8.1675
50670	7.015	8.2275
50700	6.83	8.0425
50730	7.068	8.2805
50760	7.088	8.3005
50790	7.176	8.3885
50820	11.282	12.4945
50850	10.851	12.0635
50880	9.136	10.3485
50910	11.712	12.9245
50940	10.705	11.9175
50970	10.208	11.4205
51000	7.768	8.9805
51030	8.111	9.3235
51060	8.067	9.2795
51090	8.178	9.3905
51120	8.129	9.3415
51150	8.107	9.3195
51180	8.302	9.5145
51210	11.648	12.8605
51240	9.562	10.7745
51270	8.695	9.9075
51300	10.661	11.8735
51330	9.468	10.6805
51360	8.955	10.1675
51390	8.408	9.6205
51420	8.141	9.3535
51450	8.701	9.9135
51480	8.432	9.6445
51510	8.454	9.6665
51540	9.25	10.4625
51570	12.358	13.5705
51600	9.103	10.3155
51630	9.433	10.6455
51660	9.384	10.5965
51690	9.841	11.0535
51720	10.336	11.5485
51750	11.491	12.7035
51780	9.809	11.0215
51810	9.023	10.2355
51840	9.65	10.8625
51870	9.714	10.9265
51900	9.764	10.9765
51930	10.081	11.2935
51960	10.645	11.8575
51990	10.766	11.9785
52020	11.813	13.0255
52050	13.075	14.2875
52080	17.528	18.7405
52110	14.698	15.9105
52140	10.473	11.6855
52170	8.609	9.8215
52200	7.894	9.1065
52230	8.14	9.3525
52260	7.918	9.1305
52290	8.395	9.6075
52320	9.172	10.3845
52350	10.439	11.6515
52380	7.336	8.5485
52410	7.688	8.9005
52440	8.237	9.4495
52470	13.766	14.9785
52500	10.011	11.2235
52530	9.543	10.7555
52560	9.754	10.9665
52590	12.395	13.6075
52620	9.256	10.4685
52650	11.855	13.0675
52680	11.243	12.4555
52710	12.609	13.8215
52740	9.187	10.3995
52770	9.215	10.4275
52800	8.821	10.0335
52830	8.602	9.8145
52860	9.11	10.3225
52890	8.938	10.1505
52920	9.131	10.3435
52950	9.097	10.3095
52980	8.933	10.1455
53010	9.799	11.0115
53040	8.472	9.6845
53070	10.6	11.8125
53100	8.094	9.3065
53130	8.164	9.3765
53160	8.482	9.6945
53190	11.058	12.2705
53220	9.092	10.3045
53250	8.375	9.5875
53280	8.445	9.6575
53310	9.132	10.3445
53340	9.074	10.2865
53370	8.169	9.3815
53400	8.946	10.1585
53430	7.547	8.7595
53460	7.713	8.9255
53490	7.949	9.1615
53520	8.473	9.6855
53550	8.585	9.7975
53580	7.451	8.6635
53610	7.66	8.8725
53640	7.838	9.0505
53670	8.298	9.5105
53700	8.892	10.1045
53730	8.888	10.1005
53760	7.047	8.2595
53790	7.483	8.6955
53820	7.46	8.6725
53850	7.947	9.1595
53880	8.624	9.8365
53910	8.054	9.2665
53940	7.572	8.7845
53970	8.996	10.2085
54000	10.132	11.3445
54030	6.94	8.1525
54060	7.255	8.4675
54090	7.582	8.7945
54120	7.635	8.8475
54150	8.394	9.6065
54180	8.015	9.2275
54210	7.676	8.8885
54240	8.004	9.2165
54270	8.17	9.3825
54300	8.406	9.6185
54330	7.662	8.8745
54360	8.003	9.2155
54390	8.665	9.8775
54420	9.43	10.6425
54450	8.124	9.3365
54480	7.984	9.1965
54510	15.065	16.2775
54540	9.523	10.7355
54570	9.153	10.3655
54600	15.57	16.7825
54630	9.453	10.6655
54660	9.806	11.0185
54690	10.926	12.1385
54720	11.546	12.7585
54750	13.392	14.6045
54780	11.859	13.0715
54810	10.983	12.1955
54840	7.721	8.9335
54870	8.586	9.7985
54900	8.569	9.7815
54930	8.415	9.6275
54960	9.216	10.4285
54990	8.913	10.1255
55020	9.321	10.5335
55050	15.852	17.0645
55080	9.098	10.3105
55110	8.899	10.1115
55140	9.087	10.2995
55170	9.304	10.5165
55200	9.49	10.7025
55230	9.542	10.7545
55260	8.236	9.4485
55290	9.178	10.3905
55320	8.752	9.9645
55350	9.948	11.1605
55380	11.13	12.3425
55410	7.628	8.8405
55440	7.887	9.0995
55470	7.974	9.1865
55500	8.258	9.4705
55530	8.213	9.4255
55560	8.519	9.7315
55590	9.954	11.1665
55620	8.564	9.7765
55650	6.893	8.1055
55680	6.826	8.0385
55710	8.102	9.3145
55740	8.133	9.3455
55770	8.269	9.4815
55800	7.414	8.6265
55830	8.033	9.2455
55860	8.194	9.4065
55890	8.646	9.8585
55920	10.199	11.4115
55950	7.37	8.5825
55980	7.778	8.9905
56010	8.233	9.4455
56040	9.01	10.2225
56070	11.477	12.6895
56100	8.738	9.9505
56130	7.287	8.4995
56160	7.56	8.7725
56190	7.603	8.8155
56220	8.181	9.3935
56250	8.468	9.6805
56280	7.638	8.8505
56310	8.497	9.7095
56340	9.602	10.8145
56370	7.762	8.9745
56400	8.285	9.4975
56430	9.01	10.2225
56460	9.099	10.3115
56490	10.06	11.2725
56520	8.898	10.1105
56550	8.508	9.7205
56580	8.222	9.4345
56610	9.301	10.5135
56640	10.476	11.6885
56670	11.042	12.2545
56700	12.809	14.0215
56730	14.186	15.3985
56760	10.938	12.1505
56790	12.153	13.3655
56820	10.752	11.9645
56850	10.638	11.8505
56880	8.589	9.8015
56910	8.796	10.0085
56940	8.718	9.9305
56970	9.194	10.4065
57000	10.409	11.6215
57030	9.055	10.2675
57060	8.904	10.1165
57090	9.099	10.3115
57120	9.127	10.3395
57150	9.997	11.2095
57180	10.013	11.2255
57210	9.845	11.0575
57240	9.511	10.7235
57270	9.834	11.0465
57300	8.899	10.1115
57330	9.071	10.2835
57360	9.733	10.9455
57390	10.175	11.3875
57420	9.153	10.3655
57450	9.335	10.5475
57480	9.412	10.6245
57510	10.043	11.2555
57540	11.356	12.5685
57570	10.668	11.8805
57600	10.235	11.4475
57630	15.28	16.4925
57660	13.527	14.7395
57690	14.172	15.3845
57720	9.203	10.4155
57750	9.185	10.3975
57780	14.515	15.7275
57810	10.355	11.5675
57840	10.392	11.6045
57870	11.261	12.4735
57900	9.426	10.6385
57930	10.969	12.1815
57960	12.926	14.1385
57990	11.357	12.5695
58020	13.682	14.8945
58050	12.761	13.9735
58080	11.05	12.2625
58110	12.736	13.9485
58140	11.708	12.9205
58170	10.461	11.6735
58200	9.346	10.5585
58230	10.499	11.7115
58260	9.675	10.8875
58290	9.083	10.2955
58320	8.537	9.7495
58350	8.616	9.8285
58380	9.319	10.5315
58410	10.927	12.1395
58440	8.486	9.6985
58470	8.796	10.0085
58500	8.028	9.2405
58530	7.895	9.1075
58560	9.107	10.3195
58590	8.322	9.5345
58620	8.547	9.7595
58650	7.918	9.1305
58680	7.627	8.8395
58710	9.942	11.1545
58740	8.219	9.4315
58770	8.066	9.2785
58800	8.143	9.3555
58830	7.982	9.1945
58860	8.595	9.8075
58890	7.98	9.1925
58920	8.17	9.3825
58950	8.282	9.4945
58980	8.598	9.8105
59010	8.727	9.9395
59040	8.421	9.6335
59070	10.143	11.3555
59100	8.819	10.0315
59130	8.841	10.0535
59160	8.797	10.0095
59190	9.03	10.2425
59220	10.521	11.7335
59250	8.343	9.5555
59280	8.2	9.4125
59310	8.586	9.7985
59340	9.057	10.2695
59370	10.215	11.4275
59400	10.591	11.8035
59430	12.055	13.2675
59460	10.538	11.7505
59490	7.212	8.4245
59520	7.105	8.3175
59550	7.366	8.5785
59580	7.373	8.5855
59610	9.124	10.3365
59640	8.587	9.7995
59670	8.576	9.7885
59700	12.159	13.3715
59730	8.296	9.5085
59760	8.251	9.4635
59790	8.383	9.5955
59820	8.939	10.1515
59850	9.607	10.8195
59880	9.945	11.1575
59910	8.449	9.6615
59940	11.019	12.2315
59970	10.52	11.7325
[truncated: 1,096 more rows]

## Sheet: 13984
TIME	RAW DATA	OFFSET DATA		1 MIN AVERAGE	5 MIN AVERAGE	30 MIN AVERAGE	60 MIN AVERAGE		1 MIN MAX	5 MIN MAX	30 MIN MAX	HOUR MAX
09/17/2021 05:30:00 PM	1.139	0.8528		1.1103	1.0202	0.639017	0.0160333		10.2738	8.6939	6.45427	5.88238
09/17/2021 05:30:30 PM	1.654	1.3678		0.8593	0.9714	-0.60695	-0.545583
09/17/2021 05:31:00 PM	1.049	0.7628		1.1323	1.2953	-0.836283	-0.698958
09/17/2021 05:31:30 PM	1.242	0.9558		1.0558	1.4153	-0.254883	1.39023
09/17/2021 05:32:00 PM	1.364	1.0778		0.9433	-0.382	-0.4066	1.20953
09/17/2021 05:32:30 PM	1.473	1.1868		0.9203	-0.4861	-0.991317	1.76447
09/17/2021 05:33:00 PM	1.28	0.9938		0.9823	-0.4131	1.69657	1.3217
09/17/2021 05:33:30 PM	1.404	1.1178		0.8348	0.2257	1.0839	2.40288
09/17/2021 05:34:00 PM	1.23	0.9438		0.9853	-0.4099	0.866617	2.52515
09/17/2021 05:34:30 PM	1.229	0.9428		1.1343	-0.3369	1.55245	2.79846
09/17/2021 05:35:00 PM	1.155	0.8688		1.5603	-1.4186	1.15332	2.42794
09/17/2021 05:35:30 PM	1.258	0.9718		1.1328	-1.2889	2.37563	3.4672
09/17/2021 05:36:00 PM	1.27	0.9838		1.2628	-1.2728	1.1963	3.72223
09/17/2021 05:36:30 PM	1.267	0.9808		1.1373	-0.7289	1.4471	3.18653
09/17/2021 05:37:00 PM	1.141	0.8548		1.3833	-0.6015	2.56343	3.42756
09/17/2021 05:37:30 PM	1.101	0.8148		1.0808	-0.3167	2.24232	4.32461
09/17/2021 05:38:00 PM	1.174	0.8878		1.0873	-1.2767	2.09423	4.08441
09/17/2021 05:38:30 PM	1.369	1.0828		1.4478	-0.8211	2.95607	5.88238
09/17/2021 05:39:00 PM	1.367	1.0808		1.3088	1.0717	2.6465	3.13497
09/17/2021 05:39:30 PM	1.474	1.1878		2.1518	1.0933	2.95042	4.07109
09/17/2021 05:40:00 PM	1.674	1.3878		0.5933	-0.5734	2.9366	2.35758
09/17/2021 05:40:30 PM	2.019	1.7328		-0.7182	-1.6155	1.91928	2.16457
09/17/2021 05:41:00 PM	1.426	1.1398		-0.4432	-1.9452	3.44837	3.17423
09/17/2021 05:41:30 PM	1.412	1.1258		-0.6832	0.4398	3.48603	1.65094
09/17/2021 05:42:00 PM	1.506	1.2198		-0.6587	-1.617	3.46462	0.6513
09/17/2021 05:42:30 PM	1.592	1.3058		-0.6717	-1.5475	3.97983
09/17/2021 05:43:00 PM	1.472	1.1858		-0.4837	-0.1881	3.26215
09/17/2021 05:43:30 PM	1.375	1.0888		-0.5282	0.2936	3.11092
09/17/2021 05:44:00 PM	1.408	1.1218		-0.3657	0.4139	3.44062
09/17/2021 05:44:30 PM	1.931	1.6448		-0.3812	0.2055	3.4145
09/17/2021 05:45:00 PM	1.229	0.9428		-0.4612	-0.9541	2.45685
09/17/2021 05:45:30 PM	1.505	1.2188		-0.4632	-1.6499	6.19237
09/17/2021 05:46:00 PM	1.861	1.5748		-0.4657	-0.9202	5.00547
09/17/2021 05:46:30 PM	0.886	0.5998		-0.5052	-1.0617	3.16335
09/17/2021 05:47:00 PM	1.179	0.8928		-0.1702	-0.4806	5.3105
09/17/2021 05:47:30 PM	2.289	2.0028		-0.1717	-0.8814	6.45427
09/17/2021 05:48:00 PM	2.297	2.0108		0.7168	0.1856	2.66112
09/17/2021 05:48:30 PM	0.893	0.6068		0.2663	1.4737	3.60883
09/17/2021 05:49:00 PM	2.035	1.7488		0.3303	1.6847	4.58317
09/17/2021 05:49:30 PM	2.841	2.5548		-0.0132	2.8646	3.55902
09/17/2021 05:50:00 PM	1.645	1.3588		-1.3992	2.2463	2.09503
09/17/2021 05:50:30 PM	0.114	-0.1722		-0.7352	1.7245	2.62012
09/17/2021 05:51:00 PM	-0.979	-1.2652		-0.6417	1.5878	1.70292
09/17/2021 05:51:30 PM	0.115	-0.1712		0.0373	-0.131	2.62622
09/17/2021 05:52:00 PM	-0.483	-0.7692		0.6893	1.8949	3.51208
09/17/2021 05:52:30 PM	0.169	-0.1172		0.3543	1.8983	2.83637
09/17/2021 05:53:00 PM	-0.708	-0.9942		-0.2567	0.1393	2.28115
09/17/2021 05:53:30 PM	-0.086	-0.3722		-0.2927	1.1141	1.02073
09/17/2021 05:54:00 PM	-0.38	-0.6662		-0.5727	1.4285	0.6513
09/17/2021 05:54:30 PM	-0.365	-0.6512		-0.9167	0.5479
09/17/2021 05:55:00 PM	-0.434	-0.7202		-1.3347	0.8338
09/17/2021 05:55:30 PM	-0.337	-0.6232		-1.6332	0.5531
09/17/2021 05:56:00 PM	-0.221	-0.5072		-1.4882	0.5291
09/17/2021 05:56:30 PM	-0.174	-0.4602		-1.5442	1.3073
09/17/2021 05:57:00 PM	-0.236	-0.5222		-1.0927	3.1559
09/17/2021 05:57:30 PM	-0.248	-0.5342		-1.1382	3.2436
09/17/2021 05:58:00 PM	-0.084	-0.3702		-1.2382	0.5085
09/17/2021 05:58:30 PM	-0.075	-0.3612		-1.2607	1.1619
09/17/2021 05:59:00 PM	-0.044	-0.3302		-1.3182	1.0043
09/17/2021 05:59:30 PM	-0.146	-0.4322		-1.4892	0.2405
09/17/2021 06:00:00 PM	-0.209	-0.4952		-1.3957	-0.9532
09/17/2021 06:00:30 PM	-0.141	-0.4272		-1.5317	-0.2695
09/17/2021 06:01:00 PM	-0.197	-0.4832		-1.4417	0.8752
09/17/2021 06:01:30 PM	-0.157	-0.4432		-1.1782	3.5314
09/17/2021 06:02:00 PM	-0.142	-0.4282		-0.8167	1.3554
09/17/2021 06:02:30 PM	-0.217	-0.5032		-0.5387	2.3806
09/17/2021 06:03:00 PM	-0.224	-0.5102		-0.4662	2.8272
09/17/2021 06:03:30 PM	-0.214	-0.5002		-0.6747	1.7495
09/17/2021 06:04:00 PM	0.147	-0.1392		-0.9677	1.6019
09/17/2021 06:04:30 PM	0.085	-0.2012		-0.9972	2.0378
09/17/2021 06:05:00 PM	0.122	-0.1642		-1.1242	3.8155
09/17/2021 06:05:30 PM	0.107	-0.1792		-0.9062	2.2219
09/17/2021 06:06:00 PM	1.546	1.2598		-0.6067	0.6958
09/17/2021 06:06:30 PM	0.46	0.1738		-0.4182	1.5459
09/17/2021 06:07:00 PM	0.293	0.0068		0.0478	1.412
09/17/2021 06:07:30 PM	0.812	0.5258		-0.1347	1.2092
09/17/2021 06:08:00 PM	0.954	0.6678		-0.6397	0.7608
09/17/2021 06:08:30 PM	0.279	-0.0072		-0.5777	1.5541
09/17/2021 06:09:00 PM	0.273	-0.0132		-0.3742	1.1436
09/17/2021 06:09:30 PM	nan	NULL		0.1428	0.4873
09/17/2021 06:10:00 PM	-1.45	-1.7362		-0.8497	1.3187
09/17/2021 06:10:30 PM	-0.776	-1.0622		-0.8632	1.9515
09/17/2021 06:11:00 PM	-1.213	-1.4992		-0.9027	1.9523
09/17/2021 06:11:30 PM	0.315	0.0288		-2.3672	1.8292
09/17/2021 06:12:00 PM	-0.574	-0.8602		-1.4007	1.8302
09/17/2021 06:12:30 PM	-0.137	-0.4232		-0.4567	2.7482
09/17/2021 06:13:00 PM	0.227	-0.0592		-1.1392	2.3748
09/17/2021 06:13:30 PM	0.42	0.1338		-1.3947	3.3877
09/17/2021 06:14:00 PM	0.759	0.4728		-0.8707	2.7346
09/17/2021 06:14:30 PM	1.192	0.9058		-0.2442	2.3051
09/17/2021 06:15:00 PM	0.59	0.3038		0.4373	2.1422
09/17/2021 06:15:30 PM	0.691	0.4048		0.9413	1.8824
09/17/2021 06:16:00 PM	0.088	-0.1982		1.2233	2.0175
09/17/2021 06:16:30 PM	-0.029	-0.3152		1.3218	2.2788
09/17/2021 06:17:00 PM	0.111	-0.1752		1.4348	2.6236
09/17/2021 06:17:30 PM	-0.124	-0.4102		1.2213	2.5094
09/17/2021 06:18:00 PM	-0.232	-0.5182		0.9408	3.3499
09/17/2021 06:18:30 PM	-0.341	-0.6272		1.0288	2.4734
09/17/2021 06:19:00 PM	-0.511	-0.7972		1.1113	2.1728
09/17/2021 06:19:30 PM	-0.75	-1.0362		1.1643	1.4838
09/17/2021 06:20:00 PM	-0.896	-1.1822		0.8338	1.6616
09/17/2021 06:20:30 PM	-1.201	-1.4872		-0.1582	1.4239
09/17/2021 06:21:00 PM	-1.336	-1.6222		-0.7567	2.1342
09/17/2021 06:21:30 PM	-1.358	-1.6442		-1.2377	2.7272
09/17/2021 06:22:00 PM	-1.258	-1.5442		-1.5482	3.2192
09/17/2021 06:22:30 PM	-1.146	-1.4322		-1.2997	3.1308
09/17/2021 06:23:00 PM	-1.241	-1.5272		-1.7672	3.6261
09/17/2021 06:23:30 PM	-1.275	-1.5612		-1.6697	2.8989
09/17/2021 06:24:00 PM	-0.841	-1.1272		-1.5652	3.2538
09/17/2021 06:24:30 PM	-0.772	-1.0582		-1.7757	2.5459
09/17/2021 06:25:00 PM	-0.795	-1.0812		-1.9192	2.7811
09/17/2021 06:25:30 PM	-0.909	-1.1952		-1.8822	3.0305
09/17/2021 06:26:00 PM	-0.948	-1.2342		-2.0222	1.9626
09/17/2021 06:26:30 PM	-0.956	-1.2422		-2.1642	2.3051
09/17/2021 06:27:00 PM	-0.904	-1.1902		-1.7382	2.8722
09/17/2021 06:27:30 PM	-1.045	-1.3312		-1.0512	2.3968
09/17/2021 06:28:00 PM	-1.027	-1.3132		0.0243	2.9212
09/17/2021 06:28:30 PM	-1.037	-1.3232		0.8878	3.619
09/17/2021 06:29:00 PM	-1.208	-1.4942		1.1893	3.032
09/17/2021 06:29:30 PM	-1.198	-1.4842		1.1488	2.8613
09/17/2021 06:30:00 PM	-1.061	-1.3472		0.7323	2.6584
09/17/2021 06:30:30 PM	-1.158	-1.4442		-1.4672	2.3951
09/17/2021 06:31:00 PM	-1.256	-1.5422		-2.4522	3.1935
09/17/2021 06:31:30 PM	-1.235	-1.5212		-2.6177	3.1148
09/17/2021 06:32:00 PM	-1.155	-1.4412		-2.2802	3.3273
09/17/2021 06:32:30 PM	-1.156	-1.4422		-1.7202	2.9305
09/17/2021 06:33:00 PM	-1.047	-1.3332		-1.6227	2.8886
09/17/2021 06:33:30 PM	-0.737	-1.0232		-1.3242	3.2315
09/17/2021 06:34:00 PM	-0.686	-0.9722		-1.2592	1.1109
09/17/2021 06:34:30 PM	-0.375	-0.6612		-1.8112	1.2201
09/17/2021 06:35:00 PM	-0.311	-0.5972		-1.7297	2.0396
09/17/2021 06:35:30 PM	-0.194	-0.4802		-0.3862	1.025
09/17/2021 06:36:00 PM	-0.236	-0.5222		0.1298	2.5971
09/17/2021 06:36:30 PM	-0.124	-0.4102		0.4948	4.057
09/17/2021 06:37:00 PM	-0.314	-0.6002		0.5508	3.8568
09/17/2021 06:37:30 PM	-0.463	-0.7492		0.6368	3.5879
09/17/2021 06:38:00 PM	-0.645	-0.9312		0.5228	3.502
09/17/2021 06:38:30 PM	-0.718	-1.0042		0.1348	3.0894
09/17/2021 06:39:00 PM	-0.772	-1.0582		0.1033	3.5577
09/17/2021 06:39:30 PM	-0.65	-0.9362		0.0703	4.3162
09/17/2021 06:40:00 PM	-0.812	-1.0982		0.3398	3.1943
09/17/2021 06:40:30 PM	-0.864	-1.1502		0.4938	2.6851
09/17/2021 06:41:00 PM	-0.601	-0.8872		0.3423	2.9622
09/17/2021 06:41:30 PM	-0.639	-0.9252		0.5038	4.2007
09/17/2021 06:42:00 PM	-0.408	-0.6942		0.3898	4.3392
09/17/2021 06:42:30 PM	-0.233	-0.5192		0.2583	3.7697
09/17/2021 06:43:00 PM	-0.226	-0.5122		0.1718	3.1128
09/17/2021 06:43:30 PM	-0.038	-0.3242		0.1793	3.1974
09/17/2021 06:44:00 PM	0.206	-0.0802		0.2178	3.1321
09/17/2021 06:44:30 PM	0.462	0.1758		0.2003	3.2365
09/17/2021 06:45:00 PM	0.257	-0.0292		0.2138	3.6897
09/17/2021 06:45:30 PM	0.046	-0.2402		-0.7432	4.3597
09/17/2021 06:46:00 PM	-0.319	-0.6052		-1.0497	4.4398
09/17/2021 06:46:30 PM	-0.388	-0.6742		-1.4367	4.1873
09/17/2021 06:47:00 PM	-0.386	-0.6722		-1.7547	3.4903
09/17/2021 06:47:30 PM	-0.197	-0.4832		-1.9152	3.7122
09/17/2021 06:48:00 PM	-0.268	-0.5542		-1.9132	3.3042
09/17/2021 06:48:30 PM	0.092	-0.1942		-1.7657	3.5085
09/17/2021 06:49:00 PM	0.699	0.4128		-1.2817	3.5844
09/17/2021 06:49:30 PM	0.159	-0.1272		-1.3737	3.0576
09/17/2021 06:50:00 PM	-0.261	-0.5472		-1.1542	3.2327
09/17/2021 06:50:30 PM	-0.866	-1.1522		-1.1157	2.8855
09/17/2021 06:51:00 PM	-0.624	-0.9102		-0.6872	2.8408
09/17/2021 06:51:30 PM	-0.53	-0.8162		-0.4757	2.511
09/17/2021 06:52:00 PM	-0.532	-0.8182		-1.1682	2.7261
09/17/2021 06:52:30 PM	-0.701	-0.9872		-1.3672	3.9842
09/17/2021 06:53:00 PM	-1.45	-1.7362		-1.2432	3.6375
09/17/2021 06:53:30 PM	-2.712	-2.9982		-1.0037	2.9659
09/17/2021 06:54:00 PM	-1.997	-2.2832		-0.8522	4.0851
09/17/2021 06:54:30 PM	-0.232	-0.5182		-0.8422	4.0855
09/17/2021 06:55:00 PM	-0.647	-0.9332		-1.0567	3.7575
09/17/2021 06:55:30 PM	0.306	0.0198		-0.6847	3.1914
09/17/2021 06:56:00 PM	-0.706	-0.9922		-0.7787	2.0827
09/17/2021 06:56:30 PM	-1	-1.2862		0.4213	3.4415
09/17/2021 06:57:00 PM	-1.256	-1.5422		-0.3042	4.1599
09/17/2021 06:57:30 PM	-0.961	-1.2472		-0.8972	3.5417
09/17/2021 06:58:00 PM	-0.5	-0.7862		-0.6002	5.1915
09/17/2021 06:58:30 PM	-0.669	-0.9552		-0.2862	4.089
09/17/2021 06:59:00 PM	-0.099	-0.3852		-1.1832	1.9697
09/17/2021 06:59:30 PM	0.183	-0.1032		-1.4402	1.5352
09/17/2021 07:00:00 PM	0.539	0.2528		-0.4832	0.5711
09/17/2021 07:00:30 PM	0.908	0.6218		0.2568	2.261
09/17/2021 07:01:00 PM	1.208	0.9218		0.4623	4.6503
09/17/2021 07:01:30 PM	1.247	0.9608		0.0463	3.514
09/17/2021 07:02:00 PM	1.415	1.1288		0.6458	1.0163
09/17/2021 07:02:30 PM	1.604	1.3178		0.9843	2.7284
09/17/2021 07:03:00 PM	1.634	1.3478		1.3393	7.1784
09/17/2021 07:03:30 PM	1.582	1.2958		1.5388	5.0717
09/17/2021 07:04:00 PM	1.725	1.4388		1.9543	2.8116
09/17/2021 07:04:30 PM	1.717	1.4308		1.5518	8.6124
09/17/2021 07:05:00 PM	1.566	1.2798		1.1928	5.849
09/17/2021 07:05:30 PM	1.449	1.1628		0.9708	7.6311
09/17/2021 07:06:00 PM	1.264	0.9778		1.6053	6.2135
09/17/2021 07:06:30 PM	1.19	0.9038		2.2588	5.5161
09/17/2021 07:07:00 PM	1.238	0.9518		2.3958	4.6855
09/17/2021 07:07:30 PM	1.392	1.1058		3.1028	5.3188
09/17/2021 07:08:00 PM	1.39	1.1038		2.9268	5.2949
09/17/2021 07:08:30 PM	1.405	1.1188		2.8453	3.004
09/17/2021 07:09:00 PM	1.389	1.1028		2.7718	2.0131
09/17/2021 07:09:30 PM	1.512	1.2258		2.6763	2.3145
09/17/2021 07:10:00 PM	1.447	1.1608		2.3243	5.4051
09/17/2021 07:10:30 PM	0.793	0.5068		2.5883	3.097
09/17/2021 07:11:00 PM	0.34	0.0538		2.1353	3.1146
09/17/2021 07:11:30 PM	-0.084	-0.3702		2.1373	3.0358
09/17/2021 07:12:00 PM	-0.322	-0.6082		2.0463	2.6745
09/17/2021 07:12:30 PM	-0.619	-0.9052		1.8848	3.1814
09/17/2021 07:13:00 PM	-0.8	-1.0862		1.7323	8.6939
09/17/2021 07:13:30 PM	-1.103	-1.3892		1.8923	6.4093
09/17/2021 07:14:00 PM	-1.096	-1.3822		1.5568	4.3652
09/17/2021 07:14:30 PM	-1.428	-1.7142		1.5563	6.5387
09/17/2021 07:15:00 PM	-1.463	-1.7492		2.0128	6.3
09/17/2021 07:15:30 PM	-0.564	-0.8502		2.4818	5.7218
09/17/2021 07:16:00 PM	-1.512	-1.7982		1.9928	5.5359
09/17/2021 07:16:30 PM	-1.45	-1.7362		1.4243	5.7067
09/17/2021 07:17:00 PM	-1.423	-1.7092		0.0273	8.3548
09/17/2021 07:17:30 PM	-1.344	-1.6302		0.0043	7.1064
09/17/2021 07:18:00 PM	-1.297	-1.5832		-0.4017	5.2954
09/17/2021 07:18:30 PM	-1.261	-1.5472		-0.0982	0.43
09/17/2021 07:19:00 PM	-1.477	-1.7632		-0.2597	1.5217
09/17/2021 07:19:30 PM	-1.502	-1.7882		0.1003	3.1033
09/17/2021 07:20:00 PM	-1.529	-1.8152		0.0073	2.6316
09/17/2021 07:20:30 PM	-1.737	-2.0232		-0.2187	2.9847
09/17/2021 07:21:00 PM	-1.53	-1.8162		1.3613	3.7853
09/17/2021 07:21:30 PM	-1.662	-1.9482		2.3508	5.0088
09/17/2021 07:22:00 PM	-1.723	-2.0092		5.9738	4.2232
09/17/2021 07:22:30 PM	-1.749	-2.0352		6.1553	2.6058
09/17/2021 07:23:00 PM	-1.87	-2.1562		3.5778	2.7846
09/17/2021 07:23:30 PM	-1.886	-2.1722		-0.4302	3.2453
09/17/2021 07:24:00 PM	-1.47	-1.7562		-0.0452	4.4892
09/17/2021 07:24:30 PM	-1.434	-1.7202		0.2338	4.0872
09/17/2021 07:25:00 PM	-1.219	-1.5052		-0.2077	3.5762
09/17/2021 07:25:30 PM	-0.311	-0.5972		-0.2077	3.3553
09/17/2021 07:26:00 PM	0.027	-0.2592		0.3918	4.7175
09/17/2021 07:26:30 PM	0.594	0.3078		0.2973	7.2736
09/17/2021 07:27:00 PM	1.054	0.7678		0.4228	6.2341
09/17/2021 07:27:30 PM	1.294	1.0078		0.3423	2.6846
09/17/2021 07:28:00 PM	1.483	1.1968		0.9718	5.9211
09/17/2021 07:28:30 PM	1.468	1.1818		0.9888	2.8241
09/17/2021 07:29:00 PM	1.415	1.1288		1.7383	1.9279
09/17/2021 07:29:30 PM	1.455	1.1688		1.5293	1.7623
09/17/2021 07:30:00 PM	1.836	1.5498		1.2658	5.2647
09/17/2021 07:30:30 PM	0.201	-0.0852		1.4478	2.8838
09/17/2021 07:31:00 PM	-1.021	-1.3072		1.6328	0.6154
09/17/2021 07:31:30 PM	-1.341	-1.6272		1.5833	-0.0655
09/17/2021 07:32:00 PM	-1.897	-2.1832		1.2128	1.6854
09/17/2021 07:32:30 PM	-2.435	-2.7212		0.8428	2.1864
09/17/2021 07:33:00 PM	-2.277	-2.5632		0.4818	0.5957
09/17/2021 07:33:30 PM	-2.386	-2.6722		0.4043	1.315
09/17/2021 07:34:00 PM	-2.12	-2.4062		0.3078	1.3001
09/17/2021 07:34:30 PM	-1.868	-2.1542		0.7028	4.3083
09/17/2021 07:35:00 PM	-1.623	-1.9092		0.7338	4.7147
09/17/2021 07:35:30 PM	-1.245	-1.5312		0.9178	3.4869
09/17/2021 07:36:00 PM	-1.295	-1.5812		0.9493	1.6816
09/17/2021 07:36:30 PM	-1.378	-1.6642		0.8503	1.1179
09/17/2021 07:37:00 PM	-1.138	-1.4242		0.7178	1.418
09/17/2021 07:37:30 PM	-0.938	-1.2242		0.3913	1.8541
09/17/2021 07:38:00 PM	-1.146	-1.4322		0.7183	1.8126
09/17/2021 07:38:30 PM	-0.8	-1.0862		0.6023	2.3333
09/17/2021 07:39:00 PM	-1.413	-1.6992		0.5773	4.1323
09/17/2021 07:39:30 PM	-1.637	-1.9232		0.4763	6.9044
09/17/2021 07:40:00 PM	-1.686	-1.9722		0.5358	4.1127
09/17/2021 07:40:30 PM	-1.201	-1.4872		0.3533	2.543
09/17/2021 07:41:00 PM	-0.26	-0.5462		0.2503	-0.3796
09/17/2021 07:41:30 PM	0.06	-0.2262		0.7533	-1.5555
09/17/2021 07:42:00 PM	0.33	0.0438		0.7528	1.5686
09/17/2021 07:42:30 PM	0.502	0.2158		1.1658	4.2137
09/17/2021 07:43:00 PM	0.755	0.4688		1.0053	4.2765
09/17/2021 07:43:30 PM	0.807	0.5208		1.0863	3.9662
09/17/2021 07:44:00 PM	0.786	0.4998		1.6368	3.6506
09/17/2021 07:44:30 PM	0.888	0.6018		1.6423	3.3969
09/17/2021 07:45:00 PM	0.95	0.6638		1.7088	4.2975
09/17/2021 07:45:30 PM	0.896	0.6098		2.7508	2.156
09/17/2021 07:46:00 PM	0.952	0.6658		3.8768	-0.4849
09/17/2021 07:46:30 PM	0.666	0.3798		4.3868	3.1478
09/17/2021 07:47:00 PM	0.607	0.3208		3.0563	3.6071
09/17/2021 07:47:30 PM	0.235	-0.0512		7.6958	4.2947
09/17/2021 07:48:00 PM	0.341	0.0548		5.2753	0.5584
09/17/2021 07:48:30 PM	0.438	0.1518		1.5728	-0.672
09/17/2021 07:49:00 PM	0.326	0.0398		1.6613	-0.512
09/17/2021 07:49:30 PM	0.387	0.1008		0.0128	0.373
09/17/2021 07:50:00 PM	0.557	0.2708		-0.0027	7.2577
09/17/2021 07:50:30 PM	0.695	0.4088		0.3223	6.6818
09/17/2021 07:51:00 PM	0.763	0.4768		0.3658	1.4532
09/17/2021 07:51:30 PM	0.797	0.5108		1.0818	3.4778
09/17/2021 07:52:00 PM	0.613	0.3268		0.7753	1.9493
09/17/2021 07:52:30 PM	0.644	0.3578		0.2543	-1.1666
09/17/2021 07:53:00 PM	0.771	0.4848		0.7423	-0.0559
09/17/2021 07:53:30 PM	0.809	0.5228		1.3453	0.4666
09/17/2021 07:54:00 PM	0.696	0.4098		1.7628	0.6513
09/17/2021 07:54:30 PM	0.656	0.3698		1.7048
09/17/2021 07:55:00 PM	0.529	0.2428		1.2363
09/17/2021 07:55:30 PM	0.56	0.2738		1.1628
09/17/2021 07:56:00 PM	0.519	0.2328		1.1463
09/17/2021 07:56:30 PM	0.397	0.1108		0.8893
09/17/2021 07:57:00 PM	0.454	0.1678		0.5868
09/17/2021 07:57:30 PM	0.477	0.1908		0.3963
09/17/2021 07:58:00 PM	0.515	0.2288		0.2433
09/17/2021 07:58:30 PM	0.493	0.2068		0.2338
09/17/2021 07:59:00 PM	0.556	0.2698		0.2723
09/17/2021 07:59:30 PM	0.417	0.1308		0.0568
09/17/2021 08:00:00 PM	0.457	0.1708		-0.1932
09/17/2021 08:00:30 PM	0.543	0.2568		-0.4432
09/17/2021 08:01:00 PM	-0.354	-0.6402		-1.5677
09/17/2021 08:01:30 PM	-0.56	-0.8462		-1.1292
09/17/2021 08:02:00 PM	-0.713	-0.9992		-1.4327
09/17/2021 08:02:30 PM	-0.814	-1.1002		-0.9437
09/17/2021 08:03:00 PM	-1.059	-1.3452		-0.5212
09/17/2021 08:03:30 PM	-1.242	-1.5282		-0.1622
09/17/2021 08:04:00 PM	-1.444	-1.7302		0.3113
09/17/2021 08:04:30 PM	-1.493	-1.7792		-0.0317
09/17/2021 08:05:00 PM	-1.543	-1.8292		0.8313
09/17/2021 08:05:30 PM	-1.715	-2.0012		0.7223
09/17/2021 08:06:00 PM	-1.703	-1.9892		0.1923
09/17/2021 08:06:30 PM	-1.551	-1.8372		1.0093
09/17/2021 08:07:00 PM	-1.593	-1.8792		1.6208
09/17/2021 08:07:30 PM	-1.366	-1.6522		2.6163
09/17/2021 08:08:00 PM	-1.344	-1.6302		3.1693
09/17/2021 08:08:30 PM	-0.647	-0.9332		3.5428
09/17/2021 08:09:00 PM	-1.217	-1.5032		5.2368
09/17/2021 08:09:30 PM	-0.958	-1.2442		3.0918
09/17/2021 08:10:00 PM	-0.829	-1.1152		1.4503
09/17/2021 08:10:30 PM	-0.907	-1.1932		1.7448
09/17/2021 08:11:00 PM	-0.815	-1.1012		1.5943
09/17/2021 08:11:30 PM	-0.844	-1.1302		0.9508
09/17/2021 08:12:00 PM	-0.631	-0.9172		1.0368
09/17/2021 08:12:30 PM	-0.171	-0.4572		1.4058
09/17/2021 08:13:00 PM	0.121	-0.1652		1.3438
09/17/2021 08:13:30 PM	-0.5	-0.7862		2.6878
09/17/2021 08:14:00 PM	-0.741	-1.0272		3.1528
09/17/2021 08:14:30 PM	-1.023	-1.3092		3.3128
09/17/2021 08:15:00 PM	-1.008	-1.2942		3.2618
09/17/2021 08:15:30 PM	-1.154	-1.4402		3.0903
09/17/2021 08:16:00 PM	-1.077	-1.3632		2.6573
09/17/2021 08:16:30 PM	-0.837	-1.1232		2.3983
09/17/2021 08:17:00 PM	-0.745	-1.0312		2.7283
09/17/2021 08:17:30 PM	-0.69	-0.9762		2.1973
09/17/2021 08:18:00 PM	-0.568	-0.8542		1.8578
09/17/2021 08:18:30 PM	-0.564	-0.8502		1.7028
09/17/2021 08:19:00 PM	-0.59	-0.8762		1.5293
09/17/2021 08:19:30 PM	-0.522	-0.8082		1.4603
09/17/2021 08:20:00 PM	-0.74	-1.0262		1.3918
09/17/2021 08:20:30 PM	-0.801	-1.0872		1.3718
09/17/2021 08:21:00 PM	-0.358	-0.6442		1.8143
09/17/2021 08:21:30 PM	-0.439	-0.7252		1.8143
09/17/2021 08:22:00 PM	-0.494	-0.7802		1.6173
09/17/2021 08:22:30 PM	-0.491	-0.7772		1.4548
09/17/2021 08:23:00 PM	0.032	-0.2542		1.6683
09/17/2021 08:23:30 PM	1.383	1.0968		2.0303
09/17/2021 08:24:00 PM	0.143	-0.1432		2.3393
09/17/2021 08:24:30 PM	-0.179	-0.4652		2.6963
09/17/2021 08:25:00 PM	-0.733	-1.0192		4.9018
09/17/2021 08:25:30 PM	-0.489	-0.7752		4.3508
09/17/2021 08:26:00 PM	-0.371	-0.6572		3.8698
09/17/2021 08:26:30 PM	-0.257	-0.5432		3.3793
09/17/2021 08:27:00 PM	0.954	0.6678		2.5758
09/17/2021 08:27:30 PM	-0.954	-1.2402		2.9723
09/17/2021 08:28:00 PM	-1.039	-1.3252		3.1223
09/17/2021 08:28:30 PM	-0.755	-1.0412		2.3718
09/17/2021 08:29:00 PM	-1.329	-1.6152		1.7913
09/17/2021 08:29:30 PM	-0.979	-1.2652		0.8518
09/17/2021 08:30:00 PM	-0.253	-0.5392		0.3088
09/17/2021 08:30:30 PM	-0.141	-0.4272		0.3558
09/17/2021 08:31:00 PM	0.586	0.2998		0.8658
09/17/2021 08:31:30 PM	0.5	0.2138		0.9423
09/17/2021 08:32:00 PM	0.646	0.3598		1.0063
09/17/2021 08:32:30 PM	0.851	0.5648		0.9573
09/17/2021 08:33:00 PM	0.513	0.2268		1.0018
09/17/2021 08:33:30 PM	0.152	-0.1342		1.6148
09/17/2021 08:34:00 PM	0.82	0.5338		2.4463
09/17/2021 08:34:30 PM	1.044	0.7578		1.7093
09/17/2021 08:35:00 PM	1.18	0.8938		1.6668
09/17/2021 08:35:30 PM	1.361	1.0748		1.6508
09/17/2021 08:36:00 PM	1.646	1.3598		1.3888
09/17/2021 08:36:30 PM	1.605	1.3188		1.0953
09/17/2021 08:37:00 PM	1.732	1.4458		1.2583
09/17/2021 08:37:30 PM	1.918	1.6318		-0.0007
09/17/2021 08:38:00 PM	2.289	2.0028		3.3018
09/17/2021 08:38:30 PM	2.192	1.9058		1.8143
09/17/2021 08:39:00 PM	1.942	1.6558		0.7493
09/17/2021 08:39:30 PM	1.734	1.4478		0.1813
09/17/2021 08:40:00 PM	1.552	1.2658		0.1353
09/17/2021 08:40:30 PM	1.406	1.1198		0.3818
09/17/2021 08:41:00 PM	1.36	1.0738		0.8068
09/17/2021 08:41:30 PM	1.154	0.8678		1.0648
09/17/2021 08:42:00 PM	1.83	1.5438		1.4153
09/17/2021 08:42:30 PM	1.953	1.6668		1.3348
09/17/2021 08:43:00 PM	2.522	2.2358		1.5668
09/17/2021 08:43:30 PM	2.568	2.2818		1.5588
09/17/2021 08:44:00 PM	2.591	2.3048		1.5658
09/17/2021 08:44:30 PM	2.773	2.4868		1.7443
09/17/2021 08:45:00 PM	3.101	2.8148		1.6808
09/17/2021 08:45:30 PM	3.677	3.3908		1.5398
09/17/2021 08:46:00 PM	3.278	2.9918		1.3738
09/17/2021 08:46:30 PM	3.148	2.8618		0.6808
09/17/2021 08:47:00 PM	3.177	2.8908		0.4428
09/17/2021 08:47:30 PM	3.086	2.7998		0.2678
09/17/2021 08:48:00 PM	3.06	2.7738		0.3253
09/17/2021 08:48:30 PM	3.056	2.7698		0.4708
09/17/2021 08:49:00 PM	3.02	2.7338		0.7328
09/17/2021 08:49:30 PM	2.905	2.6188		0.6398
09/17/2021 08:50:00 PM	2.643	2.3568		0.7858
09/17/2021 08:50:30 PM	2.578	2.2918		1.2483
09/17/2021 08:51:00 PM	2.563	2.2768		1.4118
09/17/2021 08:51:30 PM	3.186	2.8998		1.3623
09/17/2021 08:52:00 PM	2.458	2.1718		1.7853
09/17/2021 08:52:30 PM	2.385	2.0988		2.0918
09/17/2021 08:53:00 PM	2.371	2.0848		2.2413
09/17/2021 08:53:30 PM	2.476	2.1898		1.9133
09/17/2021 08:54:00 PM	2.479	2.1928		1.7368
09/17/2021 08:54:30 PM	2.186	1.8998		1.7743
09/17/2021 08:55:00 PM	2.133	1.8468		1.5618
09/17/2021 08:55:30 PM	2.209	1.9228		1.6143
09/17/2021 08:56:00 PM	2.028	1.7418		2.0338
09/17/2021 08:56:30 PM	2.009	1.7228		2.2673
09/17/2021 08:57:00 PM	1.962	1.6758		2.2843
09/17/2021 08:57:30 PM	2.395	2.1088		2.1373
09/17/2021 08:58:00 PM	1.931	1.6448		1.7238
09/17/2021 08:58:30 PM	1.755	1.4688		1.6993
09/17/2021 08:59:00 PM	1.855	1.5688		1.8268
09/17/2021 08:59:30 PM	1.83	1.5438		1.7588
09/17/2021 09:00:00 PM	1.876	1.5898		1.9258
09/17/2021 09:00:30 PM	2.722	2.4358		1.9478
09/17/2021 09:01:00 PM	2.999	2.7128		1.7908
09/17/2021 09:01:30 PM	2.537	2.2508		1.6333
09/17/2021 09:02:00 PM	2.568	2.2818		1.8533
09/17/2021 09:02:30 PM	1.99	1.7038		2.2528
09/17/2021 09:03:00 PM	2.501	2.2148		2.7008
09/17/2021 09:03:30 PM	0.92	0.6338		3.1893
09/17/2021 09:04:00 PM	0.306	0.0198		3.0353
09/17/2021 09:04:30 PM	0.321	0.0348		2.5628
09/17/2021 09:05:00 PM	0.221	-0.0652		1.7958
09/17/2021 09:05:30 PM	0.36	0.0738		2.1873
09/17/2021 09:06:00 PM	0.161	-0.1252		2.3608
09/17/2021 09:06:30 PM	-0.392	-0.6782		2.5083
09/17/2021 09:07:00 PM	-0.198	-0.4842		3.0218
09/17/2021 09:07:30 PM	0.574	0.2878		3.7078
09/17/2021 09:08:00 PM	0.05	-0.2362		3.5163
09/17/2021 09:08:30 PM	0.003	-0.2832		3.4538
09/17/2021 09:09:00 PM	-0.274	-0.5602		3.4288
09/17/2021 09:09:30 PM	1.047	0.7608		2.8318
09/17/2021 09:10:00 PM	0.788	0.5018		2.4948
09/17/2021 09:10:30 PM	-0.201	-0.4872		2.2498
09/17/2021 09:11:00 PM	0.266	-0.0202		3.1868
09/17/2021 09:11:30 PM	-0.131	-0.4172		3.0593
09/17/2021 09:12:00 PM	1.539	1.2528		2.6823
09/17/2021 09:12:30 PM	1.756	1.4698		2.5228
09/17/2021 09:13:00 PM	-0.644	-0.9302		2.6378
09/17/2021 09:13:30 PM	5.918	5.6318		2.3443
09/17/2021 09:14:00 PM	5.999	5.7128		2.0603
09/17/2021 09:14:30 PM	6.521	6.2348		1.9603
09/17/2021 09:15:00 PM	6.222	5.9358		2.1028
09/17/2021 09:15:30 PM	6.661	6.3748		2.3288
09/17/2021 09:16:00 PM	2.985	2.6988		2.3068
09/17/2021 09:16:30 PM	4.743	4.4568		2.0893
09/17/2021 09:17:00 PM	-0.247	-0.5332		1.8833
09/17/2021 09:17:30 PM	-0.041	-0.3272		2.0293
09/17/2021 09:18:00 PM	-0.025	-0.3112		1.7288
09/17/2021 09:18:30 PM	0.507	0.2208		1.6883
09/17/2021 09:19:00 PM	0.46	0.1738		1.8983
09/17/2021 09:19:30 PM	0.58	0.2938		2.0673
09/17/2021 09:20:00 PM	0.524	0.2378		2.0778
09/17/2021 09:20:30 PM	-0.367	-0.6532		2.0398
09/17/2021 09:21:00 PM	-0.101	-0.3872		2.0618
09/17/2021 09:21:30 PM	0.258	-0.0282		1.9813
09/17/2021 09:22:00 PM	0.71	0.4238		1.9268
09/17/2021 09:22:30 PM	0.646	0.3598		2.1463
09/17/2021 09:23:00 PM	0.613	0.3268		2.5003
09/17/2021 09:23:30 PM	0.554	0.2678		2.3313
09/17/2021 09:24:00 PM	1.212	0.9258		2.1988
09/17/2021 09:24:30 PM	0.206	-0.0802		2.2173
09/17/2021 09:25:00 PM	0.514	0.2278		3.8588
09/17/2021 09:25:30 PM	0.743	0.4568		3.6978
09/17/2021 09:26:00 PM	0.977	0.6908		2.4788
09/17/2021 09:26:30 PM	1.539	1.2528		1.7163
09/17/2021 09:27:00 PM	1.144	0.8578		1.3663
09/17/2021 09:27:30 PM	1.406	1.1198		1.5313
09/17/2021 09:28:00 PM	1.94	1.6538		2.1973
09/17/2021 09:28:30 PM	2.109	1.8228		2.5188
09/17/2021 09:29:00 PM	1.91	1.6238		2.5538
09/17/2021 09:29:30 PM	1.721	1.4348		3.7458
09/17/2021 09:30:00 PM	1.549	1.2628		3.9258
09/17/2021 09:30:30 PM	1.555	1.2688		5.2743
09/17/2021 09:31:00 PM	1.674	1.3878		3.9583
09/17/2021 09:31:30 PM	1.794	1.5078		2.0033
09/17/2021 09:32:00 PM	1.836	1.5498		1.5878
09/17/2021 09:32:30 PM	2.002	1.7158		1.3958
09/17/2021 09:33:00 PM	1.943	1.6568		2.2653
09/17/2021 09:33:30 PM	1.796	1.5098		4.1778
09/17/2021 09:34:00 PM	1.535	1.2488		2.1433
09/17/2021 09:34:30 PM	1.463	1.1768		2.3848
09/17/2021 09:35:00 PM	1.121	0.8348		2.8498
09/17/2021 09:35:30 PM	1.137	0.8508		1.0068
09/17/2021 09:36:00 PM	0.781	0.4948		2.4243
09/17/2021 09:36:30 PM	0.755	0.4688		2.8063
09/17/2021 09:37:00 PM	0.893	0.6068		1.7768
09/17/2021 09:37:30 PM	0.488	0.2018		1.7648
09/17/2021 09:38:00 PM	0.477	0.1908		1.4973
09/17/2021 09:38:30 PM	0.711	0.4248		1.4313
09/17/2021 09:39:00 PM	1.028	0.7418		1.1678
09/17/2021 09:39:30 PM	0.95	0.6638		1.5578
09/17/2021 09:40:00 PM	1.029	0.7428		1.3908
09/17/2021 09:40:30 PM	1.011	0.7248		1.3248
09/17/2021 09:41:00 PM	1.212	0.9258		1.9823
09/17/2021 09:41:30 PM	1.196	0.9098		2.6238
09/17/2021 09:42:00 PM	1.186	0.8998		0.9863
09/17/2021 09:42:30 PM	1.285	0.9988		1.6313
09/17/2021 09:43:00 PM	1.121	0.8348		1.4078
09/17/2021 09:43:30 PM	1.152	0.8658		1.2688
09/17/2021 09:44:00 PM	1.085	0.7988		1.3303
09/17/2021 09:44:30 PM	0.923	0.6368		1.4813
09/17/2021 09:45:00 PM	0.73	0.4438		1.4158
09/17/2021 09:45:30 PM	0.625	0.3388		1.7488
09/17/2021 09:46:00 PM	1	0.7138		2.7078
09/17/2021 09:46:30 PM	1.009	0.7228		2.3443
09/17/2021 09:47:00 PM	0.969	0.6828		2.4543
09/17/2021 09:47:30 PM	0.808	0.5218		2.3548
09/17/2021 09:48:00 PM	0.842	0.5558		2.5338
09/17/2021 09:48:30 PM	0.885	0.5988		2.8098
09/17/2021 09:49:00 PM	0.742	0.4558		2.6938
09/17/2021 09:49:30 PM	0.783	0.4968		3.2438
09/17/2021 09:50:00 PM	0.839	0.5528		3.0468
09/17/2021 09:50:30 PM	0.805	0.5188		3.1503
09/17/2021 09:51:00 PM	0.757	0.4708		3.7063
09/17/2021 09:51:30 PM	0.522	0.2358		3.5663
09/17/2021 09:52:00 PM	0.713	0.4268		2.6263
09/17/2021 09:52:30 PM	0.36	0.0738		2.5438
09/17/2021 09:53:00 PM	1.402	1.1158		2.5488
09/17/2021 09:53:30 PM	0.677	0.3908		3.6438
09/17/2021 09:54:00 PM	0.852	0.5658		3.6793
09/17/2021 09:54:30 PM	1.226	0.9398		3.2383
09/17/2021 09:55:00 PM	1.391	1.1048		3.4433
09/17/2021 09:55:30 PM	1.513	1.2268		3.5033
09/17/2021 09:56:00 PM	1.393	1.1068		3.8803
09/17/2021 09:56:30 PM	1.19	0.9038		3.9258
09/17/2021 09:57:00 PM	1.186	0.8998		3.3778
09/17/2021 09:57:30 PM	1.559	1.2728		2.0828
09/17/2021 09:58:00 PM	1.78	1.4938		3.3438
09/17/2021 09:58:30 PM	2.066	1.7798		2.9918
09/17/2021 09:59:00 PM	1.98	1.6938		3.0223
09/17/2021 09:59:30 PM	1.877	1.5908		3.0538
09/17/2021 10:00:00 PM	1.928	1.6418		3.2688
09/17/2021 10:00:30 PM	2.062	1.7758		3.5413
09/17/2021 10:01:00 PM	2.688	2.4018		3.2948
09/17/2021 10:01:30 PM	3.386	3.0998		3.0928
09/17/2021 10:02:00 PM	4	3.7138		3.0713
09/17/2021 10:02:30 PM	4.326	4.0398		2.9898
09/17/2021 10:03:00 PM	4.696	4.4098		3.1193
09/17/2021 10:03:30 PM	4.65	4.3638		2.7823
09/17/2021 10:04:00 PM	3.761	3.4748		1.7738
09/17/2021 10:04:30 PM	2.924	2.6378		2.0643
09/17/2021 10:05:00 PM	3.292	3.0058		1.9913
09/17/2021 10:05:30 PM	12.672	12.3858		2.6703
09/17/2021 10:06:00 PM	2.802	2.5158		2.6983
09/17/2021 10:06:30 PM	8.321	8.0348		3.9393
09/17/2021 10:07:00 PM	1.454	1.1678		2.6063
09/17/2021 10:07:30 PM	2.264	1.9778		3.0413
09/17/2021 10:08:00 PM	2.301	2.0148		3.8148
09/17/2021 10:08:30 PM	1.594	1.3078		2.0568
09/17/2021 10:09:00 PM	0.04	-0.2462		3.2908
09/17/2021 10:09:30 PM	0.558	0.2718		2.9488
09/17/2021 10:10:00 PM	-0.241	-0.5272		3.4558
09/17/2021 10:10:30 PM	0.808	0.5218		1.3288
09/17/2021 10:11:00 PM	0.175	-0.1112		1.9083
09/17/2021 10:11:30 PM	1.042	0.7558		1.4793
09/17/2021 10:12:00 PM	0.447	0.1608		1.6408
09/17/2021 10:12:30 PM	0.857	0.5708		2.1933
09/17/2021 10:13:00 PM	1.112	0.8258		2.0213
09/17/2021 10:13:30 PM	1.624	1.3378		2.6338
09/17/2021 10:14:00 PM	1.183	0.8968		2.2218
09/17/2021 10:14:30 PM	0.94	0.6538		2.4553
09/17/2021 10:15:00 PM	0.643	0.3568		2.4433
09/17/2021 10:15:30 PM	0.438	0.1518		3.4138
09/17/2021 10:16:00 PM	0.913	0.6268		3.1628
09/17/2021 10:16:30 PM	1.144	0.8578		2.4668
09/17/2021 10:17:00 PM	1.455	1.1688		2.8743
09/17/2021 10:17:30 PM	1.808	1.5218		2.7773
09/17/2021 10:18:00 PM	1.991	1.7048		2.2488
09/17/2021 10:18:30 PM	2.107	1.8208		2.3448
09/17/2021 10:19:00 PM	2.129	1.8428		2.3043
09/17/2021 10:19:30 PM	1.853	1.5668		2.3088
09/17/2021 10:20:00 PM	1.643	1.3568		2.3753
09/17/2021 10:20:30 PM	1.402	1.1158		2.9393
09/17/2021 10:21:00 PM	1.442	1.1558		3.8273
09/17/2021 10:21:30 PM	1.456	1.1698		2.4333
09/17/2021 10:22:00 PM	1.545	1.2588		3.0308
09/17/2021 10:22:30 PM	1.32	1.0338		3.1168
09/17/2021 10:23:00 PM	1.222	0.9358		3.4608
09/17/2021 10:23:30 PM	1.129	0.8428		3.4538
09/17/2021 10:24:00 PM	0.943	0.6568		3.7273
09/17/2021 10:24:30 PM	0.803	0.5168		4.3363
09/17/2021 10:25:00 PM	0.72	0.4338		4.3993
09/17/2021 10:25:30 PM	0.645	0.3588		2.8643
09/17/2021 10:26:00 PM	0.538	0.2518		2.4408
09/17/2021 10:26:30 PM	0.521	0.2348		2.3868
09/17/2021 10:27:00 PM	0.485	0.1988		3.0688
09/17/2021 10:27:30 PM	0.555	0.2688		3.3068
09/17/2021 10:28:00 PM	0.573	0.2868		2.9993
09/17/2021 10:28:30 PM	0.544	0.2578		2.4153
09/17/2021 10:29:00 PM	0.401	0.1148		2.4673
09/17/2021 10:29:30 PM	0.285	-0.0012		3.1178
09/17/2021 10:30:00 PM	0.179	-0.1072		2.6673
09/17/2021 10:30:30 PM	0.007	-0.2792		2.6083
09/17/2021 10:31:00 PM	0.409	0.1228		2.6988
09/17/2021 10:31:30 PM	-0.723	-1.0092		2.6143
09/17/2021 10:32:00 PM	-1.18	-1.4662		2.7033
09/17/2021 10:32:30 PM	-1.383	-1.6692		2.3008
09/17/2021 10:33:00 PM	-0.73	-1.0162		2.2398
09/17/2021 10:33:30 PM	-0.956	-1.2422		2.3123
09/17/2021 10:34:00 PM	-1.079	-1.3652		2.6368
09/17/2021 10:34:30 PM	-1.214	-1.5002		2.4858
09/17/2021 10:35:00 PM	-0.761	-1.0472		3.1228
09/17/2021 10:35:30 PM	-0.554	-0.8402		2.9893
09/17/2021 10:36:00 PM	-0.412	-0.6982		3.8008
09/17/2021 10:36:30 PM	-0.058	-0.3442		3.0828
09/17/2021 10:37:00 PM	0.005	-0.2812		2.9718
09/17/2021 10:37:30 PM	0.243	-0.0432		3.2038
09/17/2021 10:38:00 PM	0.147	-0.1392		3.9653
09/17/2021 10:38:30 PM	1.048	0.7618		2.7558
09/17/2021 10:39:00 PM	0.429	0.1428		2.7508
09/17/2021 10:39:30 PM	0.08	-0.2062		2.8983
09/17/2021 10:40:00 PM	0.882	0.5958		3.3178
09/17/2021 10:40:30 PM	1.353	1.0668		4.5333
09/17/2021 10:41:00 PM	1.254	0.9678		3.0988
09/17/2021 10:41:30 PM	0.763	0.4768		2.7918
09/17/2021 10:42:00 PM	0.415	0.1288		2.8948
09/17/2021 10:42:30 PM	0.542	0.2558		2.2848
09/17/2021 10:43:00 PM	1.252	0.9658		2.6138
09/17/2021 10:43:30 PM	1.339	1.0528		3.2943
09/17/2021 10:44:00 PM	1.582	1.2958		2.9048
09/17/2021 10:44:30 PM	2.232	1.9458		3.5548
09/17/2021 10:45:00 PM	2.715	2.4288		2.8968
09/17/2021 10:45:30 PM	3.09	2.8038		2.4078
09/17/2021 10:46:00 PM	3.412	3.1258		2.3873
09/17/2021 10:46:30 PM	3.499	3.2128		2.8848
09/17/2021 10:47:00 PM	3.772	3.4858		3.8663
09/17/2021 10:47:30 PM	3.886	3.5998		4.2903
09/17/2021 10:48:00 PM	7.678	7.3918		3.2093
09/17/2021 10:48:30 PM	3.368	3.0818		3.6018
09/17/2021 10:49:00 PM	4.498	4.2118		2.5778
09/17/2021 10:49:30 PM	2.258	1.9718		2.4783
09/17/2021 10:50:00 PM	1.517	1.2308		2.8663
09/17/2021 10:50:30 PM	1.956	1.6698		0.6578
09/17/2021 10:51:00 PM	1.858	1.5718		0.4163
09/17/2021 10:51:30 PM	2.204	1.9178		0.4903
09/17/2021 10:52:00 PM	2.032	1.7458		1.1238
09/17/2021 10:52:30 PM	1.729	1.4428		1.0548
09/17/2021 10:53:00 PM	0.976	0.6898		1.2848
09/17/2021 10:53:30 PM	1.498	1.2118		1.2133
09/17/2021 10:54:00 PM	1.503	1.2168		1.1703
09/17/2021 10:54:30 PM	1.143	0.8568		1.3773
09/17/2021 10:55:00 PM	1.717	1.4308		1.0103
09/17/2021 10:55:30 PM	1.667	1.3808		1.9893
09/17/2021 10:56:00 PM	1.773	1.4868		2.9593
09/17/2021 10:56:30 PM	1.487	1.2008		1.7748
09/17/2021 10:57:00 PM	2.538	2.2518		2.4643
09/17/2021 10:57:30 PM	3.41	3.1238		1.2368
09/17/2021 10:58:00 PM	3.504	3.2178		0.4973
09/17/2021 10:58:30 PM	3.374	3.0878		0.7918
09/17/2021 10:59:00 PM	3.569	3.2828		0.8963
09/17/2021 10:59:30 PM	3.629	3.3428		1.7028
09/17/2021 11:00:00 PM	3.522	3.2358		2.7823
09/17/2021 11:00:30 PM	3.574	3.2878		2.4643
09/17/2021 11:01:00 PM	3.562	3.2758		3.1338
09/17/2021 11:01:30 PM	3.191	2.9048		3.4378
09/17/2021 11:02:00 PM	3.106	2.8198		1.1673
09/17/2021 11:02:30 PM	2.781	2.4948		3.1348
09/17/2021 11:03:00 PM	2.514	2.2278		3.1208
09/17/2021 11:03:30 PM	2.855	2.5688		3.4323
09/17/2021 11:04:00 PM	3.148	2.8618		5.0443
09/17/2021 11:04:30 PM	2.881	2.5948		5.5528
09/17/2021 11:05:00 PM	2.646	2.3598		4.3528
09/17/2021 11:05:30 PM	2.321	2.0348		2.4443
09/17/2021 11:06:00 PM	2.17	1.8838		3.3238
09/17/2021 11:06:30 PM	2.118	1.8318		4.6713
09/17/2021 11:07:00 PM	1.95	1.6638		4.4918
09/17/2021 11:07:30 PM	2.028	1.7418		4.0553
09/17/2021 11:08:00 PM	1.847	1.5608		4.9768
09/17/2021 11:08:30 PM	1.784	1.4978		3.5878
09/17/2021 11:09:00 PM	1.716	1.4298		2.6878
09/17/2021 11:09:30 PM	1.777	1.4908		2.6318
09/17/2021 11:10:00 PM	1.655	1.3688		3.0833
09/17/2021 11:10:30 PM	1.701	1.4148		3.4548
09/17/2021 11:11:00 PM	1.587	1.3008		3.3963
09/17/2021 11:11:30 PM	1.729	1.4428		3.6288
09/17/2021 11:12:00 PM	2.109	1.8228		3.9468
09/17/2021 11:12:30 PM	2.092	1.8058		3.1008
09/17/2021 11:13:00 PM	2.135	1.8488		3.0338
09/17/2021 11:13:30 PM	2.066	1.7798		3.1728
09/17/2021 11:14:00 PM	1.922	1.6358		3.1058
09/17/2021 11:14:30 PM	1.885	1.5988		3.0338
09/17/2021 11:15:00 PM	1.777	1.4908		3.9358
09/17/2021 11:15:30 PM	1.705	1.4188		3.2823
09/17/2021 11:16:00 PM	1.799	1.5128		2.9353
09/17/2021 11:16:30 PM	2.11	1.8238		3.7093
09/17/2021 11:17:00 PM	2.309	2.0228		3.9258
09/17/2021 11:17:30 PM	2.324	2.0378		3.8408
09/17/2021 11:18:00 PM	2.503	2.2168		3.9953
09/17/2021 11:18:30 PM	2.748	2.4618		5.0643
09/17/2021 11:19:00 PM	2.875	2.5888		4.3713
09/17/2021 11:19:30 PM	3.09	2.8038		4.3093
09/17/2021 11:20:00 PM	3.307	3.0208		4.7133
09/17/2021 11:20:30 PM	7.069	6.7828		2.9633
09/17/2021 11:21:00 PM	5.108	4.8218		2.2313
09/17/2021 11:21:30 PM	4.166	3.8798		2.8543
09/17/2021 11:22:00 PM	4.155	3.8688		3.2093
09/17/2021 11:22:30 PM	4.157	3.8708		3.0458
09/17/2021 11:23:00 PM	3.67	3.3838		4.1198
09/17/2021 11:23:30 PM	3.661	3.3748		2.0723
09/17/2021 11:24:00 PM	2.875	2.5888		1.2393
09/17/2021 11:24:30 PM	2.849	2.5628		2.9483
09/17/2021 11:25:00 PM	3.14	2.8538		3.0483
09/17/2021 11:25:30 PM	3.377	3.0908		3.0093
09/17/2021 11:26:00 PM	3.563	3.2768		2.5113
09/17/2021 11:26:30 PM	3.254	2.9678		2.4888
09/17/2021 11:27:00 PM	2.556	2.2698		3.7533
09/17/2021 11:27:30 PM	2.76	2.4738		4.1048
09/17/2021 11:28:00 PM	2.192	1.9058		3.7123
09/17/2021 11:28:30 PM	1.963	1.6768		4.2043
09/17/2021 11:29:00 PM	1.337	1.0508		4.1768
09/17/2021 11:29:30 PM	0.939	0.6528		4.8053
09/17/2021 11:30:00 PM	0.603	0.3168		4.0448
09/17/2021 11:30:30 PM	0.587	0.3008		4.7993
09/17/2021 11:31:00 PM	0.51	0.2238		4.3538
09/17/2021 11:31:30 PM	0.774	0.4878		4.0303
09/17/2021 11:32:00 PM	1.095	0.8088		4.4678
09/17/2021 11:32:30 PM	1.209	0.9228		4.1503
09/17/2021 11:33:00 PM	1.23	0.9438		3.7618
09/17/2021 11:33:30 PM	1.227	0.9408		3.5718
09/17/2021 11:34:00 PM	1.341	1.0548		3.6648
09/17/2021 11:34:30 PM	1.244	0.9578		3.6998
09/17/2021 11:35:00 PM	1.165	0.8788		3.3098
09/17/2021 11:35:30 PM	1.322	1.0358		3.0633
09/17/2021 11:36:00 PM	1.265	0.9788		2.8378
09/17/2021 11:36:30 PM	1.311	1.0248		3.1443
09/17/2021 11:37:00 PM	1.763	1.4768		3.2088
09/17/2021 11:37:30 PM	2.039	1.7528		4.3013
09/17/2021 11:38:00 PM	2.151	1.8648		2.4943
09/17/2021 11:38:30 PM	3.314	3.0278		3.0643
09/17/2021 11:39:00 PM	2.056	1.7698		2.9683
09/17/2021 11:39:30 PM	1.935	1.6488		3.1588
09/17/2021 11:40:00 PM	1.992	1.7058		3.1558
09/17/2021 11:40:30 PM	1.914	1.6278		3.2198
09/17/2021 11:41:00 PM	1.946	1.6598		2.7083
09/17/2021 11:41:30 PM	1.928	1.6418		3.4928
09/17/2021 11:42:00 PM	1.632	1.3458		3.0838
09/17/2021 11:42:30 PM	1.718	1.4318		3.3278
09/17/2021 11:43:00 PM	1.26	0.9738		3.1103
09/17/2021 11:43:30 PM	1.503	1.2168		3.3408
09/17/2021 11:44:00 PM	1.377	1.0908		3.2928
09/17/2021 11:44:30 PM	1.712	1.4258		3.1108
09/17/2021 11:45:00 PM	-0.164	-0.4502		4.5748
09/17/2021 11:45:30 PM	0.735	0.4488		2.9493
09/17/2021 11:46:00 PM	4.055	3.7688		3.3603
09/17/2021 11:46:30 PM	3.121	2.8348		3.1343
09/17/2021 11:47:00 PM	2.436	2.1498		4.4298
09/17/2021 11:47:30 PM	1.765	1.4788		4.1738
09/17/2021 11:48:00 PM	1.261	0.9748		3.9353
09/17/2021 11:48:30 PM	0.81	0.5238		4.3483
09/17/2021 11:49:00 PM	0.564	0.2778		4.9273
09/17/2021 11:49:30 PM	0.371	0.0848		4.4138
09/17/2021 11:50:00 PM	0.37	0.0838		4.5368
09/17/2021 11:50:30 PM	0.473	0.1868		4.3763
09/17/2021 11:51:00 PM	0.508	0.2218		4.6433
09/17/2021 11:51:30 PM	0.828	0.5418		4.4183
09/17/2021 11:52:00 PM	1.041	0.7548		4.2243
09/17/2021 11:52:30 PM	1.145	0.8588		4.3163
09/17/2021 11:53:00 PM	1.224	0.9378		4.5128
09/17/2021 11:53:30 PM	1.478	1.1918		4.7093
09/17/2021 11:54:00 PM	1.598	1.3118		2.5783
09/17/2021 11:54:30 PM	1.805	1.5188		4.8198
09/17/2021 11:55:00 PM	1.663	1.3768		3.2123
09/17/2021 11:55:30 PM	1.579	1.2928		3.6478
09/17/2021 11:56:00 PM	1.541	1.2548		3.9188
09/17/2021 11:56:30 PM	2.165	1.8788		2.7858
09/17/2021 11:57:00 PM	1.845	1.5588		3.8868
09/17/2021 11:57:30 PM	1.845	1.5588		4.2563
09/17/2021 11:58:00 PM	1.815	1.5288		4.4738
09/17/2021 11:58:30 PM	1.889	1.6028		3.5933
09/17/2021 11:59:00 PM	2.103	1.8168		3.3598
09/17/2021 11:59:30 PM	1.958	1.6718		2.8778
09/18/2021 12:00:00 AM	1.873	1.5868		3.0193
09/18/2021 12:00:30 AM	2.061	1.7748		2.9498
09/18/2021 12:01:00 AM	1.871	1.5848		3.6268
09/18/2021 12:01:30 AM	1.781	1.4948		3.2673
09/18/2021 12:02:00 AM	1.718	1.4318		3.6578
09/18/2021 12:02:30 AM	1.602	1.3158		3.5178
09/18/2021 12:03:00 AM	1.096	0.8098		3.4578
09/18/2021 12:03:30 AM	0.838	0.5518		3.6778
09/18/2021 12:04:00 AM	0.79	0.5038		3.5243
09/18/2021 12:04:30 AM	0.668	0.3818		3.3648
09/18/2021 12:05:00 AM	0.585	0.2988		3.3773
09/18/2021 12:05:30 AM	0.523	0.2368		3.6733
09/18/2021 12:06:00 AM	0.583	0.2968		3.5733
09/18/2021 12:06:30 AM	0.64	0.3538		3.6303
09/18/2021 12:07:00 AM	0.716	0.4298		3.6678
09/18/2021 12:07:30 AM	0.798	0.5118		3.3853
09/18/2021 12:08:00 AM	0.973	0.6868		3.0448
09/18/2021 12:08:30 AM	1.065	0.7788		3.5898
09/18/2021 12:09:00 AM	0.985	0.6988		2.5763
09/18/2021 12:09:30 AM	0.867	0.5808		2.6918
09/18/2021 12:10:00 AM	0.918	0.6318		2.8178
09/18/2021 12:10:30 AM	1.226	0.9398		4.4818
09/18/2021 12:11:00 AM	1.49	1.2038		2.9488
09/18/2021 12:11:30 AM	1.579	1.2928		2.8198
09/18/2021 12:12:00 AM	1.646	1.3598		3.0953
09/18/2021 12:12:30 AM	1.75	1.4638		2.7813
09/18/2021 12:13:00 AM	1.724	1.4378		3.4143
09/18/2021 12:13:30 AM	1.573	1.2868		4.0028
09/18/2021 12:14:00 AM	1.985	1.6988		1.9523
09/18/2021 12:14:30 AM	2.158	1.8718		2.2768
09/18/2021 12:15:00 AM	2.349	2.0628		2.2978
09/18/2021 12:15:30 AM	2.407	2.1208		2.8388
09/18/2021 12:16:00 AM	2.578	2.2918		2.2793
09/18/2021 12:16:30 AM	2.477	2.1908		3.2568
09/18/2021 12:17:00 AM	2.343	2.0568		3.5313
09/18/2021 12:17:30 AM	2.056	1.7698		2.4468
09/18/2021 12:18:00 AM	2.037	1.7508		2.3443
09/18/2021 12:18:30 AM	2.009	1.7228		2.2333
09/18/2021 12:19:00 AM	2.043	1.7568		2.9323
09/18/2021 12:19:30 AM	2.078	1.7918		2.5983
09/18/2021 12:20:00 AM	1.928	1.6418		2.3863
09/18/2021 12:20:30 AM	1.768	1.4818		4.2473
09/18/2021 12:21:00 AM	1.848	1.5618		3.3008
09/18/2021 12:21:30 AM	1.953	1.6668		1.8643
09/18/2021 12:22:00 AM	2.156	1.8698		1.8318
09/18/2021 12:22:30 AM	2.484	2.1978		3.1803
09/18/2021 12:23:00 AM	2.515	2.2288		3.9873
09/18/2021 12:23:30 AM	2.592	2.3058		3.9733
09/18/2021 12:24:00 AM	2.536	2.2498		4.4233
09/18/2021 12:24:30 AM	2.605	2.3188		4.3568
09/18/2021 12:25:00 AM	2.559	2.2728		3.9248
09/18/2021 12:25:30 AM	2.288	2.0018		3.6443
09/18/2021 12:26:00 AM	2.035	1.7488		3.4298
09/18/2021 12:26:30 AM	1.985	1.6988		3.6793
09/18/2021 12:27:00 AM	1.983	1.6968		3.5093
09/18/2021 12:27:30 AM	1.988	1.7018		3.1723
09/18/2021 12:28:00 AM	2.074	1.7878		2.6788
09/18/2021 12:28:30 AM	2.152	1.8658		2.7828
09/18/2021 12:29:00 AM	2.049	1.7628		2.9818
09/18/2021 12:29:30 AM	2.041	1.7548		3.2138
09/18/2021 12:30:00 AM	2.131	1.8448		3.4533
09/18/2021 12:30:30 AM	2.293	2.0068		4.7593
09/18/2021 12:31:00 AM	2.265	1.9788		4.6988
09/18/2021 12:31:30 AM	2.203	1.9168		3.8133
09/18/2021 12:32:00 AM	2.076	1.7898		3.7008
09/18/2021 12:32:30 AM	2.078	1.7918		3.7013
09/18/2021 12:33:00 AM	1.965	1.6788		4.4183
09/18/2021 12:33:30 AM	1.874	1.5878		4.5758
09/18/2021 12:34:00 AM	2.09	1.8038		3.6808
09/18/2021 12:34:30 AM	2.189	1.9028		4.0513
09/18/2021 12:35:00 AM	2.606	2.3198		3.8333
09/18/2021 12:35:30 AM	2.472	2.1858		3.9158
09/18/2021 12:36:00 AM	2.743	2.4568		5.7783
09/18/2021 12:36:30 AM	3.231	2.9448		2.9693
09/18/2021 12:37:00 AM	3.42	3.1338		2.2908
09/18/2021 12:37:30 AM	3.531	3.2448		2.0508
09/18/2021 12:38:00 AM	3.469	3.1828		2.7698
09/18/2021 12:38:30 AM	3.174	2.8878		4.2438
09/18/2021 12:39:00 AM	3.09	2.8038		3.6568
09/18/2021 12:39:30 AM	2.608	2.3218		3.2358
09/18/2021 12:40:00 AM	2.352	2.0658		1.7653
09/18/2021 12:40:30 AM	1.812	1.5258		1.9043
09/18/2021 12:41:00 AM	2.481	2.1948		2.0488
09/18/2021 12:41:30 AM	2.466	2.1798		2.1083
09/18/2021 12:42:00 AM	2.61	2.3238		2.5868
09/18/2021 12:42:30 AM	2.684	2.3978		3.0938
09/18/2021 12:43:00 AM	2.715	2.4288		4.6478
09/18/2021 12:43:30 AM	2.874	2.5878		2.8913
09/18/2021 12:44:00 AM	3.015	2.7288		3.1458
09/18/2021 12:44:30 AM	3.601	3.3148		3.4288
09/18/2021 12:45:00 AM	3.966	3.6798		3.5793
09/18/2021 12:45:30 AM	4.022	3.7358		3.7393
09/18/2021 12:46:00 AM	3.83	3.5438		4.2963
09/18/2021 12:46:30 AM	3.775	3.4888		5.3418
09/18/2021 12:47:00 AM	3.748	3.4618		3.8428
09/18/2021 12:47:30 AM	3.732	3.4458		3.1013
09/18/2021 12:48:00 AM	3.987	3.7008		3.2543
09/18/2021 12:48:30 AM	3.443	3.1568		4.3483
09/18/2021 12:49:00 AM	3.246	2.9598		3.4673
09/18/2021 12:49:30 AM	2.99	2.7038		3.5373
09/18/2021 12:50:00 AM	2.818	2.5318		3.6313
09/18/2021 12:50:30 AM	2.744	2.4578		4.2873
09/18/2021 12:51:00 AM	2.425	2.1388		4.9223
09/18/2021 12:51:30 AM	2.647	2.3608		6.7338
09/18/2021 12:52:00 AM	3.297	3.0108		6.3828
09/18/2021 12:52:30 AM	3.649	3.3628		6.5178
09/18/2021 12:53:00 AM	3.415	3.1288		4.0598
09/18/2021 12:53:30 AM	3.276	2.9898		4.3268
09/18/2021 12:54:00 AM	3.04	2.7538		3.1618
09/18/2021 12:54:30 AM	2.897	2.6108		2.3788
09/18/2021 12:55:00 AM	2.896	2.6098		0.9118
09/18/2021 12:55:30 AM	2.722	2.4358		1.4363
09/18/2021 12:56:00 AM	2.794	2.5078		2.0003
09/18/2021 12:56:30 AM	3.054	2.7678		2.6283
09/18/2021 12:57:00 AM	2.716	2.4298		2.8718
09/18/2021 12:57:30 AM	2.545	2.2588		2.1758
09/18/2021 12:58:00 AM	2.409	2.1228		1.7573
09/18/2021 12:58:30 AM	2.284	1.9978		1.4633
09/18/2021 12:59:00 AM	2.22	1.9338		1.2128
09/18/2021 12:59:30 AM	2.273	1.9868		1.0668
09/18/2021 01:00:00 AM	2.398	2.1118		0.4353
09/18/2021 01:00:30 AM	2.38	2.0938		0.6023
09/18/2021 01:01:00 AM	2.563	2.2768		0.7448
09/18/2021 01:01:30 AM	2.667	2.3808		0.5473
09/18/2021 01:02:00 AM	2.633	2.3468		0.5258
09/18/2021 01:02:30 AM	2.553	2.2668		0.8113
09/18/2021 01:03:00 AM	2.448	2.1618		1.6433
09/18/2021 01:03:30 AM	2.303	2.0168		2.4328
09/18/2021 01:04:00 AM	2.214	1.9278		2.8993
09/18/2021 01:04:30 AM	2.125	1.8388		3.5183
09/18/2021 01:05:00 AM	2.482	2.1958		2.4443
09/18/2021 01:05:30 AM	2.149	1.8628		2.6488
09/18/2021 01:06:00 AM	2.039	1.7528		7.3663
09/18/2021 01:06:30 AM	1.991	1.7048		6.8953
09/18/2021 01:07:00 AM	1.929	1.6428		3.8968
09/18/2021 01:07:30 AM	2.02	1.7338		3.4853
09/18/2021 01:08:00 AM	2.164	1.8778		5.8513
09/18/2021 01:08:30 AM	2.205	1.9188		3.3548
09/18/2021 01:09:00 AM	2.313	2.0268		0.3083
09/18/2021 01:09:30 AM	2.394	2.1078		4.5703
09/18/2021 01:10:00 AM	2.391	2.1048		0.7303
09/18/2021 01:10:30 AM	2.337	2.0508		0.7493
09/18/2021 01:11:00 AM	2.293	2.0068		0.9183
09/18/2021 01:11:30 AM	2.359	2.0728		1.1998
09/18/2021 01:12:00 AM	2.365	2.0788		1.4838
09/18/2021 01:12:30 AM	2.331	2.0448		1.0728
09/18/2021 01:13:00 AM	2.315	2.0288		1.7953
09/18/2021 01:13:30 AM	2.22	1.9338		2.8343
09/18/2021 01:14:00 AM	2.182	1.8958		3.9473
09/18/2021 01:14:30 AM	2.244	1.9578		3.9923
09/18/2021 01:15:00 AM	2.404	2.1178		10.2738
09/18/2021 01:15:30 AM	2.461	2.1748		7.6948
09/18/2021 01:16:00 AM	2.788	2.5018		6.1383
09/18/2021 01:16:30 AM	2.785	2.4988		5.8248
09/18/2021 01:17:00 AM	2.669	2.3828		5.9603
09/18/2021 01:17:30 AM	2.566	2.2798		5.7588
09/18/2021 01:18:00 AM	2.557	2.2708		5.8028
09/18/2021 01:18:30 AM	2.413	2.1268		5.3618
09/18/2021 01:19:00 AM	2.624	2.3378		5.2118
09/18/2021 01:19:30 AM	2.383	2.0968		3.2233
09/18/2021 01:20:00 AM	4.836	4.5498		2.9703
09/18/2021 01:20:30 AM	3.454	3.1678		2.2733
09/18/2021 01:21:00 AM	5.275	4.9888		2.5583
09/18/2021 01:21:30 AM	2.693	2.4068		3.0218
09/18/2021 01:22:00 AM	2.864	2.5778		3.2343
09/18/2021 01:22:30 AM	2.666	2.3798		7.4543
09/18/2021 01:23:00 AM	2.206	1.9198		9.1413
09/18/2021 01:23:30 AM	1.799	1.5128		10.0183
09/18/2021 01:24:00 AM	1.961	1.6748		9.9808
09/18/2021 01:24:30 AM	1.344	1.0578		6.4673
09/18/2021 01:25:00 AM	1.951	1.6648		5.8298
09/18/2021 01:25:30 AM	1.684	1.3978		5.6098
09/18/2021 01:26:00 AM	2.363	2.0768		4.2543
09/18/2021 01:26:30 AM	2.604	2.3178		5.3268
09/18/2021 01:27:00 AM	2.589	2.3028		8.2243
09/18/2021 01:27:30 AM	3.021	2.7348		7.6453
09/18/2021 01:28:00 AM	2.966	2.6798		7.5323
09/18/2021 01:28:30 AM	2.714	2.4278		7.6588
09/18/2021 01:29:00 AM	3.686	3.3998		8.3713
09/18/2021 01:29:30 AM	4.378	4.0918		6.9478
09/18/2021 01:30:00 AM	4.124	3.8378		6.4348
09/18/2021 01:30:30 AM	4.3	4.0138		6.1908
09/18/2021 01:31:00 AM	6.522	6.2358		5.9978
09/18/2021 01:31:30 AM	4.599	4.3128		6.5013
09/18/2021 01:32:00 AM	4.295	4.0088		5.9428
09/18/2021 01:32:30 AM	4.194	3.9078		5.6483
09/18/2021 01:33:00 AM	2.879	2.5928		5.3138
09/18/2021 01:33:30 AM	1.7	1.4138		5.1623
09/18/2021 01:34:00 AM	1.574	1.2878		5.7513
09/18/2021 01:34:30 AM	2.174	1.8878		5.7048
09/18/2021 01:35:00 AM	1.923	1.6368		2.9788
09/18/2021 01:35:30 AM	1.441	1.1548		3.3463
09/18/2021 01:36:00 AM	1.776	1.4898		6.0583
09/18/2021 01:36:30 AM	3.327	3.0408		5.5078
09/18/2021 01:37:00 AM	5.415	5.1288		5.5363
09/18/2021 01:37:30 AM	3.513	3.2268		5.4023
09/18/2021 01:38:00 AM	2.348	2.0618		5.4683
09/18/2021 01:38:30 AM	2.511	2.2248		5.2668
09/18/2021 01:39:00 AM	2.229	1.9428		5.1983
09/18/2021 01:39:30 AM	3.113	2.8268		5.2583
09/18/2021 01:40:00 AM	3.572	3.2858		5.5053
09/18/2021 01:40:30 AM	2.7	2.4138		5.1453
09/18/2021 01:41:00 AM	1.247	0.9608		5.5403
09/18/2021 01:41:30 AM	1.339	1.0528		5.3298
09/18/2021 01:42:00 AM	1.932	1.6458		4.9538
09/18/2021 01:42:30 AM	3.489	3.2028		4.8738
09/18/2021 01:43:00 AM	3.533	3.2468		3.8993
09/18/2021 01:43:30 AM	2.652	2.3658		2.5398
09/18/2021 01:44:00 AM	1.733	1.4468		2.1668
09/18/2021 01:44:30 AM	2.393	2.1068		1.5403
09/18/2021 01:45:00 AM	2.02	1.7338		1.5658
09/18/2021 01:45:30 AM	2.082	1.7958		1.8443
09/18/2021 01:46:00 AM	1.862	1.5758		2.0293
09/18/2021 01:46:30 AM	1.705	1.4188		2.2658
09/18/2021 01:47:00 AM	1.863	1.5768		2.3603
09/18/2021 01:47:30 AM	1.572	1.2858		2.2958
09/18/2021 01:48:00 AM	1.456	1.1698		2.2123
09/18/2021 01:48:30 AM	1.452	1.1658		2.2963
09/18/2021 01:49:00 AM	1.499	1.2128		2.3703
09/18/2021 01:49:30 AM	2.189	1.9028		2.3978
09/18/2021 01:50:00 AM	1.838	1.5518		5.8633
09/18/2021 01:50:30 AM	1.516	1.2298		6.5753
09/18/2021 01:51:00 AM	1.365	1.0788		6.5723
09/18/2021 01:51:30 AM	1.857	1.5708		4.5603
09/18/2021 01:52:00 AM	1.592	1.3058		3.4543
09/18/2021 01:52:30 AM	2.945	2.6588		3.0558
09/18/2021 01:53:00 AM	3.742	3.4558		3.0663
09/18/2021 01:53:30 AM	2.078	1.7918		3.0833
09/18/2021 01:54:00 AM	0.558	0.2718		3.2303
09/18/2021 01:54:30 AM	1.987	1.7008		3.0493
09/18/2021 01:55:00 AM	1.969	1.6828		3.0803
09/18/2021 01:55:30 AM	1.866	1.5798		3.1203
09/18/2021 01:56:00 AM	1.666	1.3798		3.0693
09/18/2021 01:56:30 AM	1.722	1.4358		3.0923
09/18/2021 01:57:00 AM	1.569	1.2828		3.2108
09/18/2021 01:57:30 AM	1.541	1.2548		2.9678
09/18/2021 01:58:00 AM	1.608	1.3218		2.9023
09/18/2021 01:58:30 AM	1.625	1.3388		2.8723
09/18/2021 01:59:00 AM	1.829	1.5428		3.2668
09/18/2021 01:59:30 AM	1.706	1.4198		3.1698
09/18/2021 02:00:00 AM	1.662	1.3758		3.1438
09/18/2021 02:00:30 AM	1.742	1.4558		3.1813
09/18/2021 02:01:00 AM	1.875	1.5888		3.6363
09/18/2021 02:01:30 AM	2.195	1.9088		1.9403
09/18/2021 02:02:00 AM	3.063	2.7768		1.4708
09/18/2021 02:02:30 AM	2.925	2.6388		1.9263
09/18/2021 02:03:00 AM	2.751	2.4648		1.6223
09/18/2021 02:03:30 AM	2.51	2.2238		3.1293
09/18/2021 02:04:00 AM	3.023	2.7368		4.3883
09/18/2021 02:04:30 AM	2.458	2.1718		4.8408
09/18/2021 02:05:00 AM	2.483	2.1968		9.5043
09/18/2021 02:05:30 AM	2.799	2.5128		8.8193
09/18/2021 02:06:00 AM	2.607	2.3208		8.8188
09/18/2021 02:06:30 AM	3.033	2.7468		8.3348
09/18/2021 02:07:00 AM	3.275	2.9888		7.9923
09/18/2021 02:07:30 AM	2.917	2.6308		7.4398
09/18/2021 02:08:00 AM	2.942	2.6558		6.8978
09/18/2021 02:08:30 AM	3.018	2.7318		5.1948
09/18/2021 02:09:00 AM	3.45	3.1638		6.0718
09/18/2021 02:09:30 AM	3.61	3.3238		6.4423
09/18/2021 02:10:00 AM	3.23	2.9438		6.5598
09/18/2021 02:10:30 AM	3.436	3.1498		5.5463
09/18/2021 02:11:00 AM	3.376	3.0898		2.5173
09/18/2021 02:11:30 AM	3.497	3.2108		2.5938
09/18/2021 02:12:00 AM	4.117	3.8308		4.6088
09/18/2021 02:12:30 AM	3.868	3.5818		6.2293
09/18/2021 02:13:00 AM	3.895	3.6088		6.5678
09/18/2021 02:13:30 AM	3.81	3.5238		6.5813
09/18/2021 02:14:00 AM	3.276	2.9898		6.6778
09/18/2021 02:14:30 AM	2.549	2.2628		6.6373
09/18/2021 02:15:00 AM	2.823	2.5368		6.5653
09/18/2021 02:15:30 AM	2.837	2.5508		6.5463
09/18/2021 02:16:00 AM	2.96	2.6738		6.2548
09/18/2021 02:16:30 AM	2.71	2.4238		6.1403
09/18/2021 02:17:00 AM	3.139	2.8528		5.9933
09/18/2021 02:17:30 AM	4.721	4.4348		5.4948
09/18/2021 02:18:00 AM	4.379	4.0928		5.7423
09/18/2021 02:18:30 AM	3.552	3.2658		5.8223
09/18/2021 02:19:00 AM	3.181	2.8948		5.7508
09/18/2021 02:19:30 AM	3.868	3.5818		5.7988
09/18/2021 02:20:00 AM	3.73	3.4438		5.5553
09/18/2021 02:20:30 AM	3.729	3.4428		5.7243
09/18/2021 02:21:00 AM	3.763	3.4768		5.4138
09/18/2021 02:21:30 AM	3.816	3.5298		5.2248
09/18/2021 02:22:00 AM	4.281	3.9948		5.7613
09/18/2021 02:22:30 AM	4.052	3.7658		5.9268
09/18/2021 02:23:00 AM	4.316	4.0298		5.6578
09/18/2021 02:23:30 AM	4.108	3.8218		5.3153
09/18/2021 02:24:00 AM	3.373	3.0868		5.5423
09/18/2021 02:24:30 AM	3.955	3.6688		6.0913
09/18/2021 02:25:00 AM	1.739	1.4528		6.3648
09/18/2021 02:25:30 AM	2.999	2.7128		6.8393
09/18/2021 02:26:00 AM	nan	NULL		9.6733
09/18/2021 02:26:30 AM	3.63	3.3438		9.6818
09/18/2021 02:27:00 AM	3.234	2.9478		9.2148
09/18/2021 02:27:30 AM	3.322	3.0358		7.5498
09/18/2021 02:28:00 AM	3.277	2.9908		6.3028
09/18/2021 02:28:30 AM	3.34	3.0538		7.8993
09/18/2021 02:29:00 AM	3.38	3.0938		7.2828
09/18/2021 02:29:30 AM	3.3	3.0138		6.4973
09/18/2021 02:30:00 AM	3.142	2.8558		6.9563
09/18/2021 02:30:30 AM	3.968	3.6818		6.3048
09/18/2021 02:31:00 AM	4.096	3.8098		5.1723
09/18/2021 02:31:30 AM	3.559	3.2728		4.4518
09/18/2021 02:32:00 AM	3.571	3.2848		3.5918
09/18/2021 02:32:30 AM	3.591	3.3048		3.0073
09/18/2021 02:33:00 AM	3.521	3.2348		0.9203
09/18/2021 02:33:30 AM	3.237	2.9508		-1.2162
09/18/2021 02:34:00 AM	3.46	3.1738		-0.4672
09/18/2021 02:34:30 AM	3.255	2.9688		-0.0942
09/18/2021 02:35:00 AM	3.07	2.7838		-0.2132
09/18/2021 02:35:30 AM	3.482	3.1958		1.2673
09/18/2021 02:36:00 AM	3.491	3.2048		1.6923
09/18/2021 02:36:30 AM	3.32	3.0338		2.2753
09/18/2021 02:37:00 AM	2.884	2.5978		2.5868
09/18/2021 02:37:30 AM	3.253	2.9668		2.8908
09/18/2021 02:38:00 AM	2.014	1.7278		3.2953
09/18/2021 02:38:30 AM	2.106	1.8198		3.4288
09/18/2021 02:39:00 AM	2.217	1.9308		3.0933
09/18/2021 02:39:30 AM	2.484	2.1978		2.8083
09/18/2021 02:40:00 AM	3.379	3.0928		2.5698
09/18/2021 02:40:30 AM	1.176	0.8898		2.7903
09/18/2021 02:41:00 AM	2.319	2.0328		2.7398
09/18/2021 02:41:30 AM	3.594	3.3078		2.6208
09/18/2021 02:42:00 AM	2.645	2.3588		2.4373
09/18/2021 02:42:30 AM	3.324	3.0378		2.5468
09/18/2021 02:43:00 AM	4.338	4.0518		2.9363
09/18/2021 02:43:30 AM	4.113	3.8268		3.1548
09/18/2021 02:44:00 AM	3.005	2.7188		3.1843
09/18/2021 02:44:30 AM	2.78	2.4938		3.1013
09/18/2021 02:45:00 AM	3.43	3.1438		3.0948
09/18/2021 02:45:30 AM	3.225	2.9388		4.1018
09/18/2021 02:46:00 AM	3.005	2.7188		4.2513
09/18/2021 02:46:30 AM	5.197	4.9108		3.6943
09/18/2021 02:47:00 AM	2.256	1.9698		3.7843
09/18/2021 02:47:30 AM	2.43	2.1438		4.2683
09/18/2021 02:48:00 AM	3.453	3.1668		4.8028
09/18/2021 02:48:30 AM	3.701	3.4148		5.0968
09/18/2021 02:49:00 AM	3.076	2.7898		5.3273
09/18/2021 02:49:30 AM	3.394	3.1078		5.5488
09/18/2021 02:50:00 AM	3.296	3.0098		5.4683
09/18/2021 02:50:30 AM	4.188	3.9018		5.0703
09/18/2021 02:51:00 AM	1.712	1.4258		3.9873
09/18/2021 02:51:30 AM	1.518	1.2318		3.4733
09/18/2021 02:52:00 AM	2.677	2.3908		3.1168
09/18/2021 02:52:30 AM	1.712	1.4258		2.7068
09/18/2021 02:53:00 AM	1.669	1.3828		2.4263
09/18/2021 02:53:30 AM	1.862	1.5758		2.4493
09/18/2021 02:54:00 AM	1.924	1.6378		2.7638
09/18/2021 02:54:30 AM	1.93	1.6438		2.6828
09/18/2021 02:55:00 AM	2.562	2.2758		2.8348
09/18/2021 02:55:30 AM	2.397	2.1108		2.9183
09/18/2021 02:56:00 AM	2.374	2.0878		2.8673
09/18/2021 02:56:30 AM	2.241	1.9548		2.7553
09/18/2021 02:57:00 AM	2.388	2.1018		2.5473
09/18/2021 02:57:30 AM	3.452	3.1658		2.6343
09/18/2021 02:58:00 AM	2.647	2.3608		3.0088
09/18/2021 02:58:30 AM	2.369	2.0828		3.2408
09/18/2021 02:59:00 AM	2.683	2.3968		3.4393
09/18/2021 02:59:30 AM	2.8	2.5138		3.9033
09/18/2021 03:00:00 AM	2.646	2.3598		4.0573
09/18/2021 03:00:30 AM	2.813	2.5268		4.4768
09/18/2021 03:01:00 AM	3.809	3.5228		4.6293
09/18/2021 03:01:30 AM	3.591	3.3048		4.8238
09/18/2021 03:02:00 AM	3.937	3.6508		4.4588
09/18/2021 03:02:30 AM	2.961	2.6748		4.3313
09/18/2021 03:03:00 AM	2.538	2.2518		4.1693
09/18/2021 03:03:30 AM	2.968	2.6818		4.0948
09/18/2021 03:04:00 AM	3.125	2.8388		3.9878
09/18/2021 03:04:30 AM	3.196	2.9098		3.8528
09/18/2021 03:05:00 AM	3.618	3.3318		3.8188
09/18/2021 03:05:30 AM	2.509	2.2228		3.5763
09/18/2021 03:06:00 AM	2.459	2.1728		3.5793
09/18/2021 03:06:30 AM	2.611	2.3248		3.3123
09/18/2021 03:07:00 AM	2.623	2.3368		3.5943
09/18/2021 03:07:30 AM	2.639	2.3528		3.7298
09/18/2021 03:08:00 AM	2.586	2.2998		3.5463
09/18/2021 03:08:30 AM	2.595	2.3088		3.3993
09/18/2021 03:09:00 AM	2.621	2.3348		3.1788
09/18/2021 03:09:30 AM	2.569	2.2828		2.9223
09/18/2021 03:10:00 AM	2.694	2.4078		3.0103
09/18/2021 03:10:30 AM	2.629	2.3428		5.0828
09/18/2021 03:11:00 AM	2.751	2.4648		6.6958
09/18/2021 03:11:30 AM	3.7	3.4138		5.0018
09/18/2021 03:12:00 AM	4.232	3.9458		3.7968
09/18/2021 03:12:30 AM	3.995	3.7088		6.3878
09/18/2021 03:13:00 AM	2.983	2.6968		7.1408
09/18/2021 03:13:30 AM	2.456	2.1698		7.6223
09/18/2021 03:14:00 AM	3.385	3.0988		7.8108
09/18/2021 03:14:30 AM	3.249	2.9628		7.4063
09/18/2021 03:15:00 AM	3.159	2.8728		6.8133
09/18/2021 03:15:30 AM	3.647	3.3608		6.4638
09/18/2021 03:16:00 AM	3.7	3.4138		6.0668
09/18/2021 03:16:30 AM	3.794	3.5078		5.9298
09/18/2021 03:17:00 AM	3.774	3.4878		5.8968
09/18/2021 03:17:30 AM	3.706	3.4198		1.6973
09/18/2021 03:18:00 AM	3.793	3.5068		0.8703
09/18/2021 03:18:30 AM	4.234	3.9478		2.8603
09/18/2021 03:19:00 AM	5.16	4.8738		4.7838
09/18/2021 03:19:30 AM	4.085	3.7988		3.2113
09/18/2021 03:20:00 AM	4.326	4.0398		4.6443
09/18/2021 03:20:30 AM	5.045	4.7588		5.6948
09/18/2021 03:21:00 AM	3.47	3.1838		6.2683
09/18/2021 03:21:30 AM	2.831	2.5448		6.6688
09/18/2021 03:22:00 AM	2.759	2.4728		6.3293
09/18/2021 03:22:30 AM	2.695	2.4088		4.3563
09/18/2021 03:23:00 AM	2.687	2.4008		3.2698
09/18/2021 03:23:30 AM	2.659	2.3728		2.5793
09/18/2021 03:24:00 AM	2.888	2.6018		2.0533
09/18/2021 03:24:30 AM	3.822	3.5358		1.8618
09/18/2021 03:25:00 AM	3.636	3.3498		1.9323
09/18/2021 03:25:30 AM	3.55	3.2638		1.9878
09/18/2021 03:26:00 AM	3.984	3.6978		1.8873
09/18/2021 03:26:30 AM	2.587	2.3008		1.8503
09/18/2021 03:27:00 AM	2.946	2.6598		1.9818
09/18/2021 03:27:30 AM	2.457	2.1708		1.5268
09/18/2021 03:28:00 AM	2.571	2.2848		1.4043
09/18/2021 03:28:30 AM	2.936	2.6498		1.5998
09/18/2021 03:29:00 AM	4.027	3.7408		2.0088
09/18/2021 03:29:30 AM	2.781	2.4948		2.2718
09/18/2021 03:30:00 AM	2.917	2.6308		2.4063
09/18/2021 03:30:30 AM	2.99	2.7038		2.7313
09/18/2021 03:31:00 AM	2.867	2.5808		5.8138
09/18/2021 03:31:30 AM	2.922	2.6358		6.7553
09/18/2021 03:32:00 AM	2.871	2.5848		8.6168
09/18/2021 03:32:30 AM	3.099	2.8128		5.2933
09/18/2021 03:33:00 AM	2.923	2.6368		3.6483
09/18/2021 03:33:30 AM	2.878	2.5918		2.2213
09/18/2021 03:34:00 AM	3.192	2.9058		1.7433
09/18/2021 03:34:30 AM	2.787	2.5008		1.5128
09/18/2021 03:35:00 AM	2.611	2.3248		0.9818
09/18/2021 03:35:30 AM	2.563	2.2768		0.7878
09/18/2021 03:36:00 AM	2.499	2.2128		0.3638
09/18/2021 03:36:30 AM	2.553	2.2668		0.5048
09/18/2021 03:37:00 AM	2.553	2.2668		0.4388
09/18/2021 03:37:30 AM	2.644	2.3578		0.4858
09/18/2021 03:38:00 AM	2.575	2.2888		0.3838
09/18/2021 03:38:30 AM	3.271	2.9848		-0.2097
09/18/2021 03:39:00 AM	3.009	2.7228		-0.4357
09/18/2021 03:39:30 AM	2.535	2.2488		-0.5517
09/18/2021 03:40:00 AM	3.48	3.1938		0.9323
09/18/2021 03:40:30 AM	3.338	3.0518		1.5398
09/18/2021 03:41:00 AM	3.2	2.9138		1.7708
09/18/2021 03:41:30 AM	3.351	3.0648		2.1573
09/18/2021 03:42:00 AM	4.614	4.3278		2.0268
09/18/2021 03:42:30 AM	3.56	3.2738		2.2993
09/18/2021 03:43:00 AM	3.198	2.9118		2.2898
09/18/2021 03:43:30 AM	3.54	3.2538		1.9078
09/18/2021 03:44:00 AM	3.184	2.8978		1.6178
09/18/2021 03:44:30 AM	3.332	3.0458		2.8173
09/18/2021 03:45:00 AM	3.509	3.2228		0.9208
09/18/2021 03:45:30 AM	3.471	3.1848		1.1848
09/18/2021 03:46:00 AM	4.314	4.0278		-0.5607
09/18/2021 03:46:30 AM	4.189	3.9028		-0.2012
09/18/2021 03:47:00 AM	3.159	2.8728		1.6348
09/18/2021 03:47:30 AM	2.925	2.6388		1.4678
09/18/2021 03:48:00 AM	3.006	2.7198		1.4888
09/18/2021 03:48:30 AM	3.068	2.7818		1.1258
09/18/2021 03:49:00 AM	3.2	2.9138		1.1768
09/18/2021 03:49:30 AM	3.169	2.8828		1.3158
09/18/2021 03:50:00 AM	3.192	2.9058		1.3288
09/18/2021 03:50:30 AM	4.016	3.7298		1.3103
09/18/2021 03:51:00 AM	4.981	4.6948		1.3478
09/18/2021 03:51:30 AM	4.658	4.3718		1.1948
09/18/2021 03:52:00 AM	3.516	3.2298		1.3188
09/18/2021 03:52:30 AM	3.254	2.9678		2.8058
09/18/2021 03:53:00 AM	3.228	2.9418		3.7678
09/18/2021 03:53:30 AM	2.928	2.6418		4.6723
09/18/2021 03:54:00 AM	3.632	3.3458		5.0203
09/18/2021 03:54:30 AM	2.73	2.4438		5.2753
09/18/2021 03:55:00 AM	2.562	2.2758		5.5168
09/18/2021 03:55:30 AM	2.58	2.2938		5.1923
09/18/2021 03:56:00 AM	2.988	2.7018		4.3988
09/18/2021 03:56:30 AM	2.812	2.5258		4.2558
09/18/2021 03:57:00 AM	2.986	2.6998		4.2098
09/18/2021 03:57:30 AM	4.175	3.8888		4.0403
09/18/2021 03:58:00 AM	3.302	3.0158		3.7973
09/18/2021 03:58:30 AM	3.08	2.7938		3.6003
09/18/2021 03:59:00 AM	3.059	2.7728		3.0588
09/18/2021 03:59:30 AM	4.623	4.3368		2.9378
09/18/2021 04:00:00 AM	3.018	2.7318		2.9618
09/18/2021 04:00:30 AM	3.348	3.0618		2.4983
09/18/2021 04:01:00 AM	2.389	2.1028		1.2963
09/18/2021 04:01:30 AM	2.999	2.7128		0.8608
09/18/2021 04:02:00 AM	2.792	2.5058		0.7908
09/18/2021 04:02:30 AM	2.555	2.2688		1.0818
09/18/2021 04:03:00 AM	2.865	2.5788		1.1023
09/18/2021 04:03:30 AM	3.477	3.1908		1.0783
09/18/2021 04:04:00 AM	4.727	4.4408		1.0743
09/18/2021 04:04:30 AM	3.578	3.2918		1.2528
09/18/2021 04:05:00 AM	4.26	3.9738		1.2878
09/18/2021 04:05:30 AM	4.893	4.6068		1.2423
09/18/2021 04:06:00 AM	3.65	3.3638		1.2528
09/18/2021 04:06:30 AM	3.341	3.0548		1.5318
09/18/2021 04:07:00 AM	4.583	4.2968		1.7753
09/18/2021 04:07:30 AM	3.193	2.9068		1.8918
09/18/2021 04:08:00 AM	3	2.7138		1.8418
09/18/2021 04:08:30 AM	2.728	2.4418		1.8343
09/18/2021 04:09:00 AM	3.309	3.0228		1.8978
09/18/2021 04:09:30 AM	2.22	1.9338		1.8048
09/18/2021 04:10:00 AM	3.513	3.2268		1.6998
09/18/2021 04:10:30 AM	2.792	2.5058		1.7538
09/18/2021 04:11:00 AM	1.225	0.9388		1.9178
09/18/2021 04:11:30 AM	0.663	0.3768		1.8163
09/18/2021 04:12:00 AM	0.714	0.4278		1.8753
09/18/2021 04:12:30 AM	0.691	0.4048		2.1118
09/18/2021 04:13:00 AM	0.739	0.4528		2.2833
09/18/2021 04:13:30 AM	0.814	0.5278		2.3713
09/18/2021 04:14:00 AM	1.066	0.7798		2.4878
09/18/2021 04:14:30 AM	1.754	1.4678		2.4123
09/18/2021 04:15:00 AM	1.125	0.8388		2.3048
09/18/2021 04:15:30 AM	1.557	1.2708		1.7883
09/18/2021 04:16:00 AM	1.635	1.3488		3.1718
09/18/2021 04:16:30 AM	1.507	1.2208		5.4028
09/18/2021 04:17:00 AM	1.438	1.1518		7.9938
09/18/2021 04:17:30 AM	1.561	1.2748		9.3823
09/18/2021 04:18:00 AM	1.572	1.2858		9.3673
09/18/2021 04:18:30 AM	1.341	1.0548		8.2598
09/18/2021 04:19:00 AM	1.345	1.0588		4.6893
09/18/2021 04:19:30 AM	1.982	1.6958		2.8233
09/18/2021 04:20:00 AM	1.504	1.2178		1.9773
09/18/2021 04:20:30 AM	1.089	0.8028		3.1013
09/18/2021 04:21:00 AM	2.459	2.1728		4.3813
09/18/2021 04:21:30 AM	2.092	1.8058		6.1993
09/18/2021 04:22:00 AM	3.127	2.8408		4.9043
09/18/2021 04:22:30 AM	3.364	3.0778		4.1453
09/18/2021 04:23:00 AM	2.703	2.4168		5.2828
09/18/2021 04:23:30 AM	1.419	1.1328		3.5073
09/18/2021 04:24:00 AM	1.503	1.2168		0.4108
09/18/2021 04:24:30 AM	3.998	3.7118		-0.6312
09/18/2021 04:25:00 AM	2.316	2.0298		-0.4422
09/18/2021 04:25:30 AM	0.73	0.4438		-0.1027
09/18/2021 04:26:00 AM	0.525	0.2388		0.0148
09/18/2021 04:26:30 AM	1.042	0.7558		-0.8002
09/18/2021 04:27:00 AM	0.95	0.6638		-0.5677
09/18/2021 04:27:30 AM	1.206	0.9198		-0.9567
09/18/2021 04:28:00 AM	1.097	0.8108		-1.2562
09/18/2021 04:28:30 AM	1.268	0.9818		-1.6362
09/18/2021 04:29:00 AM	1.099	0.8128		-1.9602
09/18/2021 04:29:30 AM	2.879	2.5928		-1.9682
09/18/2021 04:30:00 AM	2.902	2.6158		-2.1447
09/18/2021 04:30:30 AM	3.235	2.9488		0.3448
09/18/2021 04:31:00 AM	2.263	1.9768		2.7308
09/18/2021 04:31:30 AM	3.238	2.9518		3.2968
09/18/2021 04:32:00 AM	3.607	3.3208		3.6153
09/18/2021 04:32:30 AM	3.233	2.9468		3.9793
09/18/2021 04:33:00 AM	3.454	3.1678		4.2548
09/18/2021 04:33:30 AM	3.994	3.7078		4.3783
09/18/2021 04:34:00 AM	1.977	1.6908		4.2458
09/18/2021 04:34:30 AM	0.93	0.6438		4.2103
09/18/2021 04:35:00 AM	3.402	3.1158		4.1508
09/18/2021 04:35:30 AM	3.44	3.1538		4.2463
09/18/2021 04:36:00 AM	3.827	3.5408		4.3898
09/18/2021 04:36:30 AM	2.987	2.7008		4.2608
09/18/2021 04:37:00 AM	3.517	3.2308		4.3348
09/18/2021 04:37:30 AM	3.92	3.6338		4.1488
09/18/2021 04:38:00 AM	4.394	4.1078		4.0438
09/18/2021 04:38:30 AM	6.267	5.9808		3.9428
09/18/2021 04:39:00 AM	5.325	5.0388		3.8388
09/18/2021 04:39:30 AM	6.353	6.0668		3.8568
09/18/2021 04:40:00 AM	5.478	5.1918		3.7198
09/18/2021 04:40:30 AM	3.8	3.5138		3.6143
09/18/2021 04:41:00 AM	2.151	1.8648		3.6258
09/18/2021 04:41:30 AM	3.31	3.0238		3.7518
09/18/2021 04:42:00 AM	3.946	3.6598		3.5413
09/18/2021 04:42:30 AM	3.274	2.9878		3.4638
09/18/2021 04:43:00 AM	5.698	5.4118		3.4108
09/18/2021 04:43:30 AM	4.217	3.9308		3.3098
09/18/2021 04:44:00 AM	4.487	4.2008		3.3888
09/18/2021 04:44:30 AM	5.069	4.7828		3.4113
09/18/2021 04:45:00 AM	4.491	4.2048		3.1773
09/18/2021 04:45:30 AM	4.192	3.9058		3.0498
09/18/2021 04:46:00 AM	6.605	6.3188		2.9603
09/18/2021 04:46:30 AM	3.921	3.6348		6.4983
09/18/2021 04:47:00 AM	3.596	3.3098		5.8018
09/18/2021 04:47:30 AM	4.152	3.8658		7.5493
09/18/2021 04:48:00 AM	2.833	2.5468		2.2638
09/18/2021 04:48:30 AM	3.115	2.8288		0.8333
09/18/2021 04:49:00 AM	2.817	2.5308		1.6648
09/18/2021 04:49:30 AM	3.019	2.7328		-1.5312
09/18/2021 04:50:00 AM	3.266	2.9798		-1.1632
09/18/2021 04:50:30 AM	3.473	3.1868		-0.7147
09/18/2021 04:51:00 AM	3.663	3.3768		-1.0542
09/18/2021 04:51:30 AM	3.819	3.5328		-0.7022
09/18/2021 04:52:00 AM	3.837	3.5508		1.2098
09/18/2021 04:52:30 AM	3.528	3.2418		1.2423
09/18/2021 04:53:00 AM	4.171	3.8848		2.2593
09/18/2021 04:53:30 AM	3.659	3.3728		3.2628
09/18/2021 04:54:00 AM	5.161	4.8748		4.7153
09/18/2021 04:54:30 AM	3.305	3.0188		4.2593
09/18/2021 04:55:00 AM	3.225	2.9388		3.9403
09/18/2021 04:55:30 AM	3.549	3.2628		4.0488
09/18/2021 04:56:00 AM	3.14	2.8538		3.8643
09/18/2021 04:56:30 AM	3.5	3.2138		2.9443
09/18/2021 04:57:00 AM	3.459	3.1728		3.2378
09/18/2021 04:57:30 AM	nan	NULL		3.6083
09/18/2021 04:58:00 AM	3.905	3.6188		3.4788
09/18/2021 04:58:30 AM	2.879	2.5928		3.4053
09/18/2021 04:59:00 AM	3.426	3.1398		4.8303
09/18/2021 04:59:30 AM	3.214	2.9278		6.1508
09/18/2021 05:00:00 AM	3.229	2.9428		3.7458
09/18/2021 05:00:30 AM	5.215	4.9288		0.4643
09/18/2021 05:01:00 AM	3.296	3.0098		-0.1647
09/18/2021 05:01:30 AM	3.841	3.5548		-0.5552
09/18/2021 05:02:00 AM	3.062	2.7758		-0.6982
09/18/2021 05:02:30 AM	3.381	3.0948		-0.6952
09/18/2021 05:03:00 AM	3.364	3.0778		-0.6037
09/18/2021 05:03:30 AM	4.627	4.3408		-0.7342
09/18/2021 05:04:00 AM	3.666	3.3798		-0.7247
09/18/2021 05:04:30 AM	4.758	4.4718		-0.6022
09/18/2021 05:05:00 AM	3.774	3.4878		-0.5767
09/18/2021 05:05:30 AM	4.48	4.1938		-0.5492
09/18/2021 05:06:00 AM	4.133	3.8468		-0.5562
09/18/2021 05:06:30 AM	4.43	4.1438		-0.5167
09/18/2021 05:07:00 AM	5.962	5.6758		-0.3612
09/18/2021 05:07:30 AM	4.739	4.4528		-0.3057
09/18/2021 05:08:00 AM	4.612	4.3258		-0.2427
09/18/2021 05:08:30 AM	4.703	4.4168		-0.2967
09/18/2021 05:09:00 AM	4.722	4.4358		-0.0532
09/18/2021 05:09:30 AM	4.469	4.1828		2.7633
09/18/2021 05:10:00 AM	6.283	5.9968		6.9258
09/18/2021 05:10:30 AM	3.716	3.4298		8.2983
09/18/2021 05:11:00 AM	3.744	3.4578		8.5678
09/18/2021 05:11:30 AM	2.755	2.4688		6.5493
09/18/2021 05:12:00 AM	2.202	1.9158		5.9473
09/18/2021 05:12:30 AM	2.833	2.5468		6.8458
09/18/2021 05:13:00 AM	2.79	2.5038		6.6908
09/18/2021 05:13:30 AM	3.491	3.2048		6.6258
09/18/2021 05:14:00 AM	3.809	3.5228		7.2163
09/18/2021 05:14:30 AM	3.182	2.8958		6.0303
09/18/2021 05:15:00 AM	3.83	3.5438		3.1578
09/18/2021 05:15:30 AM	2.834	2.5478		1.8673
09/18/2021 05:16:00 AM	3.608	3.3218		1.1758
09/18/2021 05:16:30 AM	5.204	4.9178		0.7168
09/18/2021 05:17:00 AM	3.088	2.8018		0.3483
09/18/2021 05:17:30 AM	1.629	1.3428		2.5683
09/18/2021 05:18:00 AM	0.595	0.3088		4.7943
09/18/2021 05:18:30 AM	2.456	2.1698		2.9448
09/18/2021 05:19:00 AM	4.149	3.8628		2.2073
09/18/2021 05:19:30 AM	2.32	2.0338		4.8743
09/18/2021 05:20:00 AM	1.938	1.6518		4.5453
09/18/2021 05:20:30 AM	4.731	4.4448		4.8513
09/18/2021 05:21:00 AM	2.923	2.6368		-0.1602
09/18/2021 05:21:30 AM	3.668	3.3818		0.4228
09/18/2021 05:22:00 AM	3.197	2.9108		0.0873
09/18/2021 05:22:30 AM	2.398	2.1118		-0.9082
09/18/2021 05:23:00 AM	2.301	2.0148		-1.1282
09/18/2021 05:23:30 AM	3.249	2.9628		-1.6327
09/18/2021 05:24:00 AM	4.016	3.7298		-0.6007
09/18/2021 05:24:30 AM	4.063	3.7768		-1.5632
09/18/2021 05:25:00 AM	4.235	3.9488		-0.7047
09/18/2021 05:25:30 AM	4.547	4.2608		-0.2632
09/18/2021 05:26:00 AM	4.389	4.1028		-0.1757
09/18/2021 05:26:30 AM	3.608	3.3218		0.6393
09/18/2021 05:27:00 AM	4.396	4.1098		0.2248
09/18/2021 05:27:30 AM	4.585	4.2988		0.1888
09/18/2021 05:28:00 AM	4.674	4.3878		0.2983
09/18/2021 05:28:30 AM	4.252	3.9658		0.4288
09/18/2021 05:29:00 AM	4.85	4.5638		0.9908
09/18/2021 05:29:30 AM	5.333	5.0468		0.4263
09/18/2021 05:30:00 AM	4.33	4.0438		0.6513
09/18/2021 05:30:30 AM	4.332	4.0458
09/18/2021 05:31:00 AM	4.803	4.5168
09/18/2021 05:31:30 AM	5.368	5.0818
09/18/2021 05:32:00 AM	4.562	4.2758
09/18/2021 05:32:30 AM	4.718	4.4318
09/18/2021 05:33:00 AM	4.318	4.0318
09/18/2021 05:33:30 AM	4.315	4.0288
09/18/2021 05:34:00 AM	4.592	4.3058
09/18/2021 05:34:30 AM	4.916	4.6298
09/18/2021 05:35:00 AM	4.422	4.1358
09/18/2021 05:35:30 AM	4.451	4.1648
09/18/2021 05:36:00 AM	4.373	4.0868
09/18/2021 05:36:30 AM	3.723	3.4368
09/18/2021 05:37:00 AM	3.9	3.6138
09/18/2021 05:37:30 AM	3.816	3.5298
09/18/2021 05:38:00 AM	4.017	3.7308
09/18/2021 05:38:30 AM	3.885	3.5988
09/18/2021 05:39:00 AM	3.992	3.7058
09/18/2021 05:39:30 AM	3.98	3.6938
09/18/2021 05:40:00 AM	3.752	3.4658
09/18/2021 05:40:30 AM	3.44	3.1538
09/18/2021 05:41:00 AM	3.74	3.4538
09/18/2021 05:41:30 AM	2.959	2.6728
09/18/2021 05:42:00 AM	3.071	2.7848
09/18/2021 05:42:30 AM	3.177	2.8908
09/18/2021 05:43:00 AM	3.291	3.0048
09/18/2021 05:43:30 AM	3.57	3.2838
09/18/2021 05:44:00 AM	3.451	3.1648
09/18/2021 05:44:30 AM	3.539	3.2528
09/18/2021 05:45:00 AM	3.536	3.2498
09/18/2021 05:45:30 AM	5.639	5.3528
09/18/2021 05:46:00 AM	4.331	4.0448
09/18/2021 05:46:30 AM	1.23	0.9438
09/18/2021 05:47:00 AM	3.221	2.9348
09/18/2021 05:47:30 AM	3.48	3.1938
09/18/2021 05:48:00 AM	2.767	2.4808
09/18/2021 05:48:30 AM	3.742	3.4558
09/18/2021 05:49:00 AM	3.305	3.0188
09/18/2021 05:49:30 AM	3.585	3.2988
09/18/2021 05:50:00 AM	3.891	3.6048
09/18/2021 05:50:30 AM	2.993	2.7068
09/18/2021 05:51:00 AM	3.393	3.1068
09/18/2021 05:51:30 AM	3.619	3.3328
09/18/2021 05:52:00 AM	2.059	1.7728
09/18/2021 05:52:30 AM	3.93	3.6438
09/18/2021 05:53:00 AM	3.125	2.8388
09/18/2021 05:53:30 AM	4.433	4.1468
09/18/2021 05:54:00 AM	3.298	3.0118
09/18/2021 05:54:30 AM	3.442	3.1558
09/18/2021 05:55:00 AM	4.472	4.1858
09/18/2021 05:55:30 AM	2.756	2.4698
09/18/2021 05:56:00 AM	3.485	3.1988
09/18/2021 05:56:30 AM	3.308	3.0218
09/18/2021 05:57:00 AM	3.657	3.3708
09/18/2021 05:57:30 AM	3.597	3.3108
09/18/2021 05:58:00 AM	3.862	3.5758
09/18/2021 05:58:30 AM	3.296	3.0098
09/18/2021 05:59:00 AM	3.556	3.2698
09/18/2021 05:59:30 AM	3.238	2.9518
09/18/2021 06:00:00 AM	4.999	4.7128
09/18/2021 06:00:30 AM	4.723	4.4368
09/18/2021 06:01:00 AM	4.67	4.3838
09/18/2021 06:01:30 AM	1.801	1.5148
09/18/2021 06:02:00 AM	5.33	5.0438
09/18/2021 06:02:30 AM	1.963	1.6768
09/18/2021 06:03:00 AM	3.37	3.0838
09/18/2021 06:03:30 AM	3.471	3.1848
09/18/2021 06:04:00 AM	5.259	4.9728
09/18/2021 06:04:30 AM	4.173	3.8868
09/18/2021 06:05:00 AM	4.449	4.1628
09/18/2021 06:05:30 AM	4.471	4.1848
09/18/2021 06:06:00 AM	4.144	3.8578
09/18/2021 06:06:30 AM	4.299	4.0128
09/18/2021 06:07:00 AM	4.42	4.1338
09/18/2021 06:07:30 AM	4.849	4.5628
09/18/2021 06:08:00 AM	4.881	4.5948
09/18/2021 06:08:30 AM	5.546	5.2598
09/18/2021 06:09:00 AM	4.411	4.1248
09/18/2021 06:09:30 AM	4.989	4.7028
09/18/2021 06:10:00 AM	4.804	4.5178
09/18/2021 06:10:30 AM	4.842	4.5558
09/18/2021 06:11:00 AM	4.603	4.3168
09/18/2021 06:11:30 AM	4.722	4.4358
09/18/2021 06:12:00 AM	5.02	4.7338
09/18/2021 06:12:30 AM	4.839	4.5528
09/18/2021 06:13:00 AM	4.594	4.3078
09/18/2021 06:13:30 AM	4.815	4.5288
09/18/2021 06:14:00 AM	4.538	4.2518
09/18/2021 06:14:30 AM	4.483	4.1968
09/18/2021 06:15:00 AM	4.593	4.3068
09/18/2021 06:15:30 AM	4.612	4.3258
09/18/2021 06:16:00 AM	5.213	4.9268
09/18/2021 06:16:30 AM	4.385	4.0988
09/18/2021 06:17:00 AM	4.95	4.6638
09/18/2021 06:17:30 AM	5.041	4.7548
09/18/2021 06:18:00 AM	3.298	3.0118
09/18/2021 06:18:30 AM	2.431	2.1448
09/18/2021 06:19:00 AM	4.901	4.6148
09/18/2021 06:19:30 AM	5.311	5.0248
09/18/2021 06:20:00 AM	3.677	3.3908
09/18/2021 06:20:30 AM	3.32	3.0338
09/18/2021 06:21:00 AM	3.868	3.5818
09/18/2021 06:21:30 AM	4	3.7138
09/18/2021 06:22:00 AM	4.379	4.0928
09/18/2021 06:22:30 AM	4.031	3.7448
09/18/2021 06:23:00 AM	2.354	2.0678
09/18/2021 06:23:30 AM	3.79	3.5038
09/18/2021 06:24:00 AM	3.952	3.6658
09/18/2021 06:24:30 AM	4.394	4.1078
09/18/2021 06:25:00 AM	4.181	3.8948
09/18/2021 06:25:30 AM	4.904	4.6178
09/18/2021 06:26:00 AM	4.691	4.4048
09/18/2021 06:26:30 AM	4.829	4.5428
09/18/2021 06:27:00 AM	3.814	3.5278
09/18/2021 06:27:30 AM	3.945	3.6588
09/18/2021 06:28:00 AM	3.755	3.4688
09/18/2021 06:28:30 AM	3.537	3.2508
09/18/2021 06:29:00 AM	3.328	3.0418
09/18/2021 06:29:30 AM	3	2.7138
09/18/2021 06:30:00 AM	3.714	3.4278
09/18/2021 06:30:30 AM	2.897	2.6108
09/18/2021 06:31:00 AM	nan	NULL
09/18/2021 06:31:30 AM	3.236	2.9498
09/18/2021 06:32:00 AM	3.599	3.3128
09/18/2021 06:32:30 AM	4.227	3.9408
09/18/2021 06:33:00 AM	3.431	3.1448
09/18/2021 06:33:30 AM	3.676	3.3898
09/18/2021 06:34:00 AM	4.105	3.8188
09/18/2021 06:34:30 AM	3.783	3.4968
09/18/2021 06:35:00 AM	3.769	3.4828
09/18/2021 06:35:30 AM	3.839	3.5528
09/18/2021 06:36:00 AM	4.85	4.5638
09/18/2021 06:36:30 AM	2.638	2.3518
09/18/2021 06:37:00 AM	4.136	3.8498
09/18/2021 06:37:30 AM	3.792	3.5058
09/18/2021 06:38:00 AM	3.909	3.6228
09/18/2021 06:38:30 AM	3.712	3.4258
09/18/2021 06:39:00 AM	3.653	3.3668
09/18/2021 06:39:30 AM	3.649	3.3628
09/18/2021 06:40:00 AM	3.651	3.3648
09/18/2021 06:40:30 AM	3.676	3.3898
09/18/2021 06:41:00 AM	3.85	3.5638
09/18/2021 06:41:30 AM	4.069	3.7828
09/18/2021 06:42:00 AM	3.854	3.5678
09/18/2021 06:42:30 AM	3.865	3.5788
09/18/2021 06:43:00 AM	4.118	3.8318
09/18/2021 06:43:30 AM	3.715	3.4288
09/18/2021 06:44:00 AM	3.887	3.6008
09/18/2021 06:44:30 AM	4.021	3.7348
09/18/2021 06:45:00 AM	3.821	3.5348
09/18/2021 06:45:30 AM	3.522	3.2358
09/18/2021 06:46:00 AM	3.374	3.0878
09/18/2021 06:46:30 AM	3.288	3.0018
09/18/2021 06:47:00 AM	3.292	3.0058
09/18/2021 06:47:30 AM	4.46	4.1738
09/18/2021 06:48:00 AM	3.039	2.7528
09/18/2021 06:48:30 AM	2.686	2.3998
09/18/2021 06:49:00 AM	2.888	2.6018
09/18/2021 06:49:30 AM	3.068	2.7818
09/18/2021 06:50:00 AM	3.02	2.7338
09/18/2021 06:50:30 AM	3.188	2.9018
09/18/2021 06:51:00 AM	3.866	3.5798
09/18/2021 06:51:30 AM	5.67	5.3838
09/18/2021 06:52:00 AM	3.178	2.8918
09/18/2021 06:52:30 AM	3.292	3.0058
09/18/2021 06:53:00 AM	3.173	2.8868
09/18/2021 06:53:30 AM	3.039	2.7528
09/18/2021 06:54:00 AM	3.189	2.9028
09/18/2021 06:54:30 AM	3.574	3.2878
09/18/2021 06:55:00 AM	3.102	2.8158
09/18/2021 06:55:30 AM	3.033	2.7468
09/18/2021 06:56:00 AM	3.148	2.8618
09/18/2021 06:56:30 AM	4.253	3.9668
09/18/2021 06:57:00 AM	6.035	5.7488
09/18/2021 06:57:30 AM	2.543	2.2568
09/18/2021 06:58:00 AM	2.182	1.8958
09/18/2021 06:58:30 AM	2.295	2.0088
09/18/2021 06:59:00 AM	2.522	2.2358
09/18/2021 06:59:30 AM	2.604	2.3178
09/18/2021 07:00:00 AM	2.558	2.2718
09/18/2021 07:00:30 AM	2.61	2.3238
09/18/2021 07:01:00 AM	2.974	2.6878
09/18/2021 07:01:30 AM	3.276	2.9898
09/18/2021 07:02:00 AM	2.553	2.2668
09/18/2021 07:02:30 AM	2.578	2.2918
09/18/2021 07:03:00 AM	2.669	2.3828
09/18/2021 07:03:30 AM	4.417	4.1308
09/18/2021 07:04:00 AM	4.153	3.8668
09/18/2021 07:04:30 AM	3.482	3.1958
09/18/2021 07:05:00 AM	2.851	2.5648
09/18/2021 07:05:30 AM	2.615	2.3288
09/18/2021 07:06:00 AM	2.62	2.3338
09/18/2021 07:06:30 AM	2.641	2.3548
09/18/2021 07:07:00 AM	2.622	2.3358
09/18/2021 07:07:30 AM	2.417	2.1308
09/18/2021 07:08:00 AM	2.477	2.1908
09/18/2021 07:08:30 AM	3.96	3.6738
09/18/2021 07:09:00 AM	3.094	2.8078
09/18/2021 07:09:30 AM	2.675	2.3888
09/18/2021 07:10:00 AM	2.584	2.2978
09/18/2021 07:10:30 AM	2.761	2.4748
09/18/2021 07:11:00 AM	2.765	2.4788
09/18/2021 07:11:30 AM	6.302	6.0158
09/18/2021 07:12:00 AM	4.266	3.9798
09/18/2021 07:12:30 AM	2.908	2.6218
09/18/2021 07:13:00 AM	2.351	2.0648
09/18/2021 07:13:30 AM	1.95	1.6638
09/18/2021 07:14:00 AM	2.088	1.8018
09/18/2021 07:14:30 AM	2.148	1.8618
09/18/2021 07:15:00 AM	3.48	3.1938
09/18/2021 07:15:30 AM	3.453	3.1668
09/18/2021 07:16:00 AM	4.14	3.8538
09/18/2021 07:16:30 AM	4.407	4.1208
09/18/2021 07:17:00 AM	4.155	3.8688
09/18/2021 07:17:30 AM	4.364	4.0778
09/18/2021 07:18:00 AM	3.874	3.5878
09/18/2021 07:18:30 AM	5.545	5.2588
09/18/2021 07:19:00 AM	4.526	4.2398
09/18/2021 07:19:30 AM	4.76	4.4738
09/18/2021 07:20:00 AM	4.424	4.1378
09/18/2021 07:20:30 AM	3.998	3.7118
09/18/2021 07:21:00 AM	3.793	3.5068
09/18/2021 07:21:30 AM	4.068	3.7818
09/18/2021 07:22:00 AM	3.214	2.9278
09/18/2021 07:22:30 AM	4.218	3.9318
09/18/2021 07:23:00 AM	4.299	4.0128
09/18/2021 07:23:30 AM	3.632	3.3458
09/18/2021 07:24:00 AM	3.763	3.4768
09/18/2021 07:24:30 AM	3.828	3.5418
09/18/2021 07:25:00 AM	3.567	3.2808
09/18/2021 07:25:30 AM	3.35	3.0638
09/18/2021 07:26:00 AM	2.938	2.6518
09/18/2021 07:26:30 AM	2.992	2.7058
09/18/2021 07:27:00 AM	3.001	2.7148
09/18/2021 07:27:30 AM	3.137	2.8508
09/18/2021 07:28:00 AM	3.175	2.8888
09/18/2021 07:28:30 AM	3.361	3.0748
09/18/2021 07:29:00 AM	3.46	3.1738
09/18/2021 07:29:30 AM	3.54	3.2538
09/18/2021 07:30:00 AM	3.596	3.3098
09/18/2021 07:30:30 AM	3.883	3.5968
09/18/2021 07:31:00 AM	4.618	4.3318
09/18/2021 07:31:30 AM	5.473	5.1868
09/18/2021 07:32:00 AM	5.962	5.6758
09/18/2021 07:32:30 AM	4.008	3.7218
09/18/2021 07:33:00 AM	4.465	4.1788
09/18/2021 07:33:30 AM	3.734	3.4478
09/18/2021 07:34:00 AM	3.82	3.5338
09/18/2021 07:34:30 AM	4.154	3.8678
09/18/2021 07:35:00 AM	3.881	3.5948
09/18/2021 07:35:30 AM	4.094	3.8078
09/18/2021 07:36:00 AM	4.573	4.2868
09/18/2021 07:36:30 AM	4.836	4.5498
09/18/2021 07:37:00 AM	3.886	3.5998
09/18/2021 07:37:30 AM	5.838	5.5518
09/18/2021 07:38:00 AM	4.22	3.9338
09/18/2021 07:38:30 AM	3.714	3.4278
09/18/2021 07:39:00 AM	4.076	3.7898
09/18/2021 07:39:30 AM	4.599	4.3128
09/18/2021 07:40:00 AM	4.103	3.8168
09/18/2021 07:40:30 AM	4.136	3.8498
09/18/2021 07:41:00 AM	4.432	4.1458
09/18/2021 07:41:30 AM	3.972	3.6858
09/18/2021 07:42:00 AM	5.842	5.5558
09/18/2021 07:42:30 AM	6.287	6.0008
09/18/2021 07:43:00 AM	3.715	3.4288
09/18/2021 07:43:30 AM	2.796	2.5098
09/18/2021 07:44:00 AM	2.617	2.3308
09/18/2021 07:44:30 AM	2.537	2.2508
09/18/2021 07:45:00 AM	2.339	2.0528
09/18/2021 07:45:30 AM	2.335	2.0488
09/18/2021 07:46:00 AM	2.308	2.0218
09/18/2021 07:46:30 AM	3.804	3.5178
09/18/2021 07:47:00 AM	2.458	2.1718
09/18/2021 07:47:30 AM	6.602	6.3158
09/18/2021 07:48:00 AM	5.518	5.2318
09/18/2021 07:48:30 AM	2.368	2.0818
09/18/2021 07:49:00 AM	4.468	4.1818
09/18/2021 07:49:30 AM	2.576	2.2898
09/18/2021 07:50:00 AM	2.155	1.8688
09/18/2021 07:50:30 AM	1.948	1.6618
09/18/2021 07:51:00 AM	2.091	1.8048
09/18/2021 07:51:30 AM	2.29	2.0038
09/18/2021 07:52:00 AM	2.303	2.0168
09/18/2021 07:52:30 AM	2.367	2.0808
09/18/2021 07:53:00 AM	2.468	2.1818
09/18/2021 07:53:30 AM	2.321	2.0348
09/18/2021 07:54:00 AM	2.639	2.3528
09/18/2021 07:54:30 AM	3.107	2.8208
09/18/2021 07:55:00 AM	3.114	2.8278
09/18/2021 07:55:30 AM	3.646	3.3598
09/18/2021 07:56:00 AM	6	5.7138
09/18/2021 07:56:30 AM	3.868	3.5818
09/18/2021 07:57:00 AM	3.205	2.9188
09/18/2021 07:57:30 AM	3.15	2.8638
09/18/2021 07:58:00 AM	3.353	3.0668
09/18/2021 07:58:30 AM	3.511	3.2248
09/18/2021 07:59:00 AM	3.817	3.5308
09/18/2021 07:59:30 AM	3.613	3.3268
09/18/2021 08:00:00 AM	3.621	3.3348
09/18/2021 08:00:30 AM	4.11	3.8238
09/18/2021 08:01:00 AM	3.908	3.6218
09/18/2021 08:01:30 AM	4.143	3.8568
09/18/2021 08:02:00 AM	4.98	4.6938
09/18/2021 08:02:30 AM	4.185	3.8988
09/18/2021 08:03:00 AM	5.213	4.9268
09/18/2021 08:03:30 AM	6.043	5.7568
09/18/2021 08:04:00 AM	4.682	4.3958
09/18/2021 08:04:30 AM	3.576	3.2898
09/18/2021 08:05:00 AM	3.428	3.1418
09/18/2021 08:05:30 AM	3.347	3.0608
09/18/2021 08:06:00 AM	3.393	3.1068
09/18/2021 08:06:30 AM	3.688	3.4018
09/18/2021 08:07:00 AM	5.547	5.2608
09/18/2021 08:07:30 AM	3.722	3.4358
09/18/2021 08:08:00 AM	3.704	3.4178
09/18/2021 08:08:30 AM	3.803	3.5168
09/18/2021 08:09:00 AM	3.851	3.5648
09/18/2021 08:09:30 AM	3.796	3.5098
09/18/2021 08:10:00 AM	3.802	3.5158
09/18/2021 08:10:30 AM	4.033	3.7468
09/18/2021 08:11:00 AM	4.816	4.5298
09/18/2021 08:11:30 AM	4.331	4.0448
09/18/2021 08:12:00 AM	5.465	5.1788
09/18/2021 08:12:30 AM	4.952	4.6658
09/18/2021 08:13:00 AM	5.021	4.7348
09/18/2021 08:13:30 AM	9.019	8.7328
09/18/2021 08:14:00 AM	4.477	4.1908
09/18/2021 08:14:30 AM	8.861	8.5748
09/18/2021 08:15:00 AM	5.173	4.8868
09/18/2021 08:15:30 AM	8.435	8.1488
09/18/2021 08:16:00 AM	4.302	4.0158
09/18/2021 08:16:30 AM	4.39	4.1038
09/18/2021 08:17:00 AM	4.533	4.2468
09/18/2021 08:17:30 AM	4.693	4.4068
09/18/2021 08:18:00 AM	3.433	3.1468
09/18/2021 08:18:30 AM	3.463	3.1768
09/18/2021 08:19:00 AM	3.21	2.9238
09/18/2021 08:19:30 AM	2.12	1.8338
09/18/2021 08:20:00 AM	1.711	1.4248
09/18/2021 08:20:30 AM	0.685	0.3988
09/18/2021 08:21:00 AM	1.472	1.1858
09/18/2021 08:21:30 AM	1.973	1.6868
09/18/2021 08:22:00 AM	2.316	2.0298
09/18/2021 08:22:30 AM	2.257	1.9708
09/18/2021 08:23:00 AM	2.731	2.4448
09/18/2021 08:23:30 AM	3.098	2.8118
09/18/2021 08:24:00 AM	3.118	2.8318
09/18/2021 08:24:30 AM	3.198	2.9118
09/18/2021 08:25:00 AM	2.623	2.3368
09/18/2021 08:25:30 AM	2.301	2.0148
09/18/2021 08:26:00 AM	2.064	1.7778
09/18/2021 08:26:30 AM	2.023	1.7368
09/18/2021 08:27:00 AM	1.821	1.5348
09/18/2021 08:27:30 AM	1.678	1.3918
09/18/2021 08:28:00 AM	1.499	1.2128
09/18/2021 08:28:30 AM	nan	NULL
09/18/2021 08:29:00 AM	1.402	1.1158
09/18/2021 08:29:30 AM	1.304	1.0178
09/18/2021 08:30:00 AM	0.644	0.3578
09/18/2021 08:30:30 AM	0.799	0.5128
09/18/2021 08:31:00 AM	0.785	0.4988
09/18/2021 08:31:30 AM	0.992	0.7058
09/18/2021 08:32:00 AM	1.007	0.7208
09/18/2021 08:32:30 AM	1.055	0.7688
09/18/2021 08:33:00 AM	0.851	0.5648
09/18/2021 08:33:30 AM	0.816	0.5298
09/18/2021 08:34:00 AM	0.757	0.4708
09/18/2021 08:34:30 AM	0.867	0.5808
09/18/2021 08:35:00 AM	0.857	0.5708
09/18/2021 08:35:30 AM	1.338	1.0518
09/18/2021 08:36:00 AM	1.695	1.4088
09/18/2021 08:36:30 AM	2.164	1.8778
09/18/2021 08:37:00 AM	2.755	2.4688
09/18/2021 08:37:30 AM	2.683	2.3968
09/18/2021 08:38:00 AM	2.839	2.5528
09/18/2021 08:38:30 AM	3.532	3.2458
09/18/2021 08:39:00 AM	4.035	3.7488
09/18/2021 08:39:30 AM	3.574	3.2878
09/18/2021 08:40:00 AM	2.717	2.4308
09/18/2021 08:40:30 AM	2.744	2.4578
09/18/2021 08:41:00 AM	2.535	2.2488
09/18/2021 08:41:30 AM	3.335	3.0488
09/18/2021 08:42:00 AM	2.978	2.6918
09/18/2021 08:42:30 AM	12.327	12.0408
09/18/2021 08:43:00 AM	9.639	9.3528
09/18/2021 08:43:30 AM	4.724	4.4378
09/18/2021 08:44:00 AM	4.283	3.9968
09/18/2021 08:44:30 AM	4.083	3.7968
09/18/2021 08:45:00 AM	3.954	3.6678
09/18/2021 08:45:30 AM	3.589	3.3028
09/18/2021 08:46:00 AM	4.23	3.9438
09/18/2021 08:46:30 AM	8.045	7.7588
09/18/2021 08:47:00 AM	4.687	4.4008
09/18/2021 08:47:30 AM	2.595	2.3088
09/18/2021 08:48:00 AM	1.211	0.9248
09/18/2021 08:48:30 AM	-0.022	-0.3082
09/18/2021 08:49:00 AM	4.559	4.2728
09/18/2021 08:49:30 AM	5.154	4.8678
09/18/2021 08:50:00 AM	0.866	0.5798
09/18/2021 08:50:30 AM	1.167	0.8808
09/18/2021 08:51:00 AM	1.007	0.7208
09/18/2021 08:51:30 AM	1.064	0.7778
09/18/2021 08:52:00 AM	1.183	0.8968
09/18/2021 08:52:30 AM	1.226	0.9398
09/18/2021 08:53:00 AM	1.472	1.1858
09/18/2021 08:53:30 AM	1.5	1.2138
09/18/2021 08:54:00 AM	1.626	1.3398
09/18/2021 08:54:30 AM	1.914	1.6278
09/18/2021 08:55:00 AM	1.171	0.8848
09/18/2021 08:55:30 AM	1.547	1.2608
09/18/2021 08:56:00 AM	2.047	1.7608
09/18/2021 08:56:30 AM	2.116	1.8298
09/18/2021 08:57:00 AM	2.154	1.8678
09/18/2021 08:57:30 AM	4.087	3.8008
09/18/2021 08:58:00 AM	4.447	4.1608
09/18/2021 08:58:30 AM	4.02	3.7338
09/18/2021 08:59:00 AM	5.055	4.7688
09/18/2021 08:59:30 AM	3.502	3.2158
09/18/2021 09:00:00 AM	10.66	10.3738
09/18/2021 09:00:30 AM	10.46	10.1738
09/18/2021 09:01:00 AM	9.113	8.8268
09/18/2021 09:01:30 AM	6.849	6.5628
09/18/2021 09:02:00 AM	6.597	6.3108
09/18/2021 09:02:30 AM	6.252	5.9658
09/18/2021 09:03:00 AM	6.126	5.8398
09/18/2021 09:03:30 AM	6.096	5.8098
09/18/2021 09:04:00 AM	6.381	6.0948
09/18/2021 09:04:30 AM	6.112	5.8258
09/18/2021 09:05:00 AM	6.168	5.8818
09/18/2021 09:05:30 AM	5.922	5.6358
09/18/2021 09:06:00 AM	6.211	5.9248
09/18/2021 09:06:30 AM	5.967	5.6808
09/18/2021 09:07:00 AM	5.744	5.4578
09/18/2021 09:07:30 AM	5.552	5.2658
09/18/2021 09:08:00 AM	5.559	5.2728
09/18/2021 09:08:30 AM	5.437	5.1508
09/18/2021 09:09:00 AM	4.921	4.6348
09/18/2021 09:09:30 AM	2.098	1.8118
09/18/2021 09:10:00 AM	3.676	3.3898
09/18/2021 09:10:30 AM	2.837	2.5508
09/18/2021 09:11:00 AM	2.468	2.1818
09/18/2021 09:11:30 AM	2.651	2.3648
09/18/2021 09:12:00 AM	2.709	2.4228
09/18/2021 09:12:30 AM	2.98	2.6938
09/18/2021 09:13:00 AM	3.336	3.0498
09/18/2021 09:13:30 AM	3.28	2.9938
09/18/2021 09:14:00 AM	3.493	3.2068
09/18/2021 09:14:30 AM	3.548	3.2618
09/18/2021 09:15:00 AM	3.428	3.1418
09/18/2021 09:15:30 AM	12.053	11.7668
09/18/2021 09:16:00 AM	9.078	8.7918
09/18/2021 09:16:30 AM	9.777	9.4908
09/18/2021 09:17:00 AM	10.174	9.8878
09/18/2021 09:17:30 AM	10.435	10.1488
09/18/2021 09:18:00 AM	10.491	10.2048
09/18/2021 09:18:30 AM	10.043	9.7568
09/18/2021 09:19:00 AM	7.212	6.9258
09/18/2021 09:19:30 AM	6.295	6.0088
09/18/2021 09:20:00 AM	6.138	5.8518
09/18/2021 09:20:30 AM	6.094	5.8078
09/18/2021 09:21:00 AM	6.03	5.7438
09/18/2021 09:21:30 AM	5.762	5.4758
09/18/2021 09:22:00 AM	3.88	3.5938
09/18/2021 09:22:30 AM	5.201	4.9148
09/18/2021 09:23:00 AM	8.256	7.9698
09/18/2021 09:23:30 AM	2.97	2.6838
09/18/2021 09:24:00 AM	9.251	8.9648
09/18/2021 09:24:30 AM	7.77	7.4838
09/18/2021 09:25:00 AM	7.74	7.4538
09/18/2021 09:25:30 AM	8.123	7.8368
09/18/2021 09:26:00 AM	7.841	7.5548
09/18/2021 09:26:30 AM	7.796	7.5098
09/18/2021 09:27:00 AM	7.978	7.6918
09/18/2021 09:27:30 AM	7.912	7.6258
09/18/2021 09:28:00 AM	9.36	9.0738
09/18/2021 09:28:30 AM	7.955	7.6688
09/18/2021 09:29:00 AM	7.39	7.1038
09/18/2021 09:29:30 AM	7.078	6.7918
09/18/2021 09:30:00 AM	6.797	6.5108
09/18/2021 09:30:30 AM	6.645	6.3588
09/18/2021 09:31:00 AM	6.46	6.1738
09/18/2021 09:31:30 AM	6.494	6.2078
09/18/2021 09:32:00 AM	6.359	6.0728
09/18/2021 09:32:30 AM	6.209	5.9228
09/18/2021 09:33:00 AM	7.081	6.7948
09/18/2021 09:33:30 AM	6.494	6.2078
09/18/2021 09:34:00 AM	6.319	6.0328
09/18/2021 09:34:30 AM	6.139	5.8528
09/18/2021 09:35:00 AM	6.018	5.7318
09/18/2021 09:35:30 AM	5.851	5.5648
09/18/2021 09:36:00 AM	5.611	5.3248
09/18/2021 09:36:30 AM	5.589	5.3028
09/18/2021 09:37:00 AM	5.397	5.1108
09/18/2021 09:37:30 AM	5.5	5.2138
09/18/2021 09:38:00 AM	6.037	5.7508
09/18/2021 09:38:30 AM	6.038	5.7518
09/18/2021 09:39:00 AM	5.964	5.6778
09/18/2021 09:39:30 AM	6.018	5.7318
09/18/2021 09:40:00 AM	5.909	5.6228
09/18/2021 09:40:30 AM	0.621	0.3348
09/18/2021 09:41:00 AM	3.378	3.0918
09/18/2021 09:41:30 AM	3.887	3.6008
09/18/2021 09:42:00 AM	6.869	6.5828
09/18/2021 09:42:30 AM	5.82	5.5338
09/18/2021 09:43:00 AM	5.548	5.2618
09/18/2021 09:43:30 AM	6.04	5.7538
09/18/2021 09:44:00 AM	5.954	5.6678
09/18/2021 09:44:30 AM	5.691	5.4048
09/18/2021 09:45:00 AM	5.628	5.3418
09/18/2021 09:45:30 AM	5.749	5.4628
09/18/2021 09:46:00 AM	5.734	5.4478
09/18/2021 09:46:30 AM	5.775	5.4888
09/18/2021 09:47:00 AM	5.556	5.2698
09/18/2021 09:47:30 AM	5.55	5.2638
09/18/2021 09:48:00 AM	5.531	5.2448
09/18/2021 09:48:30 AM	5.438	5.1518
09/18/2021 09:49:00 AM	5.456	5.1698
09/18/2021 09:49:30 AM	5.633	5.3468
09/18/2021 09:50:00 AM	5.996	5.7098
09/18/2021 09:50:30 AM	5.587	5.3008
09/18/2021 09:51:00 AM	5.371	5.0848
09/18/2021 09:51:30 AM	5.492	5.2058
09/18/2021 09:52:00 AM	5.561	5.2748
09/18/2021 09:52:30 AM	6.092	5.8058
09/18/2021 09:53:00 AM	5.813	5.5268
09/18/2021 09:53:30 AM	5.419	5.1328
09/18/2021 09:54:00 AM	5.165	4.8788
09/18/2021 09:54:30 AM	5.315	5.0288
09/18/2021 09:55:00 AM	5.22	4.9338
09/18/2021 09:55:30 AM	5.1	4.8138
09/18/2021 09:56:00 AM	5.654	5.3678
09/18/2021 09:56:30 AM	2.717	2.4308
09/18/2021 09:57:00 AM	2.906	2.6198
09/18/2021 09:57:30 AM	2.746	2.4598
09/18/2021 09:58:00 AM	2.534	2.2478
09/18/2021 09:58:30 AM	2.372	2.0858
09/18/2021 09:59:00 AM	2.216	1.9298
09/18/2021 09:59:30 AM	1.437	1.1508
09/18/2021 10:00:00 AM	1.725	1.4388
09/18/2021 10:00:30 AM	1.979	1.6928
09/18/2021 10:01:00 AM	2.08	1.7938
09/18/2021 10:01:30 AM	2.181	1.8948
09/18/2021 10:02:00 AM	2.253	1.9668
09/18/2021 10:02:30 AM	2.378	2.0918
09/18/2021 10:03:00 AM	2.533	2.2468
09/18/2021 10:03:30 AM	2.571	2.2848
09/18/2021 10:04:00 AM	2.61	2.3238
09/18/2021 10:04:30 AM	2.683	2.3968
09/18/2021 10:05:00 AM	2.624	2.3378
09/18/2021 10:05:30 AM	2.54	2.2538
09/18/2021 10:06:00 AM	2.463	2.1768
09/18/2021 10:06:30 AM	2.534	2.2478
09/18/2021 10:07:00 AM	2.572	2.2858
09/18/2021 10:07:30 AM	2.593	2.3068
09/18/2021 10:08:00 AM	2.645	2.3588
09/18/2021 10:08:30 AM	2.668	2.3818
09/18/2021 10:09:00 AM	2.746	2.4598
[truncated: 883 more rows]

## Sheet: 13992
TIME	RAW DATA	OFFSET DATA		1 MIN AVERAGE	5 MIN AVERAGE	30 MIN AVERAGE	60 MIN AVERAGE		1 MIN MAX	5 MIN MAX	30 MIN MAX	HOUR MAX
09/17/2021 06:15:00 PM	-4.033	-3.7329		-3.3454	-2.6251	-1.77922	-1.6582		24.9191	12.0434	5.45017	3.84638
09/17/2021 06:15:30 PM	-3.258	-2.9579		-2.9059	-2.133	-1.53718	-1.07549
09/17/2021 06:16:00 PM	-3.217	-2.9169		-2.8384	-1.2762	-1.77905	-0.948825
09/17/2021 06:16:30 PM	-3.195	-2.8949		-2.0989	-1.3095	-0.371933	-1.84662
09/17/2021 06:17:00 PM	-3.17	-2.8699		-1.9369	-1.6888	-0.914783	-1.10375
09/17/2021 06:17:30 PM	-3.107	-2.8069		-2.3004	-1.6427	-0.982867	-0.283542
09/17/2021 06:18:00 PM	-2.602	-2.3019		-2.1379	-1.6554	-1.92647	-0.0833333
09/17/2021 06:18:30 PM	-2.196	-1.8959		-2.0274	-1.4417	-1.76677	-0.326125
09/17/2021 06:19:00 PM	-1.965	-1.6649		-1.9334	-1.1796	-1.46007	-1.83154
09/17/2021 06:19:30 PM	-2.509	-2.2089		-2.2659	-1.7014	-0.747433	1.48363
09/17/2021 06:19:30 PM	-2.451	-2.1509		-2.5399	-1.8922	0.152633	2.51804
09/17/2021 06:20:30 PM	-2.75	-2.4499		-2.0119	-1.3528	-0.719717	1.93153
09/17/2021 06:21:00 PM	-2.575	-2.2749		-0.8069	-1.13	-0.62105	1.7087
09/17/2021 06:21:30 PM	-2.301	-2.0009		-0.8289	-1.2456	0.454383	0.0602583
09/17/2021 06:22:00 PM	-2.676	-2.3759		-0.1934	-1.6029	-0.3081	-1.64743
09/17/2021 06:22:30 PM	-1.979	-1.6789		-1.5839	-2.7082	-0.34415	-0.591058
09/17/2021 06:23:00 PM	-2.404	-2.1039		-1.4249	-2.0815	-1.88892	-0.897517
09/17/2021 06:23:30 PM	-2.063	-1.7629		-1.5399	-1.9061	-1.77417	0.197108
09/17/2021 06:24:00 PM	-2.582	-2.2819		-0.6889	-1.0699	0.501483	-0.10595
09/17/2021 06:24:30 PM	-2.55	-2.2499		-1.3099	0.5503	2.46577	0.941133
09/17/2021 06:25:00 PM	-2.91	-2.6099		-1.4134	0.2351	2.77698	3.84638
09/17/2021 06:25:30 PM	-2.77	-2.4699		-1.8039	1.3467	2.2591	-1.32814
09/17/2021 06:26:00 PM	-2.98	-2.6799		-2.2084	-0.3093	1.7175	1.88231
09/17/2021 06:26:30 PM	-1.644	-1.3439		-1.4869	-2.9845	2.14557	-2.08547
09/17/2021 06:27:00 PM	-1.125	-0.8249		-1.5314	-2.9593	1.71127	-0.8149
09/17/2021 06:27:30 PM	-1.089	-0.7889		-1.5954	-0.8415	1.70622
09/17/2021 06:28:00 PM	-1.261	-0.9609		-1.7504	-1.2358	1.06285
09/17/2021 06:28:30 PM	-0.997	-0.6969		-1.6129	-1.0559	-0.942333
09/17/2021 06:29:00 PM	-0.302	-0.0019		-1.6374	-0.0798	-1.57633
09/17/2021 06:29:30 PM	-0.685	-0.3849		-1.6174	0.6836	-1.71853
09/17/2021 06:30:00 PM	-1.96	-1.6599		-1.5024	1.3063	0.40555
09/17/2021 06:30:30 PM	-1.808	-1.5079		-1.5304	0.9273	-1.58767
09/17/2021 06:31:00 PM	-1.775	-1.4749		-1.6639	-1.2287	-0.414083
09/17/2021 06:31:30 PM	-1.675	-1.3749		-1.9374	-2.1475	-1.38095
09/17/2021 06:32:00 PM	-1.925	-1.6249		-1.6429	-2.563	0.243
09/17/2021 06:32:30 PM	-1.755	-1.4549		-1.6849	-2.1916	0.151217
09/17/2021 06:33:00 PM	-1.075	-0.7749		-1.8029	-1.782	0.911933
09/17/2021 06:33:30 PM	-0.903	-0.6029		-1.5529	-1.7459	-1.12383
09/17/2021 06:34:00 PM	-1.475	-1.1749		-1.1964	-2.3226	0.583067
09/17/2021 06:34:30 PM	-1.745	-1.4449		-0.9714	-2.3392	1.2992
09/17/2021 06:35:00 PM	-1.323	-1.0229		-1.0799	-1.914	2.2426
09/17/2021 06:35:30 PM	-2.104	-1.8039		-1.1564	-1.4551	5.45017
09/17/2021 06:36:00 PM	-2.083	-1.7829		-1.2269	-0.8691	-0.5083
09/17/2021 06:36:30 PM	-2.125	-1.8249		-1.1764	-0.7753	-2.14798
09/17/2021 06:37:00 PM	-2.611	-2.3109		-1.2584	-2.9863	3.04017
09/17/2021 06:37:30 PM	-2.406	-2.1059		-1.2854	-2.6435	0.72445
09/17/2021 06:38:00 PM	-1.924	-1.6239		-1.1684	-1.7877	-0.521867
09/17/2021 06:38:30 PM	-1.65	-1.3499		-2.3814	-1.5387	-3.64907
09/17/2021 06:39:00 PM	-1.854	-1.5539		-1.8304	-1.1803	-0.8149
09/17/2021 06:39:30 PM	-1.809	-1.5089		-1.8414	-0.8791
09/17/2021 06:40:00 PM	-1.82	-1.5199		-2.1849	-2.9643
09/17/2021 06:40:30 PM	-1.971	-1.6709		-2.1469	-1.9592
09/17/2021 06:41:00 PM	-2.036	-1.7359		-1.9414	-1.1256
09/17/2021 06:41:30 PM	-2.065	-1.7649		-1.6879	-0.6519
09/17/2021 06:42:00 PM	-1.89	-1.5899		-1.4999	-0.4227
09/17/2021 06:42:30 PM	-1.936	-1.6359		-1.5064	-0.1097
09/17/2021 06:43:00 PM	-1.882	-1.5819		-1.4454	0.2094
09/17/2021 06:43:30 PM	-1.993	-1.6929		-1.3829	-0.8609
09/17/2021 06:44:00 PM	-1.924	-1.6239		-1.2804	-1.8326
09/17/2021 06:44:30 PM	-1.911	-1.6109		-1.1489	-1.4681
09/17/2021 06:45:00 PM	-1.739	-1.4389		-0.9129	0.2073
09/17/2021 06:45:30 PM	-1.866	-1.5659		-0.9584	0.7103
09/17/2021 06:46:00 PM	-1.771	-1.4709		-1.2264	0.7133
09/17/2021 06:46:30 PM	-1.89	-1.5899		-1.2829	0.4459
09/17/2021 06:47:00 PM	-1.92	-1.6199		-1.2694	-0.0615
09/17/2021 06:47:30 PM	-2.008	-1.7079		-1.3659	-1.0995
09/17/2021 06:48:00 PM	-1.993	-1.6929		-1.4494	-1.2274
09/17/2021 06:48:30 PM	-2.482	-2.1819		-1.3119	-1.0331
09/17/2021 06:49:00 PM	-2.081	-1.7809		-1.0459	-0.3764
09/17/2021 06:49:30 PM	-1.805	-1.5049		-1.0549	-0.4296
09/17/2021 06:50:00 PM	-1.992	-1.6919		-2.1959	-0.477
09/17/2021 06:50:30 PM	-1.978	-1.6779		-1.4744	-0.7748
09/17/2021 06:51:00 PM	-2.179	-1.8789		-0.7959	-0.8874
09/17/2021 06:51:30 PM	-2.027	-1.7269		-1.0924	-1.0024
09/17/2021 06:52:00 PM	-2.035	-1.7349		-2.4559	-1.0549
09/17/2021 06:52:30 PM	-1.671	-1.3709		-3.4459	-1.0186
09/17/2021 06:53:00 PM	-1.535	-1.2349		-2.9699	-0.6325
09/17/2021 06:53:30 PM	-1.458	-1.1579		-2.9509	0.8695
09/17/2021 06:54:00 PM	-1.27	-0.9699		-2.2994	0.6865
09/17/2021 06:54:30 PM	-1.273	-0.9729		-1.8749	0.6409
09/17/2021 06:55:00 PM	-1.377	-1.0769		-1.6754	-0.2369
09/17/2021 06:55:30 PM	-1.383	-1.0829		-2.0189	0.7742
09/17/2021 06:56:00 PM	-1.411	-1.1109		-2.2789	0.5058
09/17/2021 06:56:30 PM	-1.502	-1.2019		-2.1589	0.3558
09/17/2021 06:57:00 PM	-1.533	-1.2329		-2.2754	-0.0431
09/17/2021 06:57:30 PM	-1.521	-1.2209		-2.4209	0.1389
09/17/2021 06:58:00 PM	-1.479	-1.1789		-2.3439	-0.3911
09/17/2021 06:58:30 PM	-1.474	-1.1739		-1.9144	-0.9276
09/17/2021 06:59:00 PM	-1.527	-1.2269		-1.4869	-0.9005
09/17/2021 06:59:30 PM	-1.59	-1.2899		-1.3644	0.2748
09/17/2021 07:00:00 PM	-1.583	-1.2829		-1.0889	-0.2244
09/17/2021 07:00:30 PM	-1.588	-1.2879		-0.8234	-1.8019
09/17/2021 07:01:00 PM	-1.516	-1.2159		-0.9969	-1.4904
09/17/2021 07:01:30 PM	-1.421	-1.1209		-1.2134	0.7796
09/17/2021 07:02:00 PM	-2.603	-2.3029		-1.2269	0.7401
09/17/2021 07:02:30 PM	-2.76	-2.4599		-0.9444	-0.0679
09/17/2021 07:03:00 PM	-2.159	-1.8589		-0.1309	-0.7286
09/17/2021 07:03:30 PM	-2.102	-1.8019		0.6186	-0.1606
09/17/2021 07:04:00 PM	-2.211	-1.9109		1.0681	0.0349
09/17/2021 07:04:30 PM	-2.072	-1.7719		2.1401	-4.5364
09/17/2021 07:05:00 PM	-2.434	-2.1339		0.4576	-3.1769
09/17/2021 07:05:30 PM	-2.536	-2.2359		-0.6664	-2.7659
09/17/2021 07:06:00 PM	-2.405	-2.1049		0.0866	-2.2426
09/17/2021 07:06:30 PM	-2.489	-2.1889		0.5151	-1.5656
09/17/2021 07:07:00 PM	-2.329	-2.0289		0.7826	-1.5858
09/17/2021 07:07:30 PM	-2.154	-1.8539		0.8216	-1.1414
09/17/2021 07:08:00 PM	-2.024	-1.7239		1.1936	-0.9946
09/17/2021 07:08:30 PM	-1.952	-1.6519		1.5436	-3.115
09/17/2021 07:09:00 PM	-1.823	-1.5229		1.6206	-0.6502
09/17/2021 07:09:30 PM	-1.777	-1.4769		1.5541	0.9558
09/17/2021 07:10:00 PM	-1.829	-1.5289		1.2546	0.2164
09/17/2021 07:10:30 PM	-1.784	-1.4839		1.1781	0.6365
09/17/2021 07:11:00 PM	-1.712	-1.4119		1.1701	1.0749
09/17/2021 07:11:30 PM	-1.779	-1.4789		-2.5139	0.7755
09/17/2021 07:12:00 PM	-1.72	-1.4199		-2.6354	1.6263
09/17/2021 07:12:30 PM	-1.646	-1.3459		-2.3904	2.944
09/17/2021 07:13:00 PM	-1.584	-1.2839		-2.9764	2.7364
09/17/2021 07:13:30 PM	-1.577	-1.2769		-3.0154	2.4318
09/17/2021 07:14:00 PM	-1.543	-1.2429		-3.3164	2.5326
09/17/2021 07:14:30 PM	-1.355	-1.0549		-3.2239	2.5235
09/17/2021 07:15:00 PM	-1.239	-0.9389		-3.1269	2.5957
09/17/2021 07:15:30 PM	-1.187	-0.8869		-3.3194	3.445
09/17/2021 07:16:00 PM	-1.24	-0.9399		-3.0869	3.2295
09/17/2021 07:16:30 PM	-1.277	-0.9769		-2.7264	2.6518
09/17/2021 07:17:00 PM	-1.429	-1.1289		-2.5369	2.1016
09/17/2021 07:17:30 PM	-1.624	-1.3239		-1.4684	2.6383
09/17/2021 07:18:00 PM	-1.544	-1.2439		-1.3439	2.41
09/17/2021 07:18:30 PM	-1.622	-1.3219		-0.2734	1.5084
09/17/2021 07:19:00 PM	-1.605	-1.3049		-0.4939	2.0374
09/17/2021 07:19:30 PM	-1.534	-1.2339		-0.6279	2.6844
09/17/2021 07:20:00 PM	-1.608	-1.3079		-0.9229	2.2551
09/17/2021 07:20:30 PM	-1.724	-1.4239		-0.8794	2.6593
09/17/2021 07:21:00 PM	-1.659	-1.3589		-1.2154	2.3177
09/17/2021 07:21:30 PM	-1.84	-1.5399		-1.5564	2.1775
09/17/2021 07:22:00 PM	-1.667	-1.3669		-1.6049	1.1439
09/17/2021 07:22:30 PM	-1.557	-1.2569		-1.4079	1.5507
09/17/2021 07:23:00 PM	-1.417	-1.1169		-1.1204	3.0259
09/17/2021 07:23:30 PM	-1.275	-0.9749		-1.1159	0.0893
09/17/2021 07:24:00 PM	-1.224	-0.9239		-0.8234	1.0105
09/17/2021 07:24:30 PM	-1.486	-1.1859		-0.8119	2.6507
09/17/2021 07:25:00 PM	-2.598	-2.2979		-0.8114	2.7319
09/17/2021 07:25:30 PM	-2.394	-2.0939		-0.6469	2.2447
09/17/2021 07:26:00 PM	-1.99	-1.6899		-0.1074	2.1968
09/17/2021 07:26:30 PM	-1.559	-1.2589		0.4011	2.0388
09/17/2021 07:27:00 PM	-1.182	-0.8819		0.7656	2.23048
09/17/2021 07:27:30 PM	-1.01	-0.7099		0.6146	1.9204
09/17/2021 07:28:00 PM	-1.444	-1.1439		0.6051	2.2792
09/17/2021 07:28:30 PM	-1.341	-1.0409		0.5601	2.1912
09/17/2021 07:29:00 PM	-2.068	-1.7679		0.7161	0.8878
09/17/2021 07:29:30 PM	-3.444	-3.1439		0.9221	0.8624
09/17/2021 07:30:00 PM	-3.942	-3.6419		1.0776	1.6601
09/17/2021 07:30:30 PM	-3.55	-3.2499		1.3776	2.1424
09/17/2021 07:31:00 PM	-3.374	-3.0739		1.5066	2.108
09/17/2021 07:31:30 PM	-3.166	-2.8659		1.4466	1.6675
09/17/2021 07:32:00 PM	-3.322	-3.0219		1.1231	1.2118
09/17/2021 07:32:30 PM	-3.18	-2.8799		0.7406	1.4475
09/17/2021 07:33:00 PM	-2.614	-2.3139		0.6646	1.3783
09/17/2021 07:33:30 PM	-2.585	-2.2849		0.8356	1.1991
09/17/2021 07:34:00 PM	-2.309	-2.0089		1.2016	1.4571
09/17/2021 07:34:30 PM	-2.041	-1.7409		1.1941	1.1398
09/17/2021 07:35:00 PM	-1.882	-1.5819		1.5411	1.2278
09/17/2021 07:35:30 PM	-2.069	-1.7689		1.6186	-0.025
09/17/2021 07:36:00 PM	-2.158	-1.8579		-2.5954	-0.0976
09/17/2021 07:36:30 PM	-2.48	-2.1799		-3.7259	-0.3507
09/17/2021 07:37:00 PM	-2.584	-2.2839		-2.9819	-0.5725
09/17/2021 07:37:30 PM	-2.574	-2.2739		-3.0719	-1.2988
09/17/2021 07:38:00 PM	-2.651	-2.3509		-1.6349	-1.5377
09/17/2021 07:38:30 PM	-2.267	-1.9669		-2.5509	-1.7967
09/17/2021 07:39:00 PM	-2.509	-2.2089		-1.8449	-1.9272
09/17/2021 07:39:30 PM	-2.642	-2.3419		-1.6349	-1.4092
09/17/2021 07:40:00 PM	-2.709	-2.4089		-2.8974	-1.8806
09/17/2021 07:40:30 PM	-2.733	-2.4329		-2.4074	-1.8131
09/17/2021 07:41:00 PM	-2.668	-2.3679		-2.3949	-1.408
09/17/2021 07:41:30 PM	-2.62	-2.3199		-2.5474	-1.0199
09/17/2021 07:42:00 PM	-2.318	-2.0179		-2.5679	-0.7549
09/17/2021 07:42:30 PM	-2.111	-1.8109		-2.5964	-1.2616
09/17/2021 07:43:00 PM	-1.84	-1.5399		-2.3899	-2.5197
09/17/2021 07:43:30 PM	-1.734	-1.4339		-2.2229	-2.5702
09/17/2021 07:44:00 PM	-1.631	-1.3309		-1.9929	-2.1167
09/17/2021 07:44:30 PM	-1.698	-1.3979		-1.7559	-1.0881
09/17/2021 07:45:00 PM	-1.62	-1.3199		-1.7969	4.4027
09/17/2021 07:45:30 PM	-1.158	-0.8579		-1.7864	-1.5487
09/17/2021 07:46:00 PM	-1.194	-0.8939		-1.8389	1.0069
09/17/2021 07:46:30 PM	-1.053	-0.7529		-1.7764	-0.3319
09/17/2021 07:47:00 PM	-1.217	-0.9169		-1.7114	-1.0338
09/17/2021 07:47:30 PM	-1.377	-1.0769		-1.6544	-0.0619
09/17/2021 07:48:00 PM	-1.509	-1.2089		-1.7534	2.4793
09/17/2021 07:48:30 PM	-1.518	-1.2179		-1.8074	0.7118
09/17/2021 07:49:00 PM	-1.608	-1.3079		-1.7669	-3.3893
09/17/2021 07:49:30 PM	-1.446	-1.1459		-1.7474	-2.7629
09/17/2021 07:50:00 PM	-1.365	-1.0649		-1.7084	-5.0244
09/17/2021 07:50:30 PM	-1.124	-0.8239		-1.3969	-1.5405
09/17/2021 07:51:00 PM	-0.735	-0.4349		-1.2839	2.1634
09/17/2021 07:51:30 PM	-0.127	0.1731		-2.4769	-1.4169
09/17/2021 07:52:00 PM	0.207	0.5071		-4.7469	-1.405
09/17/2021 07:52:30 PM	0.43	0.7301		-4.1664	-0.1392
09/17/2021 07:53:00 PM	0.607	0.9071		-1.9009	-0.422
09/17/2021 07:53:30 PM	0.929	1.2291		-2.1769	-1.2648
09/17/2021 07:54:00 PM	1.66	1.9601		-1.8114	-2.533
09/17/2021 07:54:30 PM	2.02	2.3201		-1.6404	-2.3946
09/17/2021 07:55:00 PM	2.286	2.5861		-2.0079	-1.7825
09/17/2021 07:55:30 PM	-1.971	-1.6709		-1.9909	-1.0671
09/17/2021 07:56:00 PM	-1.184	-0.8839		-2.0394	0.1646
09/17/2021 07:56:30 PM	-0.749	-0.4489		-1.8764	-0.6731
09/17/2021 07:57:00 PM	-0.262	0.0381		-1.6554	-0.665
09/17/2021 07:57:30 PM	-0.165	0.1351		-1.5564	-0.5537
09/17/2021 07:58:00 PM	0.098	0.3981		-1.5729	0.622
09/17/2021 07:58:30 PM	0.332	0.6321		-1.5029	0.7076
09/17/2021 07:59:00 PM	0.469	0.7691		-1.5049	0.2511
09/17/2021 07:59:30 PM	0.496	0.7961		-1.1384	1.096
09/17/2021 08:00:00 PM	0.444	0.7441		-0.7164	-0.7965
09/17/2021 08:00:30 PM	0.599	0.8991		-0.8714	-0.5155
09/17/2021 08:01:00 PM	0.797	1.0971		-1.0009	-0.1308
09/17/2021 08:01:30 PM	0.99	1.2901		-0.8799	0.6575
09/17/2021 08:02:00 PM	1.17	1.4701		-0.8769	1.2543
09/17/2021 08:02:30 PM	1.317	1.6171		-0.8224	0.4383
09/17/2021 08:03:00 PM	1.295	1.5951		-0.9274	-0.6522
09/17/2021 08:03:30 PM	1.346	1.6461		-1.2374	-0.6599
09/17/2021 08:04:00 PM	1.36	1.6601		-0.7064	-0.9204
09/17/2021 08:04:30 PM	1.148	1.4481		-0.1829	-0.838
09/17/2021 08:05:00 PM	0.988	1.2881		-0.7414	3.4251
09/17/2021 08:05:30 PM	0.921	1.2211		-3.1489	5.117
09/17/2021 08:06:00 PM	0.847	1.1471		-3.4809	0.5762
09/17/2021 08:06:30 PM	0.909	1.2091		-3.8654	1.6149
09/17/2021 08:07:00 PM	1.271	1.5711		-3.6949	-3.317
09/17/2021 08:07:30 PM	0.469	0.7691		-3.3119	-2.7182
09/17/2021 08:08:00 PM	-2.499	-2.1989		-2.9819	-1.5607
09/17/2021 08:08:30 PM	-3.129	-2.8289		-2.4924	-1.3382
09/17/2021 08:09:00 PM	-2.899	-2.5989		-2.3204	0.1275
09/17/2021 08:09:30 PM	-2.972	-2.6719		-2.1109	0.0483
09/17/2021 08:10:00 PM	-2.802	-2.5019		-1.9564	-0.0368
09/17/2021 08:10:30 PM	-2.579	-2.2789		-1.9949	0.1856
09/17/2021 08:11:00 PM	-3.358	-3.0579		-1.8839	1.4484
09/17/2021 08:11:30 PM	-3.195	-2.8949		-1.6264	1.7254
09/17/2021 08:12:00 PM	-3.226	-2.9259		-1.4769	1.3128
09/17/2021 08:12:30 PM	-3.405	-3.1049		-1.5839	0.5837
09/17/2021 08:13:00 PM	-3.557	-3.2569		-1.6849	2.6677
09/17/2021 08:13:30 PM	-3.676	-3.3759		-1.5779	1.5673
09/17/2021 08:14:00 PM	-3.529	-3.2289		-1.5054	1.0117
09/17/2021 08:14:30 PM	-3.519	-3.2189		-1.3414	0.652
09/17/2021 08:15:00 PM	-3.439	-3.1389		-1.2809	1.0366
09/17/2021 08:15:30 PM	-3.415	-3.1149		-1.2289	3.8148
09/17/2021 08:16:00 PM	-3.659	-3.3589		-1.3124	3.5251
09/17/2021 08:16:30 PM	-3.58	-3.2799		-1.1964	0.9983
09/17/2021 08:17:00 PM	-3.51	-3.2099		-0.8829	1.7392
09/17/2021 08:17:30 PM	-3.264	-2.9639		-0.9319	2.3416
09/17/2021 08:18:00 PM	-3.068	-2.7679		-0.9029	2.1538
09/17/2021 08:18:30 PM	-2.985	-2.6849		-0.8319	2.5538
09/17/2021 08:19:00 PM	-2.89	-2.5899		-1.0829	2.5672
09/17/2021 08:19:30 PM	-2.784	-2.4839		-0.6459	2.4035
09/17/2021 08:20:00 PM	-2.145	-1.8449		-1.2699	12.0434
09/17/2021 08:20:30 PM	-1.392	-1.0919		-3.1984	10.9793
09/17/2021 08:21:00 PM	-1.837	-1.5369		-3.6024	4.647
09/17/2021 08:21:30 PM	-1.451	-1.1509		-3.4439	-4.8142
09/17/2021 08:22:00 PM	-0.528	-0.2279		-3.3069	1.5487
09/17/2021 08:22:30 PM	-0.619	-0.3189		-2.8819	-3.1311
09/17/2021 08:23:00 PM	-0.86	-0.5599		-1.7784	-0.9743
09/17/2021 08:23:30 PM	-0.728	-0.4279		-1.6394	-0.3259
09/17/2021 08:24:00 PM	-0.905	-0.6049		-1.7734	-1.7407
09/17/2021 08:24:30 PM	-0.951	-0.6509		-1.7229	-3.0983
09/17/2021 08:25:00 PM	-1.142	-0.8419		-1.7199	-2.5505
09/17/2021 08:25:30 PM	-1.304	-1.0039		-1.3384	-1.9905
09/17/2021 08:26:00 PM	-1.16	-0.8599		-1.1549	-1.6863
09/17/2021 08:26:30 PM	-1.199	-0.8989		-0.8234	-1.8216
09/17/2021 08:27:00 PM	-1.427	-1.1269		-0.5914	8.0359
09/17/2021 08:27:30 PM	-1.604	-1.3039		-0.6274	5.6891
09/17/2021 08:28:00 PM	-1.816	-1.5159		-0.5814	0.9616
09/17/2021 08:28:30 PM	-1.897	-1.5969		-0.7764	3.6427
09/17/2021 08:29:00 PM	-1.878	-1.5779		-0.8744	0.337
09/17/2021 08:29:30 PM	-1.932	-1.6319		-0.3999	-0.4253
09/17/2021 08:30:00 PM	-1.779	-1.4789		-0.4574	3.1029
09/17/2021 08:30:30 PM	-1.637	-1.3369		-0.4949	1.1243
09/17/2021 08:31:00 PM	-1.457	-1.1569		-0.3359	0.3469
09/17/2021 08:31:30 PM	-1.384	-1.0839		-0.3969	-0.0654
09/17/2021 08:32:00 PM	-1.457	-1.1569		-0.4284	-1.0377
09/17/2021 08:32:30 PM	-1.375	-1.0749		-0.4049	0.8757
09/17/2021 08:33:00 PM	-1.195	-0.8949		-0.0879	2.057
09/17/2021 08:33:30 PM	-1.052	-0.7519		-0.1259	1.1031
09/17/2021 08:34:00 PM	-1.095	-0.7949		-0.0199	-0.7794
09/17/2021 08:34:30 PM	-1.129	-0.8289		0.0901	-1.7271
09/17/2021 08:35:00 PM	-1.108	-0.8079		0.1166	-1.7016
09/17/2021 08:35:30 PM	-1.115	-0.8149		0.2696	-2.0832
09/17/2021 08:36:00 PM	-1.071	-0.7709		0.2161	-4.0385
09/17/2021 08:36:30 PM	-0.823	-0.5229		0.3036	-2.2007
09/17/2021 08:37:00 PM	-0.573	-0.2729		0.1411	-7.1535
09/17/2021 08:37:30 PM	-0.242	0.0581		-0.0399	-5.5284
09/17/2021 08:38:00 PM	-0.082	0.2181		0.4146	-1.1017
09/17/2021 08:38:30 PM	0.284	0.5841		-1.1004	-1.8716
09/17/2021 08:39:00 PM	0.514	0.8141		-1.3649	-0.8149
09/17/2021 08:39:30 PM	0.417	0.7171		-2.2139
09/17/2021 08:40:00 PM	0.343	0.6431		-2.3574
09/17/2021 08:40:30 PM	0.286	0.5861		-1.5684
09/17/2021 08:41:00 PM	0.261	0.5611		-1.7839
09/17/2021 08:41:30 PM	0.349	0.6491		-1.9734
09/17/2021 08:42:00 PM	0.25	0.5501		-1.4799
09/17/2021 08:42:30 PM	0.27	0.5701		-1.5669
09/17/2021 08:43:00 PM	0.284	0.5841		-1.7509
09/17/2021 08:43:30 PM	0.548	0.8481		-1.8559
09/17/2021 08:44:00 PM	0.621	0.9211		-1.3014
09/17/2021 08:44:30 PM	0.623	0.9231		-0.8654
09/17/2021 08:45:00 PM	0.753	1.0531		-0.3199
09/17/2021 08:45:30 PM	0.802	1.1021		-0.2914
09/17/2021 08:46:00 PM	1.008	1.3081		0.3131
09/17/2021 08:46:30 PM	1.147	1.4471		0.6656
09/17/2021 08:47:00 PM	1.185	1.4851		0.6691
09/17/2021 08:47:30 PM	1.228	1.5281		0.7456
09/17/2021 08:48:00 PM	1.187	1.4871		0.7646
09/17/2021 08:48:30 PM	1.106	1.4061		0.6611
09/17/2021 08:49:00 PM	0.954	1.2541		0.7291
09/17/2021 08:49:30 PM	0.692	0.9921		0.6511
09/17/2021 08:50:00 PM	0.567	0.8671		0.7841
09/17/2021 08:50:30 PM	0.314	0.6141		0.7151
09/17/2021 08:51:00 PM	0.348	0.6481		0.5861
09/17/2021 08:51:30 PM	0.381	0.6811		0.7631
09/17/2021 08:52:00 PM	0.39	0.6901		0.7181
09/17/2021 08:52:30 PM	0.681	0.9811		0.6041
09/17/2021 08:53:00 PM	0.896	1.1961		0.6221
09/17/2021 08:53:30 PM	0.907	1.2071		0.6001
09/17/2021 08:54:00 PM	0.92	1.2201		0.2481
09/17/2021 08:54:30 PM	0.868	1.1681		0.1551
09/17/2021 08:55:00 PM	1.154	1.4541		0.3531
09/17/2021 08:55:30 PM	1.328	1.6281		0.3926
09/17/2021 08:56:00 PM	1.338	1.6381		0.6646
09/17/2021 08:56:30 PM	1.299	1.5991		-0.6379
09/17/2021 08:57:00 PM	-0.545	-0.2449		-1.0799
09/17/2021 08:57:30 PM	-5.246	-4.9459		-1.0719
09/17/2021 08:58:00 PM	nan	NULL		-1.3024
09/17/2021 08:58:30 PM	-4.026	-3.7259		-0.8959
09/17/2021 08:59:00 PM	-3.106	-2.8059		-1.2989
09/17/2021 08:59:30 PM	-3.458	-3.1579		-0.9284
09/17/2021 09:00:00 PM	-3.53	-3.2299		-1.0229
09/17/2021 09:00:30 PM	-3.214	-2.9139		-1.8054
09/17/2021 09:01:00 PM	-2.916	-2.6159		-1.3224
09/17/2021 09:01:30 PM	-0.954	-0.6539		-0.9174
09/17/2021 09:02:00 PM	-3.135	-2.8349		-1.0689
09/17/2021 09:02:30 PM	-2.567	-2.2669		-1.1694
09/17/2021 09:03:00 PM	-2.39	-2.0899		-1.1544
09/17/2021 09:03:30 PM	-1.9	-1.5999		-1.1634
09/17/2021 09:04:00 PM	-1.239	-0.9389		-1.0504
09/17/2021 09:04:30 PM	-2.631	-2.3309		-0.6279
09/17/2021 09:05:00 PM	-3.188	-2.8879		-0.7294
09/17/2021 09:05:30 PM	-3.207	-2.9069		-0.4114
09/17/2021 09:06:00 PM	-2.892	-2.5919		-0.1819
09/17/2021 09:06:30 PM	-2.523	-2.2229		-0.2869
09/17/2021 09:07:00 PM	-2.591	-2.2909		-0.2724
09/17/2021 09:07:30 PM	-2.799	-2.4989		-0.3484
09/17/2021 09:08:00 PM	-2.757	-2.4569		-0.5479
09/17/2021 09:08:30 PM	-2.938	-2.6379		-0.4114
09/17/2021 09:09:00 PM	-2.926	-2.6259		-0.4284
09/17/2021 09:09:30 PM	-2.81	-2.5099		-0.4119
09/17/2021 09:10:00 PM	-2.893	-2.5929		-0.3134
09/17/2021 09:10:30 PM	-2.9	-2.5999		-0.6654
09/17/2021 09:11:00 PM	-2.741	-2.4409		-0.3374
09/17/2021 09:11:30 PM	-2.639	-2.3389		-0.5109
09/17/2021 09:12:00 PM	-2.556	-2.2559		-0.5579
09/17/2021 09:12:30 PM	-2.49	-2.1899		-0.5389
09/17/2021 09:13:00 PM	-2.489	-2.1889		-0.6099
09/17/2021 09:13:30 PM	-2.097	-1.7969		-0.8999
09/17/2021 09:14:00 PM	-1.985	-1.6849		-1.1124
09/17/2021 09:14:30 PM	-2.127	-1.8269		-0.7129
09/17/2021 09:15:00 PM	-2.07	-1.7699		-0.5359
09/17/2021 09:15:30 PM	-2.124	-1.8239		-0.8509
09/17/2021 09:16:00 PM	-2.116	-1.8159		-0.7789
09/17/2021 09:16:30 PM	-2.057	-1.7569		-1.0259
09/17/2021 09:17:00 PM	-2.136	-1.8359		-1.2454
09/17/2021 09:17:30 PM	-2.142	-1.8419		-1.0219
09/17/2021 09:18:00 PM	-2.151	-1.8509		-0.8519
09/17/2021 09:18:30 PM	-2.002	-1.7019		-0.7439
09/17/2021 09:19:00 PM	-2.016	-1.7159		-1.3049
09/17/2021 09:19:30 PM	-2.007	-1.7069		-1.0894
09/17/2021 09:20:00 PM	-1.989	-1.6889		-0.9924
09/17/2021 09:20:30 PM	-1.92	-1.6199		-0.7499
09/17/2021 09:21:00 PM	-2.046	-1.7459		-1.1279
09/17/2021 09:21:30 PM	-2.061	-1.7609		-1.2524
09/17/2021 09:22:00 PM	-2.068	-1.7679		-1.1519
09/17/2021 09:22:30 PM	-2.147	-1.8469		-1.0559
09/17/2021 09:23:00 PM	-2.031	-1.7309		-1.1219
09/17/2021 09:23:30 PM	-2.103	-1.8029		-0.8214
09/17/2021 09:24:00 PM	-2.033	-1.7329		-0.9969
09/17/2021 09:24:30 PM	-2.062	-1.7619		-1.0969
09/17/2021 09:25:00 PM	-2.064	-1.7639		-1.1924
09/17/2021 09:25:30 PM	-1.953	-1.6529		-0.9104
09/17/2021 09:26:00 PM	-1.777	-1.4769		-0.9844
09/17/2021 09:26:30 PM	-1.617	-1.3169		-0.4014
09/17/2021 09:27:00 PM	-1.723	-1.4229		0.3261
09/17/2021 09:27:30 PM	-1.445	-1.1449		0.7226
09/17/2021 09:28:00 PM	-1.087	-0.7869		1.0206
09/17/2021 09:28:30 PM	-4.467	-4.1669		0.8771
09/17/2021 09:29:00 PM	-5.052	-4.7519		1.0661
09/17/2021 09:29:30 PM	-5.042	-4.7419		0.6611
09/17/2021 09:30:00 PM	-4.633	-4.3329		0.3661
09/17/2021 09:30:30 PM	-4.3	-3.9999		0.3471
09/17/2021 09:31:00 PM	-1.527	-1.2269		0.9041
09/17/2021 09:31:30 PM	-2.875	-2.5749		0.9466
09/17/2021 09:32:00 PM	nan	NULL		0.8686
09/17/2021 09:32:30 PM	-2.477	-2.1769		0.8166
09/17/2021 09:33:00 PM	-2.275	-1.9749		-0.1784
09/17/2021 09:33:30 PM	-1.948	-1.6479		0.5696
09/17/2021 09:34:00 PM	-1.815	-1.5149		0.8791
09/17/2021 09:34:30 PM	-2.066	-1.7659		1.1176
09/17/2021 09:35:00 PM	-2.292	-1.9919		0.4601
09/17/2021 09:35:30 PM	-2.324	-2.0239		-0.6984
09/17/2021 09:36:00 PM	-2.293	-1.9929		-0.5749
09/17/2021 09:36:30 PM	-2.289	-1.9889		-0.5384
09/17/2021 09:37:00 PM	-2.387	-2.0869		0.1671
09/17/2021 09:37:30 PM	-2.292	-1.9919		0.3106
09/17/2021 09:38:00 PM	-2.159	-1.8589		0.5706
09/17/2021 09:38:30 PM	-2.194	-1.8939		0.6831
09/17/2021 09:39:00 PM	-2.036	-1.7359		0.9851
09/17/2021 09:39:30 PM	-1.875	-1.5749		1.3216
09/17/2021 09:40:00 PM	-1.887	-1.5869		0.1086
09/17/2021 09:40:30 PM	-1.826	-1.5259		0.1621
09/17/2021 09:41:00 PM	-1.892	-1.5919		0.5176
09/17/2021 09:41:30 PM	-1.854	-1.5539		0.7421
09/17/2021 09:42:00 PM	-1.886	-1.5859		0.9986
09/17/2021 09:42:30 PM	-1.72	-1.4199		0.9981
09/17/2021 09:43:00 PM	-1.939	-1.6389		0.6126
09/17/2021 09:43:30 PM	-1.671	-1.3709		0.3896
09/17/2021 09:44:00 PM	-1.602	-1.3019		-0.2444
09/17/2021 09:44:30 PM	-1.275	-0.9749		0.0231
09/17/2021 09:45:00 PM	-0.988	-0.6879		0.0201
09/17/2021 09:45:30 PM	-1.045	-0.7449		0.0366
09/17/2021 09:46:00 PM	-1.016	-0.7159		-0.0039
09/17/2021 09:46:30 PM	-1.327	-1.0269		0.0226
09/17/2021 09:47:00 PM	-1.293	-0.9929		-0.2909
09/17/2021 09:47:30 PM	-1.309	-1.0089		-0.2879
09/17/2021 09:48:00 PM	-1.218	-0.9179		-0.1044
09/17/2021 09:48:30 PM	-1.142	-0.8419		0.3106
09/17/2021 09:49:00 PM	-1.21	-0.9099		0.4121
09/17/2021 09:49:30 PM	-1.144	-0.8439		0.3641
09/17/2021 09:50:00 PM	-1.116	-0.8159		0.0521
09/17/2021 09:50:30 PM	-1.129	-0.8289		0.3896
09/17/2021 09:51:00 PM	-1.078	-0.7779		-0.4954
09/17/2021 09:51:30 PM	-1.377	-1.0769		-0.9384
09/17/2021 09:52:00 PM	-1.498	-1.1979		-0.9634
09/17/2021 09:52:30 PM	-1.577	-1.2769		-0.8884
09/17/2021 09:53:00 PM	-1.154	-0.8539		-0.8494
09/17/2021 09:53:30 PM	-0.859	-0.5589		-0.9554
09/17/2021 09:54:00 PM	-0.681	-0.3809		-1.0214
09/17/2021 09:54:30 PM	-0.285	0.0151		-0.9234
09/17/2021 09:55:00 PM	-0.613	-0.3129		-1.1754
09/17/2021 09:55:30 PM	-1.47	-1.1699		-1.3629
09/17/2021 09:56:00 PM	nan	NULL		-1.0974
09/17/2021 09:56:30 PM	-3.449	-3.1489		-0.9839
09/17/2021 09:57:00 PM	-3.656	-3.3559		0.1171
09/17/2021 09:57:30 PM	-3.906	-3.6059		0.6491
09/17/2021 09:58:00 PM	-4.154	-3.8539		0.1751
09/17/2021 09:58:30 PM	-4.177	-3.8769		0.1756
09/17/2021 09:59:00 PM	-4.043	-3.7429		0.1466
09/17/2021 09:59:30 PM	-3.947	-3.6469		0.2276
09/17/2021 10:00:00 PM	-3.653	-3.3529		0.4601
09/17/2021 10:00:30 PM	-3.571	-3.2709		0.3541
09/17/2021 10:01:00 PM	-3.529	-3.2289		0.1976
09/17/2021 10:01:30 PM	-3.035	-2.7349		-0.7959
09/17/2021 10:02:00 PM	-2.878	-2.5779		-1.3379
09/17/2021 10:02:30 PM	-2.707	-2.4069		-1.4699
09/17/2021 10:03:00 PM	-2.657	-2.3569		-1.8324
09/17/2021 10:03:30 PM	-2.584	-2.2839		-1.8859
09/17/2021 10:04:00 PM	-2.503	-2.2029		-1.9059
09/17/2021 10:04:30 PM	-2.319	-2.0189		-1.9154
09/17/2021 10:05:00 PM	-2.299	-1.9989		-1.5729
09/17/2021 10:05:30 PM	-2.214	-1.9139		-1.6014
09/17/2021 10:06:00 PM	-2.285	-1.9849		-1.5664
09/17/2021 10:06:30 PM	-2.305	-2.0049		-1.5079
09/17/2021 10:07:00 PM	-2.296	-1.9959		-1.2034
09/17/2021 10:07:30 PM	-2.072	-1.7719		0.1596
09/17/2021 10:08:00 PM	-1.966	-1.6659		0.9406
09/17/2021 10:08:30 PM	-1.887	-1.5869		1.0036
09/17/2021 10:09:00 PM	-1.674	-1.3739		0.6491
09/17/2021 10:09:30 PM	-1.88	-1.5799		1.1451
09/17/2021 10:10:00 PM	-1.843	-1.5429		1.0116
09/17/2021 10:10:30 PM	-1.925	-1.6249		0.7081
09/17/2021 10:11:00 PM	-1.943	-1.6429		0.7296
09/17/2021 10:11:30 PM	-2.027	-1.7269		0.7451
09/17/2021 10:12:00 PM	-1.885	-1.5849		0.5061
09/17/2021 10:12:30 PM	-1.871	-1.5709		0.7776
09/17/2021 10:13:00 PM	-1.801	-1.5009		0.8386
09/17/2021 10:13:30 PM	-1.81	-1.5099		-0.1339
09/17/2021 10:14:00 PM	-1.691	-1.3909		-1.1444
09/17/2021 10:14:30 PM	-1.592	-1.2919		-0.6774
09/17/2021 10:15:00 PM	-1.6	-1.2999		-0.7444
09/17/2021 10:15:30 PM	-1.562	-1.2619		-0.7619
09/17/2021 10:16:00 PM	-1.506	-1.2059		-0.9469
09/17/2021 10:16:30 PM	-1.552	-1.2519		-0.7259
09/17/2021 10:17:00 PM	-1.589	-1.2889		-0.4639
09/17/2021 10:17:30 PM	-1.636	-1.3359		-0.5579
09/17/2021 10:18:00 PM	-1.714	-1.4139		-0.1599
09/17/2021 10:18:30 PM	-1.279	-0.9789		-0.1784
09/17/2021 10:19:00 PM	-1.123	-0.8229		-0.0364
09/17/2021 10:19:30 PM	-1.243	-0.9429		0.1296
09/17/2021 10:20:00 PM	-1.206	-0.9059		0.3001
09/17/2021 10:20:30 PM	-1.258	-0.9579		0.2121
09/17/2021 10:21:00 PM	-1.331	-1.0309		0.0771
09/17/2021 10:21:30 PM	-1.075	-0.7749		-0.0324
09/17/2021 10:22:00 PM	-1.011	-0.7109		-0.3824
09/17/2021 10:22:30 PM	-1.253	-0.9529		-5.4359
09/17/2021 10:23:00 PM	-1.469	-1.1689		-4.8559
09/17/2021 10:23:30 PM	-1.297	-0.9969		-4.0794
09/17/2021 10:24:00 PM	-0.946	-0.6459		-4.3214
09/17/2021 10:24:30 PM	nan	NULL		-3.9894
09/17/2021 10:25:00 PM	-0.901	-0.6009		-3.7129
09/17/2021 10:25:30 PM	-2.239	-1.9389		-3.5014
09/17/2021 10:26:00 PM	-3.348	-3.0479		-3.1464
09/17/2021 10:26:30 PM	-3.649	-3.3489		-2.7224
09/17/2021 10:27:00 PM	-3.892	-3.5919		-2.8014
09/17/2021 10:27:30 PM	-3.913	-3.6129		-2.8869
09/17/2021 10:28:00 PM	-3.807	-3.5069		-2.5934
09/17/2021 10:28:30 PM	-3.681	-3.3809		-2.4894
09/17/2021 10:29:00 PM	-3.686	-3.3859		-3.2104
09/17/2021 10:29:30 PM	-3.528	-3.2279		-2.6494
09/17/2021 10:30:00 PM	-3.219	-2.9189		-3.3184
09/17/2021 10:30:30 PM	-3.145	-2.8449		-2.1174
09/17/2021 10:31:00 PM	-2.117	-1.8169		-2.0929
09/17/2021 10:31:30 PM	-2.04	-1.7399		-1.8754
09/17/2021 10:32:00 PM	-1.892	-1.5919		-1.8089
09/17/2021 10:32:30 PM	-1.987	-1.6869		-1.7024
09/17/2021 10:33:00 PM	-2.075	-1.7749		-1.5344
09/17/2021 10:33:30 PM	-2.072	-1.7719		-1.4684
09/17/2021 10:34:00 PM	-2.093	-1.7929		-1.4844
09/17/2021 10:34:30 PM	-1.953	-1.6529		-1.6384
09/17/2021 10:35:00 PM	-2.075	-1.7749		-1.6649
09/17/2021 10:35:30 PM	-1.965	-1.6649		-1.5264
09/17/2021 10:36:00 PM	-1.782	-1.4819		-1.4089
09/17/2021 10:36:30 PM	-1.495	-1.1949		-1.6844
09/17/2021 10:37:00 PM	-1.39	-1.0899		-1.6444
09/17/2021 10:37:30 PM	-1.52	-1.2199		-1.3144
09/17/2021 10:38:00 PM	-1.204	-0.9039		-1.4459
09/17/2021 10:38:30 PM	-1.043	-0.7429		-1.0589
09/17/2021 10:39:00 PM	-0.955	-0.6549		-0.8784
09/17/2021 10:39:30 PM	-0.828	-0.5279		-1.0094
09/17/2021 10:40:00 PM	-0.825	-0.5249		-1.2014
09/17/2021 10:40:30 PM	-1.03	-0.7299		-0.8804
09/17/2021 10:41:00 PM	-0.908	-0.6079		-0.9739
09/17/2021 10:41:30 PM	-0.855	-0.5549		-0.8544
09/17/2021 10:42:00 PM	-1.071	-0.7709		-1.0629
09/17/2021 10:42:30 PM	-1.082	-0.7819		-3.2529
09/17/2021 10:43:00 PM	-1.181	-0.8809		-4.3429
09/17/2021 10:43:30 PM	-1.168	-0.8679		-3.5934
09/17/2021 10:44:00 PM	-0.637	-0.3369		-2.5599
09/17/2021 10:44:30 PM	-0.763	-0.4629		-1.8259
09/17/2021 10:45:00 PM	-0.749	-0.4489		-1.5459
09/17/2021 10:45:30 PM	-0.766	-0.4659		-0.9594
09/17/2021 10:46:00 PM	-0.828	-0.5279		-0.5589
09/17/2021 10:46:30 PM	-0.762	-0.4619		-0.3504
09/17/2021 10:47:00 PM	-0.615	-0.3149		0.1636
09/17/2021 10:47:30 PM	-0.657	-0.3569		0.5511
09/17/2021 10:48:00 PM	-0.753	-0.4529		0.9186
09/17/2021 10:48:30 PM	-0.641	-0.3409		1.2076
09/17/2021 10:49:00 PM	-0.67	-0.3699		0.9611
09/17/2021 10:49:30 PM	-0.787	-0.4869		1.1406
09/17/2021 10:50:00 PM	-0.775	-0.4749		0.8626
09/17/2021 10:50:30 PM	-0.635	-0.3349		0.4351
09/17/2021 10:51:00 PM	-0.395	-0.0949		0.1861
09/17/2021 10:51:30 PM	-0.381	-0.0809		-0.3364
09/17/2021 10:52:00 PM	-0.375	-0.0749		-0.0654
09/17/2021 10:52:30 PM	-0.477	-0.1769		0.0951
09/17/2021 10:53:00 PM	-0.344	-0.0439		0.3126
09/17/2021 10:53:30 PM	-0.296	0.0041		0.7321
09/17/2021 10:54:00 PM	-0.175	0.1251		1.0716
09/17/2021 10:54:30 PM	-0.245	0.0551		0.9711
09/17/2021 10:55:00 PM	-0.189	0.1111		0.7191
09/17/2021 10:55:30 PM	-0.178	0.1221		1.0031
09/17/2021 10:56:00 PM	0.035	0.3351		1.0166
09/17/2021 10:56:30 PM	-0.096	0.2041		1.1656
09/17/2021 10:57:00 PM	-0.042	0.2581		1.4701
09/17/2021 10:57:30 PM	-0.126	0.1741		1.3291
09/17/2021 10:58:00 PM	-0.027	0.2731		0.8661
09/17/2021 10:58:30 PM	0.034	0.3341		1.2186
09/17/2021 10:59:00 PM	-0.19	0.1101		0.0506
09/17/2021 10:59:30 PM	-0.128	0.1721		0.4131
09/17/2021 11:00:00 PM	-0.261	0.0391		1.1076
09/17/2021 11:00:30 PM	-0.419	-0.1189		1.3301
09/17/2021 11:01:00 PM	0.049	0.3491		1.4061
09/17/2021 11:01:30 PM	0.18	0.4801		1.9206
09/17/2021 11:02:00 PM	-0.596	-0.2959		2.3671
09/17/2021 11:02:30 PM	-2.205	-1.9049		3.1391
09/17/2021 11:03:00 PM	-1.526	-1.2259		3.3416
09/17/2021 11:03:30 PM	-1.804	-1.5039		2.8821
09/17/2021 11:04:00 PM	-1.537	-1.2369		2.6136
09/17/2021 11:04:30 PM	-3.491	-3.1909		2.7436
09/17/2021 11:05:00 PM	-2.902	-2.6019		2.6441
09/17/2021 11:05:30 PM	-2.413	-2.1129		2.8676
09/17/2021 11:06:00 PM	-1.863	-1.5629		2.7666
09/17/2021 11:06:30 PM	-1.874	-1.5739		2.7381
09/17/2021 11:07:00 PM	-2.073	-1.7729		2.6656
09/17/2021 11:07:30 PM	-2.095	-1.7949		2.1531
09/17/2021 11:08:00 PM	-2.322	-2.0219		2.4921
09/17/2021 11:08:30 PM	-2.225	-1.9249		2.5091
09/17/2021 11:09:00 PM	-1.694	-1.3939		2.4401
09/17/2021 11:09:30 PM	-1.866	-1.5659		2.5646
09/17/2021 11:10:00 PM	-1.805	-1.5049		2.4801
09/17/2021 11:10:30 PM	-1.929	-1.6289		2.4751
09/17/2021 11:11:00 PM	-1.893	-1.5929		2.5001
09/17/2021 11:11:30 PM	-2.209	-1.9089		2.5376
09/17/2021 11:12:00 PM	-2.146	-1.8459		2.6701
09/17/2021 11:12:30 PM	-2.166	-1.8659		2.8871
09/17/2021 11:13:00 PM	-1.765	-1.4649		2.4871
09/17/2021 11:13:30 PM	-1.438	-1.1379		2.4706
09/17/2021 11:14:00 PM	-1.261	-0.9609		2.3651
09/17/2021 11:14:30 PM	-1.07	-0.7699		2.4076
09/17/2021 11:15:00 PM	-0.823	-0.5229		2.2051
09/17/2021 11:15:30 PM	-0.417	-0.1169		2.4751
09/17/2021 11:16:00 PM	-0.584	-0.2839		2.5601
09/17/2021 11:16:30 PM	-0.599	-0.2989		2.8801
09/17/2021 11:17:00 PM	-0.02	0.2801		2.8581
09/17/2021 11:17:30 PM	0.046	0.3461		3.0996
09/17/2021 11:18:00 PM	0.104	0.4041		3.9961
09/17/2021 11:18:30 PM	0.627	0.9271		3.1436
09/17/2021 11:19:00 PM	0.353	0.6531		3.4101
09/17/2021 11:19:30 PM	0.385	0.6851		3.5756
09/17/2021 11:20:00 PM	0.412	0.7121		3.3241
09/17/2021 11:20:30 PM	0.479	0.7791		3.3736
09/17/2021 11:21:00 PM	0.521	0.8211		3.3236
09/17/2021 11:21:30 PM	0.408	0.7081		3.2191
09/17/2021 11:22:00 PM	0.444	0.7441		2.9071
09/17/2021 11:22:30 PM	0.278	0.5781		2.9366
09/17/2021 11:23:00 PM	0.371	0.6711		2.6301
09/17/2021 11:23:30 PM	0.487	0.7871		2.6161
09/17/2021 11:24:00 PM	0.286	0.5861		2.7171
09/17/2021 11:24:30 PM	0.416	0.7161		2.3591
09/17/2021 11:25:00 PM	0.694	0.9941		2.5286
09/17/2021 11:25:30 PM	0.274	0.5741		2.7891
09/17/2021 11:26:00 PM	0.361	0.6611		1.4946
09/17/2021 11:26:30 PM	0.469	0.7691		1.6441
09/17/2021 11:27:00 PM	0.197	0.4971		2.0516
09/17/2021 11:27:30 PM	0.375	0.6751		2.4146
09/17/2021 11:28:00 PM	0.519	0.8191		2.7666
09/17/2021 11:28:30 PM	0.407	0.7071		2.9791
09/17/2021 11:29:00 PM	0.38	0.6801		2.7661
09/17/2021 11:29:30 PM	0.456	0.7561		2.2651
09/17/2021 11:30:00 PM	0.331	0.6311		2.2006
09/17/2021 11:30:30 PM	0.277	0.5771		2.3271
09/17/2021 11:31:00 PM	0.339	0.6391		2.2511
09/17/2021 11:31:30 PM	0.305	0.6051		2.6636
09/17/2021 11:32:00 PM	0.304	0.6041		2.6076
09/17/2021 11:32:30 PM	0.296	0.5961		2.2941
09/17/2021 11:33:00 PM	-0.066	0.2341		1.9016
09/17/2021 11:33:30 PM	-0.038	0.2621		1.1371
09/17/2021 11:34:00 PM	-0.309	-0.0089		0.6721
09/17/2021 11:34:30 PM	0.019	0.3191		1.5371
09/17/2021 11:35:00 PM	-0.136	0.1641		1.6591
09/17/2021 11:35:30 PM	0.242	0.5421		2.3126
09/17/2021 11:36:00 PM	0.008	0.3081		2.3281
09/17/2021 11:36:30 PM	0.177	0.4771		1.8776
09/17/2021 11:37:00 PM	0.223	0.5231		2.0096
09/17/2021 11:37:30 PM	0.506	0.8061		2.3891
09/17/2021 11:38:00 PM	-0.807	-0.5069		2.2896
09/17/2021 11:38:30 PM	-1.069	-0.7689		2.8611
09/17/2021 11:39:00 PM	-1.65	-1.3499		3.2121
09/17/2021 11:39:30 PM	-1.11	-0.8099		2.6701
09/17/2021 11:40:00 PM	-1.274	-0.9739		2.6081
09/17/2021 11:40:30 PM	-1.47	-1.1699		2.5616
09/17/2021 11:41:00 PM	-1.475	-1.1749		2.0566
09/17/2021 11:41:30 PM	-1.73	-1.4299		1.8841
09/17/2021 11:42:00 PM	-1.172	-0.8719		2.1651
09/17/2021 11:42:30 PM	-1.22	-0.9199		2.2541
09/17/2021 11:43:00 PM	-1.562	-1.2619		2.2541
09/17/2021 11:43:30 PM	-1.636	-1.3359		2.5716
09/17/2021 11:44:00 PM	-1.544	-1.2439		2.9901
09/17/2021 11:44:30 PM	-0.913	-0.6129		3.2266
09/17/2021 11:45:00 PM	-0.998	-0.6979		2.8651
09/17/2021 11:45:30 PM	-1.648	-1.3479		2.6286
09/17/2021 11:46:00 PM	-2.277	-1.9769		2.1026
09/17/2021 11:46:30 PM	-1.934	-1.6339		2.0636
09/17/2021 11:47:00 PM	-1.656	-1.3559		1.9286
09/17/2021 11:47:30 PM	-1.589	-1.2889		2.5921
09/17/2021 11:48:00 PM	-1.306	-1.0059		2.3066
09/17/2021 11:48:30 PM	-1.129	-0.8289		2.0786
09/17/2021 11:49:00 PM	-1.376	-1.0759		1.9721
09/17/2021 11:49:30 PM	-1.362	-1.0619		1.9381
09/17/2021 11:50:00 PM	-1.477	-1.1769		1.7911
09/17/2021 11:50:30 PM	-1.462	-1.1619		1.7796
09/17/2021 11:51:00 PM	-1.459	-1.1589		1.3561
09/17/2021 11:51:30 PM	-1.45	-1.1499		0.0106
09/17/2021 11:52:00 PM	-1.531	-1.2309		0.7821
09/17/2021 11:52:30 PM	-1.396	-1.0959		0.3526
09/17/2021 11:53:00 PM	-1.357	-1.0569		0.7016
09/17/2021 11:53:30 PM	-1.344	-1.0439		1.8256
09/17/2021 11:54:00 PM	-1.097	-0.7969		2.2886
09/17/2021 11:54:30 PM	-0.759	-0.4589		2.5851
09/17/2021 11:55:00 PM	-0.961	-0.6609		2.9946
09/17/2021 11:55:30 PM	-1.098	-0.7979		2.9516
09/17/2021 11:56:00 PM	-0.68	-0.3799		3.0661
09/17/2021 11:56:30 PM	-0.743	-0.4429		3.0846
09/17/2021 11:57:00 PM	-0.462	-0.1619		3.0326
09/17/2021 11:57:30 PM	-0.502	-0.2019		1.7176
09/17/2021 11:58:00 PM	-0.602	-0.3019		-0.1809
09/17/2021 11:58:30 PM	-0.572	-0.2719		-0.5259
09/17/2021 11:59:00 PM	-0.526	-0.2259		-0.2794
09/17/2021 11:59:30 PM	-0.619	-0.3189		-0.2849
09/18/2021 12:00:00 AM	-0.721	-0.4209		0.2291
09/18/2021 12:00:30 AM	-0.576	-0.2759		0.3291
09/18/2021 12:01:00 AM	-0.819	-0.5189		0.8991
09/18/2021 12:01:30 AM	-0.877	-0.5769		1.6106
09/18/2021 12:02:00 AM	-0.74	-0.4399		1.9846
09/18/2021 12:02:30 AM	-0.683	-0.3829		2.4131
09/18/2021 12:03:00 AM	-0.641	-0.3409		2.6616
09/18/2021 12:03:30 AM	-0.816	-0.5159		3.0186
09/18/2021 12:04:00 AM	-0.692	-0.3919		2.6586
09/18/2021 12:04:30 AM	-0.732	-0.4319		2.5016
09/18/2021 12:05:00 AM	-0.608	-0.3079		3.0301
09/18/2021 12:05:30 AM	-0.619	-0.3189		2.8721
09/18/2021 12:06:00 AM	-1	-0.6999		2.8431
09/18/2021 12:06:30 AM	-0.931	-0.6309		2.9966
09/18/2021 12:07:00 AM	-0.298	0.0021		1.9176
09/18/2021 12:07:30 AM	-0.977	-0.6769		2.2291
09/18/2021 12:08:00 AM	-0.814	-0.5139		2.2511
09/18/2021 12:08:30 AM	-0.808	-0.5079		1.9006
09/18/2021 12:09:00 AM	-0.784	-0.4839		2.2671
09/18/2021 12:09:30 AM	-0.932	-0.6319		2.5756
09/18/2021 12:10:00 AM	-0.793	-0.4929		2.4496
09/18/2021 12:10:30 AM	-0.885	-0.5849		2.1496
09/18/2021 12:11:00 AM	-0.736	-0.4359		2.3601
09/18/2021 12:11:30 AM	-1.084	-0.7839		2.0676
09/18/2021 12:12:00 AM	-1.158	-0.8579		1.9571
09/18/2021 12:12:30 AM	-1.242	-0.9419		2.1771
09/18/2021 12:13:00 AM	-1.462	-1.1619		2.2661
09/18/2021 12:13:30 AM	-1.363	-1.0629		2.1236
09/18/2021 12:14:00 AM	-1.049	-0.7489		1.5351
09/18/2021 12:14:30 AM	-0.977	-0.6769		2.0921
09/18/2021 12:15:00 AM	-0.63	-0.3299		2.9576
09/18/2021 12:15:30 AM	-1.042	-0.7419		2.2301
09/18/2021 12:16:00 AM	-0.926	-0.6259		NULL
09/18/2021 12:16:30 AM	-1.376	-1.0759		1.8296
09/18/2021 12:17:00 AM	-1.156	-0.8559		1.9046
09/18/2021 12:17:30 AM	-1.002	-0.7019		2.1146
09/18/2021 12:18:00 AM	-1.013	-0.7129		1.8891
09/18/2021 12:18:30 AM	-1.639	-1.3389		1.6016
09/18/2021 12:19:00 AM	-1.671	-1.3709		1.8346
09/18/2021 12:19:30 AM	-1.42	-1.1199		2.1621
09/18/2021 12:20:00 AM	-1.371	-1.0709		2.1821
09/18/2021 12:20:30 AM	-1.273	-0.9729		2.1996
09/18/2021 12:21:00 AM	-1.242	-0.9419		2.4346
09/18/2021 12:21:30 AM	-1.062	-0.7619		2.1086
09/18/2021 12:22:00 AM	-0.92	-0.6199		2.4711
09/18/2021 12:22:30 AM	-1.168	-0.8679		2.0626
09/18/2021 12:23:00 AM	-1.519	-1.2189		2.5941
09/18/2021 12:23:30 AM	-1.691	-1.3909		2.0351
09/18/2021 12:24:00 AM	-1.342	-1.0419		2.1696
09/18/2021 12:24:30 AM	-1.437	-1.1369		2.0946
09/18/2021 12:25:00 AM	-1.401	-1.1009		1.7961
09/18/2021 12:25:30 AM	-1.184	-0.8839		1.3581
09/18/2021 12:26:00 AM	-1.042	-0.7419		0.4191
09/18/2021 12:26:30 AM	-1.058	-0.7579		0.3796
09/18/2021 12:27:00 AM	-1.567	-1.2669		0.4861
09/18/2021 12:27:30 AM	-1.289	-0.9889		0.5186
09/18/2021 12:28:00 AM	-1.458	-1.1579		0.9741
09/18/2021 12:28:30 AM	-1.647	-1.3469		0.8256
09/18/2021 12:29:00 AM	-1.47	-1.1699		0.8711
09/18/2021 12:29:30 AM	-1.434	-1.1339		1.1226
09/18/2021 12:30:00 AM	-1.509	-1.2089		1.6061
09/18/2021 12:30:30 AM	-1.203	-0.9029		1.3816
09/18/2021 12:31:00 AM	-1.425	-1.1249		1.6121
09/18/2021 12:31:30 AM	-1.419	-1.1189		1.6356
09/18/2021 12:32:00 AM	-1.197	-0.8969		2.0651
09/18/2021 12:32:30 AM	-1.046	-0.7459		2.3701
09/18/2021 12:33:00 AM	-1.284	-0.9839		2.2621
09/18/2021 12:33:30 AM	-1.31	-1.0099		2.0916
09/18/2021 12:34:00 AM	-1.375	-1.0749		1.9271
09/18/2021 12:34:30 AM	-1.419	-1.1189		2.0611
09/18/2021 12:35:00 AM	-1.512	-1.2119		2.0391
09/18/2021 12:35:30 AM	-1.473	-1.1729		1.8166
09/18/2021 12:36:00 AM	-1.235	-0.9349		2.4856
09/18/2021 12:36:30 AM	-1.186	-0.8859		2.1661
09/18/2021 12:37:00 AM	-1.401	-1.1009		2.0326
09/18/2021 12:37:30 AM	-1.168	-0.8679		2.0521
09/18/2021 12:38:00 AM	-0.989	-0.6889		1.8521
09/18/2021 12:38:30 AM	-0.414	-0.1139		1.5396
09/18/2021 12:39:00 AM	-0.185	0.1151		1.4691
09/18/2021 12:39:30 AM	0.237	0.5371		1.4246
09/18/2021 12:40:00 AM	0.338	0.6381		1.3871
09/18/2021 12:40:30 AM	0.507	0.8071		1.2576
09/18/2021 12:41:00 AM	0.337	0.6371		0.9966
09/18/2021 12:41:30 AM	1.104	1.4041		1.2346
09/18/2021 12:42:00 AM	0.244	0.5441		1.1831
09/18/2021 12:42:30 AM	0.91	1.2101		1.3231
09/18/2021 12:43:00 AM	0.841	1.1411		1.7176
09/18/2021 12:43:30 AM	0.691	0.9911		1.6076
09/18/2021 12:44:00 AM	0.403	0.7031		1.3906
09/18/2021 12:44:30 AM	0.319	0.6191		1.1986
09/18/2021 12:45:00 AM	0.155	0.4551		1.3296
09/18/2021 12:45:30 AM	-0.023	0.2771		1.5346
09/18/2021 12:46:00 AM	0.073	0.3731		1.7436
09/18/2021 12:46:30 AM	0.021	0.3211		1.3796
09/18/2021 12:47:00 AM	0.418	0.7181		0.9041
09/18/2021 12:47:30 AM	0.79	1.0901		1.4711
09/18/2021 12:48:00 AM	0.909	1.2091		1.6431
09/18/2021 12:48:30 AM	0.384	0.6841		1.7886
09/18/2021 12:49:00 AM	0.491	0.7911		0.6611
09/18/2021 12:49:30 AM	0.646	0.9461		0.4316
09/18/2021 12:50:00 AM	0.583	0.8831		1.4851
09/18/2021 12:50:30 AM	0.45	0.7501		1.4351
09/18/2021 12:51:00 AM	-0.748	-0.4479		1.5586
09/18/2021 12:51:30 AM	-0.209	0.0911		1.6506
09/18/2021 12:52:00 AM	0.166	0.4661		1.1561
09/18/2021 12:52:30 AM	0.373	0.6731		0.6816
09/18/2021 12:53:00 AM	0.524	0.8241		1.6216
09/18/2021 12:53:30 AM	0.634	0.9341		0.6091
09/18/2021 12:54:00 AM	0.745	1.0451		0.9851
09/18/2021 12:54:30 AM	0.89	1.1901		1.8016
09/18/2021 12:55:00 AM	1.046	1.3461		1.1106
09/18/2021 12:55:30 AM	-0.726	-0.4259		1.1836
09/18/2021 12:56:00 AM	-1.204	-0.9039		1.0506
09/18/2021 12:56:30 AM	-0.793	-0.4929		1.5031
09/18/2021 12:57:00 AM	-0.922	-0.6219		1.2911
09/18/2021 12:57:30 AM	-0.828	-0.5279		0.4661
09/18/2021 12:58:00 AM	-0.795	-0.4949		0.0891
09/18/2021 12:58:30 AM	-0.882	-0.5819		0.3476
09/18/2021 12:59:00 AM	-0.431	-0.1309		0.0216
09/18/2021 12:59:30 AM	0.165	0.4651		-1.0494
09/18/2021 01:00:00 AM	0.017	0.3171		-0.3909
09/18/2021 01:00:30 AM	0.004	0.3041		-0.1479
09/18/2021 01:01:00 AM	0.229	0.5291		-0.1279
09/18/2021 01:01:30 AM	0.312	0.6121		0.0486
09/18/2021 01:02:00 AM	0.296	0.5961		0.1301
09/18/2021 01:02:30 AM	0.47	0.7701		-0.0304
09/18/2021 01:03:00 AM	0.477	0.7771		-0.1634
09/18/2021 01:03:30 AM	0.893	1.1931		-0.4114
09/18/2021 01:04:00 AM	1.955	2.2551		-0.5299
09/18/2021 01:04:30 AM	0.088	0.3881		-0.6184
09/18/2021 01:05:00 AM	-0.523	-0.2229		-0.6079
09/18/2021 01:05:30 AM	0.14	0.4401		-0.6849
09/18/2021 01:06:00 AM	-0.225	0.0751		-0.6124
09/18/2021 01:06:30 AM	-0.051	0.2491		-0.5714
09/18/2021 01:07:00 AM	0.157	0.4571		-0.3859
09/18/2021 01:07:30 AM	0.278	0.5781		-0.9324
09/18/2021 01:08:00 AM	0.488	0.7881		-1.0349
09/18/2021 01:08:30 AM	0.396	0.6961		-0.6984
09/18/2021 01:09:00 AM	0.617	0.9171		-1.7084
09/18/2021 01:09:30 AM	0.78	1.0801		-2.1199
09/18/2021 01:10:00 AM	0.703	1.0031		-1.7709
09/18/2021 01:10:30 AM	0.693	0.9931		-1.8189
09/18/2021 01:11:00 AM	0.436	0.7361		-2.0799
09/18/2021 01:11:30 AM	0.189	0.4891		-1.4094
09/18/2021 01:12:00 AM	0.101	0.4011		-0.6094
09/18/2021 01:12:30 AM	0.078	0.3781		-0.8339
09/18/2021 01:13:00 AM	-0.776	-0.4759		-2.5744
09/18/2021 01:13:30 AM	-0.313	-0.0129		-1.8614
09/18/2021 01:14:00 AM	-0.335	-0.0349		-1.9144
09/18/2021 01:14:30 AM	-0.219	0.0811		-1.7994
09/18/2021 01:15:00 AM	-0.288	0.0121		-3.5484
09/18/2021 01:15:30 AM	-0.272	0.0281		-2.1964
09/18/2021 01:16:00 AM	-0.281	0.0191		-1.5184
09/18/2021 01:16:30 AM	-0.246	0.0541		-1.2964
09/18/2021 01:17:00 AM	-0.381	-0.0809		-1.0764
09/18/2021 01:17:30 AM	-0.227	0.0731		-0.8614
09/18/2021 01:18:00 AM	-0.223	0.0771		-1.3034
09/18/2021 01:18:30 AM	-0.332	-0.0319		-0.3154
09/18/2021 01:19:00 AM	-0.38	-0.0799		-2.0829
09/18/2021 01:19:30 AM	-0.802	-0.5019		-2.4829
09/18/2021 01:20:00 AM	-0.731	-0.4309		-1.8524
09/18/2021 01:20:30 AM	-0.445	-0.1449		-0.0839
09/18/2021 01:21:00 AM	-0.434	-0.1339		-3.8294
09/18/2021 01:21:30 AM	-0.375	-0.0749		-1.7829
09/18/2021 01:22:00 AM	-0.019	0.2811		-1.8544
09/18/2021 01:22:30 AM	0.04	0.3401		-2.1694
09/18/2021 01:23:00 AM	0.033	0.3331		-2.0189
09/18/2021 01:23:30 AM	0.191	0.4911		-1.9824
09/18/2021 01:24:00 AM	0.174	0.4741		-1.5789
09/18/2021 01:24:30 AM	-0.046	0.2541		-1.3159
09/18/2021 01:25:00 AM	-0.112	0.1881		-1.2049
09/18/2021 01:25:30 AM	-0.384	-0.0839		-1.9479
09/18/2021 01:26:00 AM	0.387	0.6871		-1.9254
09/18/2021 01:26:30 AM	-0.208	0.0921		-1.2444
09/18/2021 01:27:00 AM	-0.63	-0.3299		-0.7174
09/18/2021 01:27:30 AM	-0.961	-0.6609		-1.0314
09/18/2021 01:28:00 AM	-1.16	-0.8599		-0.7414
09/18/2021 01:28:30 AM	-1.317	-1.0169		-1.1329
09/18/2021 01:29:00 AM	-1.247	-0.9469		-1.2009
09/18/2021 01:29:30 AM	-1.28	-0.9799		-0.9929
09/18/2021 01:30:00 AM	-1.213	-0.9129		-1.0579
09/18/2021 01:30:30 AM	-1.164	-0.8639		-0.9644
09/18/2021 01:31:00 AM	-1.135	-0.8349		-0.5394
09/18/2021 01:31:30 AM	-1.164	-0.8639		-0.0704
09/18/2021 01:32:00 AM	-1.241	-0.9409		-1.1424
09/18/2021 01:32:30 AM	-1.27	-0.9699		-0.5739
09/18/2021 01:33:00 AM	-1.395	-1.0949		0.3001
09/18/2021 01:33:30 AM	-1.248	-0.9479		-0.2494
09/18/2021 01:34:00 AM	-1.1	-0.7999		-1.9479
09/18/2021 01:34:30 AM	-1.347	-1.0469		-3.8369
09/18/2021 01:35:00 AM	-1.422	-1.1219		-2.7804
09/18/2021 01:35:30 AM	-1.529	-1.2289		-2.4074
09/18/2021 01:36:00 AM	-1.697	-1.3969		-3.3489
09/18/2021 01:36:30 AM	-1.629	-1.3289		-1.7924
09/18/2021 01:37:00 AM	-1.442	-1.1419		-2.2694
09/18/2021 01:37:30 AM	-1.353	-1.0529		-2.8374
09/18/2021 01:38:00 AM	-1.372	-1.0719		-2.5449
09/18/2021 01:38:30 AM	-1.196	-0.8959		-2.9869
09/18/2021 01:39:00 AM	-0.838	-0.5379		-2.2494
09/18/2021 01:39:30 AM	0.472	0.7721		-2.2324
09/18/2021 01:40:00 AM	0.773	1.0731		-2.4199
09/18/2021 01:40:30 AM	-0.075	0.2251		-2.3684
09/18/2021 01:41:00 AM	-0.022	0.2781		-2.4919
09/18/2021 01:41:30 AM	-0.228	0.0721		-2.0354
09/18/2021 01:42:00 AM	-0.22	0.0801		-1.2679
09/18/2021 01:42:30 AM	-0.029	0.2711		-1.7124
09/18/2021 01:43:00 AM	-0.138	0.1621		-1.5359
09/18/2021 01:43:30 AM	-0.169	0.1311		-1.4339
09/18/2021 01:44:00 AM	-0.271	0.0291		-1.2019
09/18/2021 01:44:30 AM	0.126	0.4261		0.4436
09/18/2021 01:45:00 AM	0.021	0.3211		3.2861
09/18/2021 01:45:30 AM	0.299	0.5991		5.2806
09/18/2021 01:46:00 AM	0.19	0.4901		5.0036
09/18/2021 01:46:30 AM	-0.082	0.2181		4.9611
09/18/2021 01:47:00 AM	0.517	0.8171		3.4821
09/18/2021 01:47:30 AM	-0.722	-0.4219		1.6461
09/18/2021 01:48:00 AM	-0.786	-0.4859		0.2991
09/18/2021 01:48:30 AM	-1.406	-1.1059		-3.3639
09/18/2021 01:49:00 AM	-1.66	-1.3599		-3.6459
09/18/2021 01:49:30 AM	-1.616	-1.3159		-2.6789
09/18/2021 01:50:00 AM	-1.66	-1.3599		-2.2754
09/18/2021 01:50:30 AM	-1.88	-1.5799		0.5056
09/18/2021 01:51:00 AM	-2.025	-1.7249		2.3206
09/18/2021 01:51:30 AM	-2.24	-1.9399		1.7896
09/18/2021 01:52:00 AM	-2.218	-1.9179		2.6941
09/18/2021 01:52:30 AM	-2.154	-1.8539		1.7661
09/18/2021 01:53:00 AM	-2.183	-1.8829		0.0176
09/18/2021 01:53:30 AM	-2.229	-1.9289		0.2776
09/18/2021 01:54:00 AM	-2.286	-1.9859		-1.0979
09/18/2021 01:54:30 AM	-2.145	-1.8449		-2.6229
09/18/2021 01:55:00 AM	-1.973	-1.6729		-2.3409
09/18/2021 01:55:30 AM	-1.773	-1.4729		-2.9179
09/18/2021 01:56:00 AM	-1.935	-1.6349		-0.4384
09/18/2021 01:56:30 AM	-1.868	-1.5679		-0.0559
09/18/2021 01:57:00 AM	-1.895	-1.5949		0.5841
09/18/2021 01:57:30 AM	-1.838	-1.5379		2.8026
09/18/2021 01:58:00 AM	-1.69	-1.3899		2.7536
09/18/2021 01:58:30 AM	-1.926	-1.6259		-2.8844
09/18/2021 01:59:00 AM	-2.049	-1.7489		-2.4779
09/18/2021 01:59:30 AM	-0.958	-0.6579		-0.5034
09/18/2021 02:00:00 AM	-0.421	-0.1209		-2.8169
09/18/2021 02:00:30 AM	0.14	0.4401		2.0546
09/18/2021 02:01:00 AM	0.761	1.0611		4.6306
09/18/2021 02:01:30 AM	0.52	0.8201		4.2881
09/18/2021 02:02:00 AM	0.671	0.9711		4.2401
09/18/2021 02:02:30 AM	0.736	1.0361		3.8546
09/18/2021 02:03:00 AM	0.875	1.1751		0.8821
09/18/2021 02:03:30 AM	-0.177	0.1231		-0.3034
09/18/2021 02:04:00 AM	0.664	0.9641		-0.4084
09/18/2021 02:04:30 AM	1.026	1.3261		-0.4659
09/18/2021 02:05:00 AM	0.773	1.0731		-2.8964
09/18/2021 02:05:30 AM	0.65	0.9501		-4.0859
09/18/2021 02:06:00 AM	0.45	0.7501		-4.7459
09/18/2021 02:06:30 AM	0.366	0.6661		-2.8919
09/18/2021 02:07:00 AM	0.174	0.4741		-2.3264
09/18/2021 02:07:30 AM	0.685	0.9851		-2.5129
09/18/2021 02:08:00 AM	0.256	0.5561		-2.5404
09/18/2021 02:08:30 AM	0.634	0.9341		-3.2099
09/18/2021 02:09:00 AM	0.381	0.6811		-2.8714
09/18/2021 02:09:30 AM	0.031	0.3311		-2.6799
09/18/2021 02:10:00 AM	0.579	0.8791		-6.6079
09/18/2021 02:10:30 AM	0.376	0.6761		-4.8089
09/18/2021 02:11:00 AM	0.44	0.7401		-4.9514
09/18/2021 02:11:30 AM	0.637	0.9371		-4.5374
09/18/2021 02:12:00 AM	-0.216	0.0841		-4.2164
09/18/2021 02:12:30 AM	-0.652	-0.3519		-4.2464
09/18/2021 02:13:00 AM	-1.047	-0.7469		2.0571
09/18/2021 02:13:30 AM	-1.842	-1.5419		-3.7874
09/18/2021 02:14:00 AM	-0.991	-0.6909		-2.9584
09/18/2021 02:14:30 AM	-0.964	-0.6639		1.2326
09/18/2021 02:15:00 AM	-1.038	-0.7379		3.0146
09/18/2021 02:15:30 AM	-1.051	-0.7509		2.3966
09/18/2021 02:16:00 AM	-1.119	-0.8189		2.4401
09/18/2021 02:16:30 AM	-1.005	-0.7049		2.5746
09/18/2021 02:17:00 AM	-1.253	-0.9529		0.3911
09/18/2021 02:17:30 AM	-1.241	-0.9409		0.0741
09/18/2021 02:18:00 AM	-1.202	-0.9019		0.4106
09/18/2021 02:18:30 AM	-0.85	-0.5499		-1.7484
09/18/2021 02:19:00 AM	-0.77	-0.4699		-3.3979
09/18/2021 02:19:30 AM	-0.758	-0.4579		-2.4229
09/18/2021 02:20:00 AM	-0.915	-0.6149		-2.0584
09/18/2021 02:20:30 AM	-0.801	-0.5009		-2.3404
09/18/2021 02:21:00 AM	-0.336	-0.0359		-1.4419
09/18/2021 02:21:30 AM	-0.584	-0.2839		-0.6639
09/18/2021 02:22:00 AM	-0.489	-0.1889		-0.5204
09/18/2021 02:22:30 AM	-0.468	-0.1679		0.0981
09/18/2021 02:23:00 AM	-0.362	-0.0619		-0.0444
09/18/2021 02:23:30 AM	-0.311	-0.0109		-0.5024
09/18/2021 02:24:00 AM	-0.339	-0.0389		-0.0309
09/18/2021 02:24:30 AM	-0.002	0.2981		-0.2164
09/18/2021 02:25:00 AM	0.032	0.3321		-0.1209
09/18/2021 02:25:30 AM	-0.032	0.2681		-0.3679
09/18/2021 02:26:00 AM	-0.195	0.1051		-0.4509
09/18/2021 02:26:30 AM	0.019	0.3191		-0.5459
09/18/2021 02:27:00 AM	-0.148	0.1521		-0.6244
09/18/2021 02:27:30 AM	-0.298	0.0021		-0.3234
09/18/2021 02:28:00 AM	-0.239	0.0611		-1.6164
09/18/2021 02:28:30 AM	-0.426	-0.1259		-2.3864
09/18/2021 02:29:00 AM	-0.121	0.1791		-0.1204
09/18/2021 02:29:30 AM	-1.244	-0.9439		-1.8774
09/18/2021 02:30:00 AM	-6.045	-5.7449		-2.0529
09/18/2021 02:30:30 AM	-5.427	-5.1269		-2.1814
09/18/2021 02:31:00 AM	-5.293	-4.9929		-2.9679
09/18/2021 02:31:30 AM	-5.019	-4.7189		-2.8479
09/18/2021 02:32:00 AM	-4.507	-4.2069		-2.6149
09/18/2021 02:32:30 AM	-4.252	-3.9519		-2.3774
09/18/2021 02:33:00 AM	-4.527	-4.2269		-2.6209
09/18/2021 02:33:30 AM	-4.716	-4.4159		-2.2074
09/18/2021 02:34:00 AM	-4.322	-4.0219		-2.2144
09/18/2021 02:34:30 AM	-4.257	-3.9569		-2.5529
09/18/2021 02:35:00 AM	-4.086	-3.7859		-2.5099
09/18/2021 02:35:30 AM	-3.94	-3.6399		-1.1394
09/18/2021 02:36:00 AM	-3.879	-3.5789		-1.1349
09/18/2021 02:36:30 AM	-3.724	-3.4239		-1.3514
09/18/2021 02:37:00 AM	-3.69	-3.3899		-2.7769
09/18/2021 02:37:30 AM	-3.203	-2.9029		-3.2604
09/18/2021 02:38:00 AM	-3.128	-2.8279		-1.7414
09/18/2021 02:38:30 AM	-2.917	-2.6169		-0.4924
09/18/2021 02:39:00 AM	-3.164	-2.8639		-0.2069
09/18/2021 02:39:30 AM	-3.039	-2.7389		0.3656
09/18/2021 02:40:00 AM	-3.351	-3.0509		-0.4589
09/18/2021 02:40:30 AM	-3.023	-2.7229		0.2731
09/18/2021 02:41:00 AM	-3.033	-2.7329		0.0416
09/18/2021 02:41:30 AM	-2.754	-2.4539		1.0331
09/18/2021 02:42:00 AM	-2.759	-2.4589		-0.0659
09/18/2021 02:42:30 AM	-2.82	-2.5199		-0.7089
09/18/2021 02:43:00 AM	-2.387	-2.0869		-1.0949
09/18/2021 02:43:30 AM	-4.634	-4.3339		-0.3634
09/18/2021 02:44:00 AM	-1.427	-1.1269		-0.4079
09/18/2021 02:44:30 AM	-4.472	-4.1719		-0.7904
09/18/2021 02:45:00 AM	-4.171	-3.8709		0.6816
09/18/2021 02:45:30 AM	-3.066	-2.7659		-0.2089
09/18/2021 02:46:00 AM	-2.291	-1.9909		-0.7814
09/18/2021 02:46:30 AM	-2.544	-2.2439		-2.0144
09/18/2021 02:47:00 AM	-2.409	-2.1089		-1.0019
09/18/2021 02:47:30 AM	-2.377	-2.0769		-1.4874
09/18/2021 02:48:00 AM	-2.177	-1.8769		-1.0004
09/18/2021 02:48:30 AM	-2.174	-1.8739		-0.4899
09/18/2021 02:49:00 AM	-2.137	-1.8369		-0.0754
09/18/2021 02:49:30 AM	-2.081	-1.7809		0.2846
09/18/2021 02:50:00 AM	-1.969	-1.6689		0.4561
09/18/2021 02:50:30 AM	-2.036	-1.7359		0.6381
09/18/2021 02:51:00 AM	-1.898	-1.5979		0.7546
09/18/2021 02:51:30 AM	-1.771	-1.4709		0.7026
09/18/2021 02:52:00 AM	-1.747	-1.4469		0.5586
09/18/2021 02:52:30 AM	-1.79	-1.4899		0.8141
09/18/2021 02:53:00 AM	-1.751	-1.4509		0.9641
09/18/2021 02:53:30 AM	-1.818	-1.5179		0.8931
09/18/2021 02:54:00 AM	-1.802	-1.5019		0.4986
09/18/2021 02:54:30 AM	-2.075	-1.7749		0.3681
09/18/2021 02:55:00 AM	-2.009	-1.7089		0.2881
09/18/2021 02:55:30 AM	-1.921	-1.6209		0.3251
09/18/2021 02:56:00 AM	-1.915	-1.6149		0.3781
09/18/2021 02:56:30 AM	-1.738	-1.4379		0.2316
09/18/2021 02:57:00 AM	-1.694	-1.3939		0.0326
09/18/2021 02:57:30 AM	-1.724	-1.4239		0.0116
09/18/2021 02:58:00 AM	-1.931	-1.6309		1.6526
09/18/2021 02:58:30 AM	-2.038	-1.7379		-0.3629
09/18/2021 02:59:00 AM	-2.213	-1.9129		2.9456
09/18/2021 02:59:30 AM	-1.676	-1.3759		1.2331
09/18/2021 03:00:00 AM	-1.625	-1.3249		-0.3204
09/18/2021 03:00:30 AM	-1.604	-1.3039		-0.5849
09/18/2021 03:01:00 AM	-1.539	-1.2389		-1.0429
09/18/2021 03:01:30 AM	-1.953	-1.6529		-1.1079
09/18/2021 03:02:00 AM	-1.401	-1.1009		-0.9264
09/18/2021 03:02:30 AM	-1.317	-1.0169		-0.8904
09/18/2021 03:03:00 AM	-1.154	-0.8539		-1.0334
09/18/2021 03:03:30 AM	-1.203	-0.9029		-1.4079
09/18/2021 03:04:00 AM	-1.236	-0.9359		-0.4969
09/18/2021 03:04:30 AM	-1.383	-1.0829		1.2511
09/18/2021 03:05:00 AM	-1.726	-1.4259		1.0866
09/18/2021 03:05:30 AM	-1.277	-0.9769		0.5766
09/18/2021 03:06:00 AM	-1.209	-0.9089		0.4051
09/18/2021 03:06:30 AM	-1.152	-0.8519		-1.1089
09/18/2021 03:07:00 AM	-1.351	-1.0509		-1.6134
09/18/2021 03:07:30 AM	-1.197	-0.8969		-0.3809
09/18/2021 03:08:00 AM	-1.16	-0.8599		0.6856
09/18/2021 03:08:30 AM	-1.149	-0.8489		0.4951
09/18/2021 03:09:00 AM	-1.315	-1.0149		0.7151
09/18/2021 03:09:30 AM	-1.411	-1.1109		1.7726
09/18/2021 03:10:00 AM	-1.721	-1.4209		1.3111
09/18/2021 03:10:30 AM	-5.385	-5.0849		1.6116
09/18/2021 03:11:00 AM	-4.65	-4.3499		1.5121
09/18/2021 03:11:30 AM	-4.636	-4.3359		0.9276
09/18/2021 03:12:00 AM	-4.114	-3.8139		0.9091
09/18/2021 03:12:30 AM	-3.673	-3.3729		0.8516
09/18/2021 03:13:00 AM	-3.142	-2.8419		0.8341
09/18/2021 03:13:30 AM	-2.578	-2.2779		0.6011
09/18/2021 03:14:00 AM	-2.24	-1.9399		0.1296
09/18/2021 03:14:30 AM	-2.012	-1.7119		-0.2249
09/18/2021 03:15:00 AM	-1.996	-1.6959		-0.4754
09/18/2021 03:15:30 AM	-1.696	-1.3959		-0.8364
09/18/2021 03:16:00 AM	-1.439	-1.1389		-0.7679
09/18/2021 03:16:30 AM	-1.08	-0.7799		-1.2484
09/18/2021 03:17:00 AM	-0.907	-0.6069		0.0671
09/18/2021 03:17:30 AM	-0.811	-0.5109		-0.3149
09/18/2021 03:18:00 AM	-0.731	-0.4309		-0.7654
09/18/2021 03:18:30 AM	-0.57	-0.2699		-0.6604
09/18/2021 03:19:00 AM	-0.429	-0.1289		-0.6699
09/18/2021 03:19:30 AM	0.156	0.4561		-0.8889
09/18/2021 03:20:00 AM	0.186	0.4861		-0.9554
09/18/2021 03:20:30 AM	0.316	0.6161		-1.3239
09/18/2021 03:21:00 AM	0.593	0.8931		-1.1919
09/18/2021 03:21:30 AM	0.644	0.9441		-1.3094
09/18/2021 03:22:00 AM	0.888	1.1881		0.1786
09/18/2021 03:22:30 AM	0.927	1.2271		-0.7639
09/18/2021 03:23:00 AM	0.823	1.1231		-1.4759
09/18/2021 03:23:30 AM	0.499	0.7991		-1.6299
09/18/2021 03:24:00 AM	0.895	1.1951		-0.7934
09/18/2021 03:24:30 AM	0.786	1.0861		0.4731
09/18/2021 03:25:00 AM	0.673	0.9731		1.0146
09/18/2021 03:25:30 AM	0.452	0.7521		0.7166
09/18/2021 03:26:00 AM	0.356	0.6561		5.8611
09/18/2021 03:26:30 AM	-0.086	0.2141		3.5056
09/18/2021 03:27:00 AM	-0.114	0.1861		6.0276
09/18/2021 03:27:30 AM	-0.114	0.1861		7.0066
09/18/2021 03:28:00 AM	-0.744	-0.4439		3.7456
09/18/2021 03:28:30 AM	-0.529	-0.2289		5.9991
09/18/2021 03:29:00 AM	-0.21	0.0901		3.5446
09/18/2021 03:29:30 AM	-0.521	-0.2209		5.2891
09/18/2021 03:30:00 AM	-0.32	-0.0199		3.3016
09/18/2021 03:30:30 AM	-0.09	0.2101		-3.4279
09/18/2021 03:31:00 AM	0.129	0.4291		0.2161
09/18/2021 03:31:30 AM	-0.104	0.1961		2.5261
09/18/2021 03:32:00 AM	0.304	0.6041		0.2651
09/18/2021 03:32:30 AM	0.56	0.8601		3.4886
09/18/2021 03:33:00 AM	0.638	0.9381		-2.9769
09/18/2021 03:33:30 AM	0.905	1.2051		2.3731
09/18/2021 03:34:00 AM	0.703	1.0031		3.9396
09/18/2021 03:34:30 AM	0.639	0.9391		1.2501
09/18/2021 03:35:00 AM	0.413	0.7131		-3.2829
09/18/2021 03:35:30 AM	0.425	0.7251		-3.1279
09/18/2021 03:36:00 AM	0.693	0.9931		-3.1629
09/18/2021 03:36:30 AM	0.713	1.0131		-3.1564
09/18/2021 03:37:00 AM	0.801	1.1011		-3.8549
09/18/2021 03:37:30 AM	0.632	0.9321		-3.2954
09/18/2021 03:38:00 AM	0.814	1.1141		-2.7434
09/18/2021 03:38:30 AM	0.917	1.2171		-3.0324
09/18/2021 03:39:00 AM	1.084	1.3841		-2.1554
09/18/2021 03:39:30 AM	1.256	1.5561		-2.3644
09/18/2021 03:40:00 AM	1.221	1.5211		-1.9114
09/18/2021 03:40:30 AM	0.837	1.1371		-1.1624
09/18/2021 03:41:00 AM	0.595	0.8951		-1.3429
09/18/2021 03:41:30 AM	0.537	0.8371		-2.2359
09/18/2021 03:42:00 AM	0.823	1.1231		-1.1509
09/18/2021 03:42:30 AM	1.014	1.3141		-1.1804
09/18/2021 03:43:00 AM	-0.097	0.2031		-1.5219
09/18/2021 03:43:30 AM	-0.402	-0.1019		-1.5009
09/18/2021 03:44:00 AM	-0.274	0.0261		-1.2274
09/18/2021 03:44:30 AM	0.5	0.8001		-1.2604
09/18/2021 03:45:00 AM	0.781	1.0811		3.8641
09/18/2021 03:45:30 AM	0.834	1.1341		-1.6959
09/18/2021 03:46:00 AM	1.042	1.3421		-1.5654
09/18/2021 03:46:30 AM	1.018	1.3181		-0.0844
09/18/2021 03:47:00 AM	0.968	1.2681		0.1191
09/18/2021 03:47:30 AM	1.244	1.5441		-0.0704
09/18/2021 03:48:00 AM	1.605	1.9051		0.2271
09/18/2021 03:48:30 AM	1.636	1.9361		0.3926
09/18/2021 03:49:00 AM	1.969	2.2691		0.0081
09/18/2021 03:49:30 AM	2.165	2.4651		-0.3159
09/18/2021 03:50:00 AM	2.731	3.0311		-0.2539
09/18/2021 03:50:30 AM	2.947	3.2471		0.4551
09/18/2021 03:51:00 AM	2.894	3.1941		-0.7164
09/18/2021 03:51:30 AM	3.189	3.4891		-0.2884
09/18/2021 03:52:00 AM	2.599	2.8991		0.6196
09/18/2021 03:52:30 AM	2.565	2.8651		0.3486
09/18/2021 03:53:00 AM	2.354	2.6541		0.0941
09/18/2021 03:53:30 AM	2.273	2.5731		0.0201
09/18/2021 03:54:00 AM	2.42	2.7201		0.1501
09/18/2021 03:54:30 AM	2.467	2.7671		0.3151
09/18/2021 03:55:00 AM	2.343	2.6431		0.1241
09/18/2021 03:55:30 AM	2.345	2.6451		1.8186
09/18/2021 03:56:00 AM	2.516	2.8161		2.0196
09/18/2021 03:56:30 AM	2.619	2.9191		1.0826
09/18/2021 03:57:00 AM	2.636	2.9361		2.1971
09/18/2021 03:57:30 AM	2.297	2.5971		1.3631
09/18/2021 03:58:00 AM	2.434	2.7341		1.4026
09/18/2021 03:58:30 AM	2.442	2.7421		0.6471
09/18/2021 03:59:00 AM	2.352	2.6521		2.0056
09/18/2021 03:59:30 AM	2.379	2.6791		3.2086
09/18/2021 04:00:00 AM	2.278	2.5781		3.2231
09/18/2021 04:00:30 AM	1.428	1.7281		2.1546
09/18/2021 04:01:00 AM	2.102	2.4021		0.1171
09/18/2021 04:01:30 AM	2.282	2.5821		0.5776
09/18/2021 04:02:00 AM	2.212	2.5121		0.4916
09/18/2021 04:02:30 AM	2.206	2.5061		0.4321
09/18/2021 04:03:00 AM	2.152	2.4521		0.4801
09/18/2021 04:03:30 AM	2.128	2.4281		0.6761
09/18/2021 04:04:00 AM	2.146	2.4461		0.6371
09/18/2021 04:04:30 AM	2.383	2.6831		0.6931
09/18/2021 04:05:00 AM	2.298	2.5981		3.2746
09/18/2021 04:05:30 AM	2.062	2.3621		2.5331
09/18/2021 04:06:00 AM	2.096	2.3961		2.4251
09/18/2021 04:06:30 AM	2.254	2.5541		2.9186
09/18/2021 04:07:00 AM	2.281	2.5811		2.1871
09/18/2021 04:07:30 AM	2.119	2.4191		2.2536
09/18/2021 04:08:00 AM	2.438	2.7381		1.5481
09/18/2021 04:08:30 AM	2.037	2.3371		1.4031
09/18/2021 04:09:00 AM	2.403	2.7031		1.3411
09/18/2021 04:09:30 AM	2.337	2.6371		1.2906
09/18/2021 04:10:00 AM	2.637	2.9371		1.1916
09/18/2021 04:10:30 AM	2.537	2.8371		0.9886
09/18/2021 04:11:00 AM	2.1	2.4001		1.7031
09/18/2021 04:11:30 AM	2.274	2.5741		0.2901
09/18/2021 04:12:00 AM	2.195	2.4951		0.8851
09/18/2021 04:12:30 AM	2.146	2.4461		1.0416
09/18/2021 04:13:00 AM	2.067	2.3671		0.5421
09/18/2021 04:13:30 AM	2.063	2.3631		0.3896
09/18/2021 04:14:00 AM	2.092	2.3921		0.3016
09/18/2021 04:14:30 AM	2.123	2.4231		0.9851
09/18/2021 04:15:00 AM	2.007	2.3071		0.1581
09/18/2021 04:15:30 AM	1.803	2.1031		-0.2284
09/18/2021 04:16:00 AM	2.141	2.4411		-0.2499
09/18/2021 04:16:30 AM	2.209	2.5091		3.2451
09/18/2021 04:17:00 AM	2.219	2.5191		2.2581
09/18/2021 04:17:30 AM	2.301	2.6011		3.6781
09/18/2021 04:18:00 AM	2.535	2.8351		4.4861
09/18/2021 04:18:30 AM	2.625	2.9251		3.9991
09/18/2021 04:19:00 AM	2.638	2.9381		3.1776
09/18/2021 04:19:30 AM	2.478	2.7781		3.7331
09/18/2021 04:20:00 AM	2.932	3.2321		3.4031
09/18/2021 04:20:30 AM	2.667	2.9671		3.1216
09/18/2021 04:21:00 AM	3.553	3.8531		2.6411
09/18/2021 04:21:30 AM	3.839	4.1391		1.8926
09/18/2021 04:22:00 AM	2.856	3.1561		6.5671
09/18/2021 04:22:30 AM	2.831	3.1311		4.2401
09/18/2021 04:23:00 AM	2.942	3.2421		0.9026
09/18/2021 04:23:30 AM	3.278	3.5781		-1.6744
09/18/2021 04:24:00 AM	3.556	3.8561		0.5306
09/18/2021 04:24:30 AM	2.995	3.2951		0.9926
09/18/2021 04:25:00 AM	3.285	3.5851		1.3466
09/18/2021 04:25:30 AM	2.763	3.0631		1.4051
09/18/2021 04:26:00 AM	3.197	3.4971		-0.1104
09/18/2021 04:26:30 AM	2.95	3.2501		3.0026
09/18/2021 04:27:00 AM	2.949	3.2491		3.0521
09/18/2021 04:27:30 AM	3.098	3.3981		1.9321
09/18/2021 04:28:00 AM	3.222	3.5221		1.8301
09/18/2021 04:28:30 AM	2.616	2.9161		2.3191
09/18/2021 04:29:00 AM	2.597	2.8971		3.0406
09/18/2021 04:29:30 AM	2.617	2.9171		2.5861
09/18/2021 04:30:00 AM	2.735	3.0351		2.2381
09/18/2021 04:30:30 AM	2.538	2.8381		1.6276
09/18/2021 04:31:00 AM	2.43	2.7301		1.8251
09/18/2021 04:31:30 AM	2.23	2.5301		2.0166
09/18/2021 04:32:00 AM	2.233	2.5331		3.0616
09/18/2021 04:32:30 AM	2.399	2.6991		2.3366
09/18/2021 04:33:00 AM	2.591	2.8911		3.4346
09/18/2021 04:33:30 AM	2.243	2.5431		2.0141
09/18/2021 04:34:00 AM	1.937	2.2371		2.6211
09/18/2021 04:34:30 AM	2.181	2.4811		2.3626
09/18/2021 04:35:00 AM	2.278	2.5781		3.3131
09/18/2021 04:35:30 AM	2.179	2.4791		3.3716
09/18/2021 04:36:00 AM	2.283	2.5831		2.2026
09/18/2021 04:36:30 AM	2.695	2.9951		1.9441
09/18/2021 04:37:00 AM	0.96	1.2601		2.0046
09/18/2021 04:37:30 AM	1.429	1.7291		2.1456
09/18/2021 04:38:00 AM	1.616	1.9161		2.3191
09/18/2021 04:38:30 AM	1.072	1.3721		2.3801
09/18/2021 04:39:00 AM	1.524	1.8241		2.4816
09/18/2021 04:39:30 AM	1.979	2.2791		2.6911
09/18/2021 04:40:00 AM	2.072	2.3721		3.8491
09/18/2021 04:40:30 AM	2.157	2.4571		0.3726
09/18/2021 04:41:00 AM	2.301	2.6011		10.7711
09/18/2021 04:41:30 AM	2.632	2.9321		22.0476
09/18/2021 04:42:00 AM	2.703	3.0031		23.1766
09/18/2021 04:42:30 AM	2.655	2.9551		24.9191
09/18/2021 04:43:00 AM	2.572	2.8721		23.1311
09/18/2021 04:43:30 AM	2.36	2.6601		4.4766
09/18/2021 04:44:00 AM	2.079	2.3791		-5.5024
09/18/2021 04:44:30 AM	1.851	2.1511		7.8721
09/18/2021 04:45:00 AM	1.861	2.1611		6.9361
09/18/2021 04:45:30 AM	1.94	2.2401		6.9291
09/18/2021 04:46:00 AM	2.069	2.3691		11.0441
09/18/2021 04:46:30 AM	1.985	2.2851		0.7451
09/18/2021 04:47:00 AM	1.863	2.1631		-2.4194
09/18/2021 04:47:30 AM	2.039	2.3391		-5.7494
09/18/2021 04:48:00 AM	2.131	2.4311		-3.4449
09/18/2021 04:48:30 AM	2.596	2.8961		-8.6014
09/18/2021 04:49:00 AM	2.447	2.7471		-4.0209
09/18/2021 04:49:30 AM	2.168	2.4681		-2.2544
09/18/2021 04:50:00 AM	2.188	2.4881		-0.5964
09/18/2021 04:50:30 AM	1.8	2.1001		2.6396
09/18/2021 04:51:00 AM	1.926	2.2261		2.0481
09/18/2021 04:51:30 AM	1.277	1.5771		1.4526
09/18/2021 04:52:00 AM	0.89	1.1901		2.1996
09/18/2021 04:52:30 AM	0.784	1.0841		-0.7309
09/18/2021 04:53:00 AM	-0.224	0.0761		-3.4269
09/18/2021 04:53:30 AM	0.968	1.2681		-3.5739
09/18/2021 04:54:00 AM	1.277	1.5771		-3.2729
09/18/2021 04:54:30 AM	1.197	1.4971		-4.6509
09/18/2021 04:55:00 AM	1.137	1.4371		-1.9709
09/18/2021 04:55:30 AM	1.581	1.8811		-0.5164
09/18/2021 04:56:00 AM	1.956	2.2561		-1.1759
09/18/2021 04:56:30 AM	2.069	2.3691		-1.7104
09/18/2021 04:57:00 AM	2.312	2.6121		0.5021
09/18/2021 04:57:30 AM	1.744	2.0441		3.3091
09/18/2021 04:58:00 AM	1.675	1.9751		3.1251
09/18/2021 04:58:30 AM	1.48	1.7801		-0.6454
09/18/2021 04:59:00 AM	1.612	1.9121		-5.5034
09/18/2021 04:59:30 AM	1.807	2.1071		-1.9149
09/18/2021 05:00:00 AM	1.968	2.2681		-1.8449
09/18/2021 05:00:30 AM	2.21	2.5101		-1.8324
09/18/2021 05:01:00 AM	1.817	2.1171		-1.7624
09/18/2021 05:01:30 AM	2.162	2.4621		-1.6744
09/18/2021 05:02:00 AM	2.37	2.6701		-1.5894
09/18/2021 05:02:30 AM	2.752	3.0521		-1.8144
09/18/2021 05:03:00 AM	2.919	3.2191		-4.8214
09/18/2021 05:03:30 AM	2.905	3.2051		-2.9639
09/18/2021 05:04:00 AM	2.49	2.7901		-3.4199
09/18/2021 05:04:30 AM	2.25	2.5501		-2.4719
09/18/2021 05:05:00 AM	2.292	2.5921		-3.2749
09/18/2021 05:05:30 AM	2.324	2.6241		-3.1954
09/18/2021 05:06:00 AM	2.172	2.4721		-2.8199
09/18/2021 05:06:30 AM	2.351	2.6511		-1.5859
09/18/2021 05:07:00 AM	2.022	2.3221		-1.8764
09/18/2021 05:07:30 AM	1.491	1.7911		-1.9029
09/18/2021 05:08:00 AM	1.462	1.7621		-1.9314
09/18/2021 05:08:30 AM	1.706	2.0061		-2.0534
09/18/2021 05:09:00 AM	1.767	2.0671		-1.9974
09/18/2021 05:09:30 AM	1.963	2.2631		-2.0674
09/18/2021 05:10:00 AM	1.9	2.2001		-1.7129
09/18/2021 05:10:30 AM	2.008	2.3081		-1.4174
09/18/2021 05:11:00 AM	2.006	2.3061		-1.5314
09/18/2021 05:11:30 AM	1.902	2.2021		-1.8099
09/18/2021 05:12:00 AM	2.125	2.4251		-1.9599
09/18/2021 05:12:30 AM	2.418	2.7181		-2.0679
09/18/2021 05:13:00 AM	2.705	3.0051		-2.0614
09/18/2021 05:13:30 AM	2.675	2.9751		-1.9784
09/18/2021 05:14:00 AM	2.952	3.2521		-1.3994
09/18/2021 05:14:30 AM	2.901	3.2011		-1.6009
09/18/2021 05:15:00 AM	2.729	3.0291		-1.1049
09/18/2021 05:15:30 AM	2.401	2.7011		16.9761
09/18/2021 05:16:00 AM	2.353	2.6531		8.6906
09/18/2021 05:16:30 AM	2.304	2.6041		8.1511
09/18/2021 05:17:00 AM	1.859	2.1591		7.4666
09/18/2021 05:17:30 AM	1.746	2.0461		6.7781
09/18/2021 05:18:00 AM	1.764	2.0641		5.7566
09/18/2021 05:18:30 AM	1.763	2.0631		5.7301
09/18/2021 05:19:00 AM	1.656	1.9561		5.2486
09/18/2021 05:19:30 AM	1.601	1.9011		4.9321
09/18/2021 05:20:00 AM	2.187	2.4871		4.2621
09/18/2021 05:20:30 AM	2.397	2.6971		0.2591
09/18/2021 05:21:00 AM	2.014	2.3141		-1.6079
09/18/2021 05:21:30 AM	1.999	2.2991		-2.1299
09/18/2021 05:22:00 AM	1.746	2.0461		4.0246
09/18/2021 05:22:30 AM	1.811	2.1111		4.0091
09/18/2021 05:23:00 AM	1.636	1.9361		4.0941
09/18/2021 05:23:30 AM	1.708	2.0081		3.0086
09/18/2021 05:24:00 AM	1.621	1.9211		3.6911
09/18/2021 05:24:30 AM	1.655	1.9551		3.4106
09/18/2021 05:25:00 AM	1.517	1.8171		1.1366
09/18/2021 05:25:30 AM	1.465	1.7651		0.8816
09/18/2021 05:26:00 AM	1.522	1.8221		-1.6499
09/18/2021 05:26:30 AM	1.437	1.7371		-2.5649
09/18/2021 05:27:00 AM	1.387	1.6871		3.8816
09/18/2021 05:27:30 AM	0.725	1.0251		3.7031
09/18/2021 05:28:00 AM	-0.718	-0.4179		-1.0524
09/18/2021 05:28:30 AM	0.139	0.4391		0.1036
09/18/2021 05:29:00 AM	0.418	0.7181		-1.6594
09/18/2021 05:29:30 AM	0.546	0.8461		-3.2214
09/18/2021 05:30:00 AM	0.43	0.7301		3.0486
09/18/2021 05:30:30 AM	-0.325	-0.0249		1.2921
09/18/2021 05:31:00 AM	0.21	0.5101		4.7716
09/18/2021 05:31:30 AM	0.593	0.8931		4.1341
09/18/2021 05:32:00 AM	0.951	1.2511		2.2681
09/18/2021 05:32:30 AM	2.1	2.4001		0.9366
09/18/2021 05:33:00 AM	1.831	2.1311		1.4966
09/18/2021 05:33:30 AM	2.146	2.4461		3.1516
09/18/2021 05:34:00 AM	2.167	2.4671		3.5001
09/18/2021 05:34:30 AM	2.403	2.7031		-3.4634
09/18/2021 05:35:00 AM	2.606	2.9061		1.5751
09/18/2021 05:35:30 AM	2.783	3.0831		0.7971
09/18/2021 05:36:00 AM	2.679	2.9791		0.7946
09/18/2021 05:36:30 AM	2.624	2.9241		-1.1164
09/18/2021 05:37:00 AM	2.63	2.9301		-0.3159
09/18/2021 05:37:30 AM	2.902	3.2021		-0.7014
09/18/2021 05:38:00 AM	2.909	3.2091		-0.8569
09/18/2021 05:38:30 AM	2.66	2.9601		-1.1404
09/18/2021 05:39:00 AM	2.825	3.1251		1.1126
09/18/2021 05:39:30 AM	2.64	2.9401		1.2591
09/18/2021 05:40:00 AM	2.492	2.7921		0.4351
09/18/2021 05:40:30 AM	0.343	0.6431		-1.2969
09/18/2021 05:41:00 AM	-0.194	0.1061		-2.0799
09/18/2021 05:41:30 AM	-0.768	-0.4679		-2.4894
09/18/2021 05:42:00 AM	-0.369	-0.0689		0.2426
09/18/2021 05:42:30 AM	-1.283	-0.9829		1.7166
09/18/2021 05:43:00 AM	-0.707	-0.4069		-0.6309
09/18/2021 05:43:30 AM	-0.452	-0.1519		-0.7144
09/18/2021 05:44:00 AM	-0.434	-0.1339		1.9266
09/18/2021 05:44:30 AM	-0.736	-0.4359		2.0806
09/18/2021 05:45:00 AM	-0.191	0.1091		2.5596
09/18/2021 05:45:30 AM	0.049	0.3491		2.4461
09/18/2021 05:46:00 AM	-0.251	0.0491		2.2206
09/18/2021 05:46:30 AM	0.309	0.6091		1.8731
09/18/2021 05:47:00 AM	0.714	1.0141		1.1856
09/18/2021 05:47:30 AM	0.484	0.7841		1.2531
09/18/2021 05:48:00 AM	0.713	1.0131		1.2251
09/18/2021 05:48:30 AM	1.908	2.2081		1.0496
09/18/2021 05:49:00 AM	1.532	1.8321		1.5916
09/18/2021 05:49:30 AM	1.837	2.1371		0.3961
09/18/2021 05:50:00 AM	2.077	2.3771		-0.2434
09/18/2021 05:50:30 AM	2.149	2.4491		-0.3254
09/18/2021 05:51:00 AM	2.475	2.7751		-0.8089
09/18/2021 05:51:30 AM	2.248	2.5481		-1.1079
09/18/2021 05:52:00 AM	2.51	2.8101		-1.4114
09/18/2021 05:52:30 AM	2.927	3.2271		-1.7349
09/18/2021 05:53:00 AM	2.372	2.6721		-1.5714
09/18/2021 05:53:30 AM	2.345	2.6451		-1.8604
09/18/2021 05:54:00 AM	2.069	2.3691		-1.7189
09/18/2021 05:54:30 AM	2.334	2.6341		-1.7499
09/18/2021 05:55:00 AM	2.657	2.9571		-1.7414
09/18/2021 05:55:30 AM	2.803	3.1031		-1.8484
09/18/2021 05:56:00 AM	2.579	2.8791		-1.5564
09/18/2021 05:56:30 AM	2.565	2.8651		-1.6934
09/18/2021 05:57:00 AM	2.262	2.5621		-1.6684
09/18/2021 05:57:30 AM	2.824	3.1241		-1.6444
09/18/2021 05:58:00 AM	2.771	3.0711		-2.2044
09/18/2021 05:58:30 AM	2.622	2.9221		-2.3694
09/18/2021 05:59:00 AM	1.208	1.5081		-2.4169
09/18/2021 05:59:30 AM	2.027	2.3271		-1.7809
09/18/2021 06:00:00 AM	2.314	2.6141		-2.3744
09/18/2021 06:00:30 AM	1.544	1.8441		-3.8084
09/18/2021 06:01:00 AM	1.431	1.7311		-5.9944
09/18/2021 06:01:30 AM	2.471	2.7711		-4.5699
09/18/2021 06:02:00 AM	1.511	1.8111		-3.4454
09/18/2021 06:02:30 AM	1.69	1.9901		-2.4799
09/18/2021 06:03:00 AM	1.908	2.2081		-2.5514
09/18/2021 06:03:30 AM	2.026	2.3261		-1.5259
09/18/2021 06:04:00 AM	2.227	2.5271		-1.4894
09/18/2021 06:04:30 AM	2.324	2.6241		-2.9569
09/18/2021 06:05:00 AM	2.293	2.5931		-8.1539
09/18/2021 06:05:30 AM	2.006	2.3061		-8.1744
09/18/2021 06:06:00 AM	1.853	2.1531		-6.9939
09/18/2021 06:06:30 AM	1.846	2.1461		-8.2099
09/18/2021 06:07:00 AM	1.985	2.2851		-4.2354
09/18/2021 06:07:30 AM	2.135	2.4351		-4.7214
09/18/2021 06:08:00 AM	2.396	2.6961		-4.5489
09/18/2021 06:08:30 AM	1.139	1.4391		-4.8289
09/18/2021 06:09:00 AM	1.388	1.6881		-7.5934
09/18/2021 06:09:30 AM	1.926	2.2261		-5.9494
09/18/2021 06:10:00 AM	2.043	2.3431		-3.7844
09/18/2021 06:10:30 AM	1.711	2.0111		-2.2789
09/18/2021 06:11:00 AM	1.876	2.1761		-1.9129
09/18/2021 06:11:30 AM	2.056	2.3561		-0.8854
09/18/2021 06:12:00 AM	1.943	2.2431		3.3531
09/18/2021 06:12:30 AM	1.704	2.0041		-2.7694
09/18/2021 06:13:00 AM	1.354	1.6541		0.5921
09/18/2021 06:13:30 AM	1.116	1.4161		-1.4874
09/18/2021 06:14:00 AM	1.495	1.7951		-3.1079
09/18/2021 06:14:30 AM	2.089	2.3891		-2.5854
09/18/2021 06:15:00 AM	2.803	3.1031		-0.8149
09/18/2021 06:15:30 AM	2.512	2.8121
09/18/2021 06:16:00 AM	1.955	2.2551
09/18/2021 06:16:30 AM	1.905	2.2051
09/18/2021 06:17:00 AM	nan	NULL
09/18/2021 06:17:30 AM	nan	NULL
09/18/2021 06:18:00 AM	1.564	1.8641
09/18/2021 06:18:30 AM	1.495	1.7951
09/18/2021 06:19:00 AM	1.603	1.9031
09/18/2021 06:19:30 AM	1.606	1.9061
09/18/2021 06:20:00 AM	1.886	2.1861
09/18/2021 06:20:30 AM	1.743	2.0431
09/18/2021 06:21:00 AM	1.534	1.8341
09/18/2021 06:21:30 AM	1.644	1.9441
09/18/2021 06:22:00 AM	1.482	1.7821
09/18/2021 06:22:30 AM	1.121	1.4211
09/18/2021 06:23:00 AM	1.523	1.8231
09/18/2021 06:23:30 AM	1.546	1.8461
09/18/2021 06:24:00 AM	1.909	2.2091
09/18/2021 06:24:30 AM	1.815	2.1151
09/18/2021 06:25:00 AM	1.728	2.0281
09/18/2021 06:25:30 AM	2.036	2.3361
09/18/2021 06:26:00 AM	1.716	2.0161
09/18/2021 06:26:30 AM	2.083	2.3831
09/18/2021 06:27:00 AM	2.546	2.8461
09/18/2021 06:27:30 AM	1.723	2.0231
09/18/2021 06:28:00 AM	1.71	2.0101
09/18/2021 06:28:30 AM	1.907	2.2071
09/18/2021 06:29:00 AM	2.178	2.4781
09/18/2021 06:29:30 AM	2.164	2.4641
09/18/2021 06:30:00 AM	1.744	2.0441
09/18/2021 06:30:30 AM	1.781	2.0811
09/18/2021 06:31:00 AM	2.303	2.6031
09/18/2021 06:31:30 AM	2.285	2.5851
09/18/2021 06:32:00 AM	1.701	2.0011
09/18/2021 06:32:30 AM	1.769	2.0691
09/18/2021 06:33:00 AM	1.74	2.0401
09/18/2021 06:33:30 AM	1.999	2.2991
09/18/2021 06:34:00 AM	2.11	2.4101
09/18/2021 06:34:30 AM	1.479	1.7791
09/18/2021 06:35:00 AM	1.617	1.9171
09/18/2021 06:35:30 AM	1.375	1.6751
09/18/2021 06:36:00 AM	1.583	1.8831
09/18/2021 06:36:30 AM	0.533	0.8331
09/18/2021 06:37:00 AM	0.151	0.4511
09/18/2021 06:37:30 AM	0.087	0.3871
09/18/2021 06:38:00 AM	-0.225	0.0751
09/18/2021 06:38:30 AM	0.384	0.6841
09/18/2021 06:39:00 AM	0.34	0.6401
09/18/2021 06:39:30 AM	0.032	0.3321
09/18/2021 06:40:00 AM	-0.109	0.1911
09/18/2021 06:40:30 AM	0.546	0.8461
09/18/2021 06:41:00 AM	0.581	0.8811
09/18/2021 06:41:30 AM	0.767	1.0671
09/18/2021 06:42:00 AM	0.504	0.8041
09/18/2021 06:42:30 AM	0.547	0.8471
09/18/2021 06:43:00 AM	0.569	0.8691
09/18/2021 06:43:30 AM	0.573	0.8731
09/18/2021 06:44:00 AM	0.718	1.0181
09/18/2021 06:44:30 AM	0.927	1.2271
09/18/2021 06:45:00 AM	1.463	1.7631
09/18/2021 06:45:30 AM	1.149	1.4491
09/18/2021 06:46:00 AM	1.049	1.3491
09/18/2021 06:46:30 AM	1.114	1.4141
09/18/2021 06:47:00 AM	1.272	1.5721
09/18/2021 06:47:30 AM	1.352	1.6521
09/18/2021 06:48:00 AM	1.314	1.6141
09/18/2021 06:48:30 AM	1.357	1.6571
09/18/2021 06:49:00 AM	1.443	1.7431
09/18/2021 06:49:30 AM	2.087	2.3871
09/18/2021 06:50:00 AM	2.262	2.5621
09/18/2021 06:50:30 AM	1.878	2.1781
09/18/2021 06:51:00 AM	1.87	2.1701
09/18/2021 06:51:30 AM	2.054	2.3541
09/18/2021 06:52:00 AM	1.993	2.2931
09/18/2021 06:52:30 AM	1.59	1.8901
09/18/2021 06:53:00 AM	1.684	1.9841
09/18/2021 06:53:30 AM	1.57	1.8701
09/18/2021 06:54:00 AM	1.471	1.7711
09/18/2021 06:54:30 AM	2.051	2.3511
09/18/2021 06:55:00 AM	1.842	2.1421
09/18/2021 06:55:30 AM	1.636	1.9361
09/18/2021 06:56:00 AM	1.583	1.8831
09/18/2021 06:56:30 AM	1.45	1.7501
09/18/2021 06:57:00 AM	2.35	2.6501
09/18/2021 06:57:30 AM	2.021	2.3211
09/18/2021 06:58:00 AM	2.436	2.7361
09/18/2021 06:58:30 AM	1.296	1.5961
09/18/2021 06:59:00 AM	1.603	1.9031
09/18/2021 06:59:30 AM	1.862	2.1621
09/18/2021 07:00:00 AM	1.758	2.0581
09/18/2021 07:00:30 AM	1.746	2.0461
09/18/2021 07:01:00 AM	1.742	2.0421
09/18/2021 07:01:30 AM	1.362	1.6621
09/18/2021 07:02:00 AM	1.01	1.3101
09/18/2021 07:02:30 AM	1.469	1.7691
09/18/2021 07:03:00 AM	1.181	1.4811
09/18/2021 07:03:30 AM	1.157	1.4571
09/18/2021 07:04:00 AM	1.117	1.4171
09/18/2021 07:04:30 AM	1.132	1.4321
09/18/2021 07:05:00 AM	1.14	1.4401
09/18/2021 07:05:30 AM	1.034	1.3341
09/18/2021 07:06:00 AM	1.003	1.3031
09/18/2021 07:06:30 AM	0.912	1.2121
09/18/2021 07:07:00 AM	0.721	1.0211
09/18/2021 07:07:30 AM	0.672	0.9721
09/18/2021 07:08:00 AM	0.619	0.9191
09/18/2021 07:08:30 AM	1.25	1.5501
09/18/2021 07:09:00 AM	0.837	1.1371
09/18/2021 07:09:30 AM	0.929	1.2291
09/18/2021 07:10:00 AM	0.927	1.2271
09/18/2021 07:10:30 AM	1.119	1.4191
09/18/2021 07:11:00 AM	1.129	1.4291
09/18/2021 07:11:30 AM	1.706	2.0061
09/18/2021 07:12:00 AM	1.267	1.5671
09/18/2021 07:12:30 AM	1.348	1.6481
09/18/2021 07:13:00 AM	1.195	1.4951
09/18/2021 07:13:30 AM	0.986	1.2861
09/18/2021 07:14:00 AM	0.914	1.2141
09/18/2021 07:14:30 AM	0.883	1.1831
09/18/2021 07:15:00 AM	0.944	1.2441
09/18/2021 07:15:30 AM	1.115	1.4151
09/18/2021 07:16:00 AM	1.215	1.5151
09/18/2021 07:16:30 AM	1.254	1.5541
09/18/2021 07:17:00 AM	1.446	1.7461
09/18/2021 07:17:30 AM	1.441	1.7411
09/18/2021 07:18:00 AM	1.149	1.4491
09/18/2021 07:18:30 AM	1.01	1.3101
09/18/2021 07:19:00 AM	0.717	1.0171
09/18/2021 07:19:30 AM	0.491	0.7911
09/18/2021 07:20:00 AM	1.052	1.3521
09/18/2021 07:20:30 AM	1.29	1.5901
09/18/2021 07:21:00 AM	1.093	1.3931
09/18/2021 07:21:30 AM	1.593	1.8931
09/18/2021 07:22:00 AM	2.093	2.3931
09/18/2021 07:22:30 AM	0.884	1.1841
09/18/2021 07:23:00 AM	0.495	0.7951
09/18/2021 07:23:30 AM	0.227	0.5271
09/18/2021 07:24:00 AM	0.146	0.4461
09/18/2021 07:24:30 AM	0.117	0.4171
09/18/2021 07:25:00 AM	0.807	1.1071
09/18/2021 07:25:30 AM	1.563	1.8631
09/18/2021 07:26:00 AM	1.129	1.4291
09/18/2021 07:26:30 AM	1.141	1.4411
09/18/2021 07:27:00 AM	0.727	1.0271
09/18/2021 07:27:30 AM	1.79	2.0901
09/18/2021 07:28:00 AM	1.37	1.6701
09/18/2021 07:28:30 AM	1.331	1.6311
09/18/2021 07:29:00 AM	0.807	1.1071
09/18/2021 07:29:30 AM	0.905	1.2051
09/18/2021 07:30:00 AM	0.363	0.6631
09/18/2021 07:30:30 AM	0.4	0.7001
09/18/2021 07:31:00 AM	0.865	1.1651
09/18/2021 07:31:30 AM	1.778	2.0781
09/18/2021 07:32:00 AM	0.431	0.7311
09/18/2021 07:32:30 AM	0.187	0.4871
09/18/2021 07:33:00 AM	0.66	0.9601
09/18/2021 07:33:30 AM	0.71	1.0101
09/18/2021 07:34:00 AM	1.347	1.6471
09/18/2021 07:34:30 AM	1.656	1.9561
09/18/2021 07:35:00 AM	0.815	1.1151
09/18/2021 07:35:30 AM	0.806	1.1061
09/18/2021 07:36:00 AM	0.774	1.0741
09/18/2021 07:36:30 AM	0.993	1.2931
09/18/2021 07:37:00 AM	0.848	1.1481
09/18/2021 07:37:30 AM	0.653	0.9531
09/18/2021 07:38:00 AM	0.693	0.9931
09/18/2021 07:38:30 AM	1.713	2.0131
09/18/2021 07:39:00 AM	0.651	0.9511
09/18/2021 07:39:30 AM	1.331	1.6311
09/18/2021 07:40:00 AM	0.576	0.8761
09/18/2021 07:40:30 AM	-0.244	0.0561
09/18/2021 07:41:00 AM	-0.432	-0.1319
09/18/2021 07:41:30 AM	0.01	0.3101
09/18/2021 07:42:00 AM	0.403	0.7031
09/18/2021 07:42:30 AM	-0.308	-0.0079
09/18/2021 07:43:00 AM	-0.698	-0.3979
09/18/2021 07:43:30 AM	0.141	0.4411
09/18/2021 07:44:00 AM	-0.775	-0.4749
09/18/2021 07:44:30 AM	-1.924	-1.6239
09/18/2021 07:45:00 AM	-0.807	-0.5069
09/18/2021 07:45:30 AM	-0.575	-0.2749
09/18/2021 07:46:00 AM	-0.448	-0.1479
09/18/2021 07:46:30 AM	-0.448	-0.1479
09/18/2021 07:47:00 AM	-0.392	-0.0919
09/18/2021 07:47:30 AM	-0.464	-0.1639
09/18/2021 07:48:00 AM	-0.212	0.0881
09/18/2021 07:48:30 AM	-0.291	0.0091
09/18/2021 07:49:00 AM	-0.16	0.1401
09/18/2021 07:49:30 AM	-0.18	0.1201
09/18/2021 07:50:00 AM	-0.321	-0.0209
09/18/2021 07:50:30 AM	-0.34	-0.0399
09/18/2021 07:51:00 AM	-0.485	-0.1849
09/18/2021 07:51:30 AM	-0.442	-0.1419
09/18/2021 07:52:00 AM	-0.64	-0.3399
09/18/2021 07:52:30 AM	-0.783	-0.4829
09/18/2021 07:53:00 AM	-0.788	-0.4879
09/18/2021 07:53:30 AM	-0.872	-0.5719
09/18/2021 07:54:00 AM	-0.985	-0.6849
09/18/2021 07:54:30 AM	-0.852	-0.5519
09/18/2021 07:55:00 AM	-0.851	-0.5509
09/18/2021 07:55:30 AM	-0.965	-0.6649
09/18/2021 07:56:00 AM	-0.937	-0.6369
09/18/2021 07:56:30 AM	-1.033	-0.7329
09/18/2021 07:57:00 AM	-1.029	-0.7289
09/18/2021 07:57:30 AM	-0.796	-0.4959
09/18/2021 07:58:00 AM	-0.871	-0.5709
09/18/2021 07:58:30 AM	-0.872	-0.5719
09/18/2021 07:59:00 AM	-0.527	-0.2269
09/18/2021 07:59:30 AM	-0.845	-0.5449
09/18/2021 08:00:00 AM	-1.235	-0.9349
09/18/2021 08:00:30 AM	-1.23	-0.9299
09/18/2021 08:01:00 AM	-1.285	-0.9849
09/18/2021 08:01:30 AM	-1.385	-1.0849
09/18/2021 08:02:00 AM	-1.163	-0.8629
09/18/2021 08:02:30 AM	-0.834	-0.5339
09/18/2021 08:03:00 AM	-1.16	-0.8599
09/18/2021 08:03:30 AM	-2.857	-2.5569
09/18/2021 08:04:00 AM	-2.478	-2.1779
09/18/2021 08:04:30 AM	-2.362	-2.0619
09/18/2021 08:05:00 AM	-2.155	-1.8549
09/18/2021 08:05:30 AM	-1.987	-1.6869
09/18/2021 08:06:00 AM	-1.71	-1.4099
09/18/2021 08:06:30 AM	-2.528	-2.2279
09/18/2021 08:07:00 AM	-2.513	-2.2129
09/18/2021 08:07:30 AM	-2.247	-1.9469
09/18/2021 08:08:00 AM	-2.258	-1.9579
09/18/2021 08:08:30 AM	-1.161	-0.8609
09/18/2021 08:09:00 AM	-1.182	-0.8819
09/18/2021 08:09:30 AM	-0.637	-0.3369
09/18/2021 08:10:00 AM	-0.898	-0.5979
09/18/2021 08:10:30 AM	-1.37	-1.0699
09/18/2021 08:11:00 AM	-0.911	-0.6109
09/18/2021 08:11:30 AM	-4.838	-4.5379
09/18/2021 08:12:00 AM	-2.207	-1.9069
09/18/2021 08:12:30 AM	-2.116	-1.8159
09/18/2021 08:13:00 AM	-2.277	-1.9769
09/18/2021 08:13:30 AM	-2.152	-1.8519
09/18/2021 08:14:00 AM	-2.583	-2.2829
09/18/2021 08:14:30 AM	-1.616	-1.3159
09/18/2021 08:15:00 AM	-1.693	-1.3929
09/18/2021 08:15:30 AM	-6.004	-5.7039
09/18/2021 08:16:00 AM	-3.111	-2.8109
09/18/2021 08:16:30 AM	-1.882	-1.5819
09/18/2021 08:17:00 AM	-1.865	-1.5649
09/18/2021 08:17:30 AM	-1.772	-1.4719
09/18/2021 08:18:00 AM	-1.809	-1.5089
09/18/2021 08:18:30 AM	-1.384	-1.0839
09/18/2021 08:19:00 AM	-1.437	-1.1369
09/18/2021 08:19:30 AM	-1.316	-1.0159
09/18/2021 08:20:00 AM	-1.289	-0.9889
09/18/2021 08:20:30 AM	-1.034	-0.7339
09/18/2021 08:21:00 AM	-2.039	-1.7389
09/18/2021 08:21:30 AM	-1.168	-0.8679
09/18/2021 08:22:00 AM	-1.043	-0.7429
09/18/2021 08:22:30 AM	-0.188	0.1121
09/18/2021 08:23:00 AM	-0.497	-0.1969
09/18/2021 08:23:30 AM	-4.269	-3.9689
09/18/2021 08:24:00 AM	-2.846	-2.5459
09/18/2021 08:24:30 AM	-2.72	-2.4199
09/18/2021 08:25:00 AM	-2.565	-2.2649
09/18/2021 08:25:30 AM	-1.74	-1.4399
09/18/2021 08:26:00 AM	-0.707	-0.4069
09/18/2021 08:26:30 AM	-0.061	0.2391
09/18/2021 08:27:00 AM	-5.869	-5.5689
09/18/2021 08:27:30 AM	-2.39	-2.0899
09/18/2021 08:28:00 AM	-2.79	-2.4899
09/18/2021 08:28:30 AM	-1.376	-1.0759
09/18/2021 08:29:00 AM	-1.669	-1.3689
09/18/2021 08:29:30 AM	-2.64	-2.3399
09/18/2021 08:30:00 AM	-2.584	-2.2839
09/18/2021 08:30:30 AM	-2.355	-2.0549
09/18/2021 08:31:00 AM	-2.366	-2.0659
09/18/2021 08:31:30 AM	-2.272	-1.9719
09/18/2021 08:32:00 AM	-2.278	-1.9779
09/18/2021 08:32:30 AM	-2.287	-1.9869
09/18/2021 08:33:00 AM	-2.158	-1.8579
09/18/2021 08:33:30 AM	-1.6	-1.2999
09/18/2021 08:34:00 AM	-1.626	-1.3259
09/18/2021 08:34:30 AM	-1.606	-1.3059
09/18/2021 08:35:00 AM	-1.464	-1.1639
09/18/2021 08:35:30 AM	-1.546	-1.2459
09/18/2021 08:36:00 AM	-2.349	-2.0489
09/18/2021 08:36:30 AM	-2.147	-1.8469
09/18/2021 08:37:00 AM	-2.018	-1.7179
09/18/2021 08:37:30 AM	-2.433	-2.1329
09/18/2021 08:38:00 AM	-1.599	-1.2989
09/18/2021 08:38:30 AM	-1.49	-1.1899
09/18/2021 08:39:00 AM	-0.974	-0.6739
09/18/2021 08:39:30 AM	-1.061	-0.7609
09/18/2021 08:40:00 AM	-1.205	-0.9049
09/18/2021 08:40:30 AM	-1.458	-1.1579
09/18/2021 08:41:00 AM	-0.694	-0.3939
09/18/2021 08:41:30 AM	-1.389	-1.0889
09/18/2021 08:42:00 AM	-1.465	-1.1649
09/18/2021 08:42:30 AM	-1.401	-1.1009
09/18/2021 08:43:00 AM	-1.323	-1.0229
09/18/2021 08:43:30 AM	-1.679	-1.3789
09/18/2021 08:44:00 AM	-1.362	-1.0619
09/18/2021 08:44:30 AM	-1.224	-0.9239
09/18/2021 08:45:00 AM	-1.367	-1.0669
09/18/2021 08:45:30 AM	-1.349	-1.0489
09/18/2021 08:46:00 AM	-1.243	-0.9429
09/18/2021 08:46:30 AM	-1.286	-0.9859
09/18/2021 08:47:00 AM	-1.263	-0.9629
09/18/2021 08:47:30 AM	-0.416	-0.1159
09/18/2021 08:48:00 AM	-0.396	-0.0959
09/18/2021 08:48:30 AM	-0.345	-0.0449
09/18/2021 08:49:00 AM	-1.489	-1.1889
09/18/2021 08:49:30 AM	-1.396	-1.0959
09/18/2021 08:50:00 AM	-1.256	-0.9559
09/18/2021 08:50:30 AM	-0.492	-0.1919
09/18/2021 08:51:00 AM	0.068	0.3681
09/18/2021 08:51:30 AM	-0.068	0.2321
09/18/2021 08:52:00 AM	-0.49	-0.1899
09/18/2021 08:52:30 AM	-0.609	-0.3089
09/18/2021 08:53:00 AM	-0.54	-0.2399
09/18/2021 08:53:30 AM	-3.956	-3.6559
09/18/2021 08:54:00 AM	-2.969	-2.6689
09/18/2021 08:54:30 AM	-5.305	-5.0049
09/18/2021 08:55:00 AM	-3.025	-2.7249
09/18/2021 08:55:30 AM	-3.136	-2.8359
09/18/2021 08:56:00 AM	-2.679	-2.3789
09/18/2021 08:56:30 AM	-2.736	-2.4359
09/18/2021 08:57:00 AM	-4.05	-3.7499
09/18/2021 08:57:30 AM	-3.248	-2.9479
09/18/2021 08:58:00 AM	-1.981	-1.6809
09/18/2021 08:58:30 AM	-2.204	-1.9039
09/18/2021 08:59:00 AM	-2.106	-1.8059
09/18/2021 08:59:30 AM	-3.033	-2.7329
09/18/2021 09:00:00 AM	-3.352	-3.0519
09/18/2021 09:00:30 AM	-2.923	-2.6229
09/18/2021 09:01:00 AM	-3.072	-2.7719
09/18/2021 09:01:30 AM	-2.618	-2.3179
09/18/2021 09:02:00 AM	-2.567	-2.2669
09/18/2021 09:02:30 AM	-4.007	-3.7069
09/18/2021 09:03:00 AM	-2.643	-2.3429
09/18/2021 09:03:30 AM	-2.456	-2.1559
09/18/2021 09:04:00 AM	-2.543	-2.2429
09/18/2021 09:04:30 AM	-2.522	-2.2219
09/18/2021 09:05:00 AM	-2.566	-2.2659
09/18/2021 09:05:30 AM	-2.874	-2.5739
09/18/2021 09:06:00 AM	-2.603	-2.3029
09/18/2021 09:06:30 AM	-2.734	-2.4339
09/18/2021 09:07:00 AM	-2.607	-2.3069
09/18/2021 09:07:30 AM	-2.977	-2.6769
09/18/2021 09:08:00 AM	-2.095	-1.7949
09/18/2021 09:08:30 AM	-2.576	-2.2759
09/18/2021 09:09:00 AM	-1.675	-1.3749
09/18/2021 09:09:30 AM	-1.461	-1.1609
09/18/2021 09:10:00 AM	-1.71	-1.4099
09/18/2021 09:10:30 AM	-2.315	-2.0149
09/18/2021 09:11:00 AM	-1.81	-1.5099
09/18/2021 09:11:30 AM	-1.862	-1.5619
09/18/2021 09:12:00 AM	-1.71	-1.4099
09/18/2021 09:12:30 AM	-1.758	-1.4579
09/18/2021 09:13:00 AM	-1.075	-0.7749
09/18/2021 09:13:30 AM	-1.929	-1.6289
09/18/2021 09:14:00 AM	-1.923	-1.6229
09/18/2021 09:14:30 AM	2.21	2.5101
09/18/2021 09:15:00 AM	3.724	4.0241
09/18/2021 09:15:30 AM	2.248	2.5481
09/18/2021 09:16:00 AM	4.926	5.2261
09/18/2021 09:16:30 AM	5.035	5.3351
09/18/2021 09:17:00 AM	4.931	5.2311
09/18/2021 09:17:30 AM	4.476	4.7761
09/18/2021 09:18:00 AM	4.774	5.0741
09/18/2021 09:18:30 AM	4.548	4.8481
09/18/2021 09:19:00 AM	4.513	4.8131
09/18/2021 09:19:30 AM	1.851	2.1511
09/18/2021 09:20:00 AM	1.933	2.2331
09/18/2021 09:20:30 AM	0.759	1.0591
09/18/2021 09:21:00 AM	0.204	0.5041
09/18/2021 09:21:30 AM	-0.206	0.0941
09/18/2021 09:22:00 AM	-1.786	-1.4859
09/18/2021 09:22:30 AM	-5.542	-5.2419
09/18/2021 09:23:00 AM	-4.695	-4.3949
09/18/2021 09:23:30 AM	-3.197	-2.8969
09/18/2021 09:24:00 AM	-3.709	-3.4089
09/18/2021 09:24:30 AM	-2.249	-1.9489
09/18/2021 09:25:00 AM	-3.908	-3.6079
09/18/2021 09:25:30 AM	-1.243	-0.9429
09/18/2021 09:26:00 AM	-0.112	0.1881
09/18/2021 09:26:30 AM	0.523	0.8231
09/18/2021 09:27:00 AM	2.288	2.5881
09/18/2021 09:27:30 AM	1.753	2.0531
09/18/2021 09:28:00 AM	1.391	1.6911
09/18/2021 09:28:30 AM	1.588	1.8881
09/18/2021 09:29:00 AM	2.759	3.0591
09/18/2021 09:29:30 AM	2.029	2.3291
09/18/2021 09:30:00 AM	1.623	1.9231
09/18/2021 09:30:30 AM	1.309	1.6091
09/18/2021 09:31:00 AM	-0.582	-0.2819
09/18/2021 09:31:30 AM	0.017	0.3171
09/18/2021 09:32:00 AM	0.098	0.3981
09/18/2021 09:32:30 AM	-0.143	0.1571
09/18/2021 09:33:00 AM	-0.442	-0.1419
09/18/2021 09:33:30 AM	-2.354	-2.0539
09/18/2021 09:34:00 AM	-3.231	-2.9309
09/18/2021 09:34:30 AM	-2.615	-2.3149
09/18/2021 09:35:00 AM	-2.603	-2.3029
09/18/2021 09:35:30 AM	-2.679	-2.3789
09/18/2021 09:36:00 AM	-2.63	-2.3299
09/18/2021 09:36:30 AM	-3.806	-3.5059
09/18/2021 09:37:00 AM	-1.098	-0.7979
09/18/2021 09:37:30 AM	-0.379	-0.0789
09/18/2021 09:38:00 AM	-0.511	-0.2109
09/18/2021 09:38:30 AM	-0.201	0.0991
09/18/2021 09:39:00 AM	0.024	0.3241
09/18/2021 09:39:30 AM	0.544	0.8441
09/18/2021 09:40:00 AM	2.552	2.8521
09/18/2021 09:40:30 AM	2.453	2.7531
09/18/2021 09:41:00 AM	2.527	2.8271
09/18/2021 09:41:30 AM	2.38	2.6801
09/18/2021 09:42:00 AM	1.045	1.3451
09/18/2021 09:42:30 AM	-7.414	-7.1139
09/18/2021 09:43:00 AM	-4.072	-3.7719
09/18/2021 09:43:30 AM	-1.484	-1.1839
09/18/2021 09:44:00 AM	-0.655	-0.3549
09/18/2021 09:44:30 AM	-0.952	-0.6519
09/18/2021 09:45:00 AM	-1.801	-1.5009
09/18/2021 09:45:30 AM	-4.433	-4.1329
09/18/2021 09:46:00 AM	-0.631	-0.3309
09/18/2021 09:46:30 AM	4.14	4.4401
09/18/2021 09:47:00 AM	4.42	4.7201
09/18/2021 09:47:30 AM	4.241	4.5411
09/18/2021 09:48:00 AM	4.023	4.3231
09/18/2021 09:48:30 AM	3.953	4.2531
09/18/2021 09:49:00 AM	3.916	4.2161
09/18/2021 09:49:30 AM	3.964	4.2641
09/18/2021 09:50:00 AM	3.577	3.8771
09/18/2021 09:50:30 AM	3.532	3.8321
09/18/2021 09:51:00 AM	2.172	2.4721
09/18/2021 09:51:30 AM	-1.008	-0.7079
09/18/2021 09:52:00 AM	-0.603	-0.3029
09/18/2021 09:52:30 AM	-0.604	-0.3039
09/18/2021 09:53:00 AM	-0.769	-0.4689
09/18/2021 09:53:30 AM	-0.648	-0.3479
09/18/2021 09:54:00 AM	-0.734	-0.4339
09/18/2021 09:54:30 AM	-0.798	-0.4979
09/18/2021 09:55:00 AM	-2.907	-2.6069
09/18/2021 09:55:30 AM	-3.486	-3.1859
09/18/2021 09:56:00 AM	-3.132	-2.8319
09/18/2021 09:56:30 AM	-5.64	-5.3399
09/18/2021 09:57:00 AM	-5.27	-4.9699
09/18/2021 09:57:30 AM	-4.822	-4.5219
09/18/2021 09:58:00 AM	-3.584	-3.2839
09/18/2021 09:58:30 AM	-2.8	-2.4999
09/18/2021 09:59:00 AM	-2.644	-2.3439
09/18/2021 09:59:30 AM	-2.609	-2.3089
09/18/2021 10:00:00 AM	-2.738	-2.4379
09/18/2021 10:00:30 AM	-2.888	-2.5879
09/18/2021 10:01:00 AM	-2.827	-2.5269
09/18/2021 10:01:30 AM	-2.854	-2.5539
09/18/2021 10:02:00 AM	-2.759	-2.4589
09/18/2021 10:02:30 AM	-4.261	-3.9609
09/18/2021 10:03:00 AM	-3.374	-3.0739
09/18/2021 10:03:30 AM	-2.969	-2.6689
09/18/2021 10:04:00 AM	-5.242	-4.9419
09/18/2021 10:04:30 AM	-0.718	-0.4179
09/18/2021 10:05:00 AM	-8.437	-8.1369
09/18/2021 10:05:30 AM	-5.379	-5.0789
09/18/2021 10:06:00 AM	-5.078	-4.7779
09/18/2021 10:06:30 AM	-5.14	-4.8399
09/18/2021 10:07:00 AM	-5.343	-5.0429
09/18/2021 10:07:30 AM	-5.16	-4.8599
09/18/2021 10:08:00 AM	-5.027	-4.7269
09/18/2021 10:08:30 AM	-4.648	-4.3479
09/18/2021 10:09:00 AM	-4.554	-4.2539
09/18/2021 10:09:30 AM	-4.479	-4.1789
09/18/2021 10:10:00 AM	-4.508	-4.2079
09/18/2021 10:10:30 AM	-4.585	-4.2849
09/18/2021 10:11:00 AM	5.041	5.3411
09/18/2021 10:11:30 AM	-1.527	-1.2269
09/18/2021 10:12:00 AM	-5.549	-5.2489
09/18/2021 10:12:30 AM	-2.626	-2.3259
09/18/2021 10:13:00 AM	-3.177	-2.8769
09/18/2021 10:13:30 AM	-3.34	-3.0399
09/18/2021 10:14:00 AM	-2.498	-2.1979
09/18/2021 10:14:30 AM	4.363	4.6631
09/18/2021 10:15:00 AM	3.19	3.4901
09/18/2021 10:15:30 AM	2.239	2.5391
09/18/2021 10:16:00 AM	2.152	2.4521
09/18/2021 10:16:30 AM	2.041	2.3411
09/18/2021 10:17:00 AM	2.099	2.3991
09/18/2021 10:17:30 AM	2.181	2.4811
09/18/2021 10:18:00 AM	2.269	2.5691
09/18/2021 10:18:30 AM	2.28	2.5801
09/18/2021 10:19:00 AM	1.233	1.5331
09/18/2021 10:19:30 AM	-1.051	-0.7509
09/18/2021 10:20:00 AM	0.487	0.7871
09/18/2021 10:20:30 AM	-0.939	-0.6389
09/18/2021 10:21:00 AM	1.351	1.6511
09/18/2021 10:21:30 AM	-1.13	-0.8299
09/18/2021 10:22:00 AM	-1.664	-1.3639
09/18/2021 10:22:30 AM	-2.433	-2.1329
09/18/2021 10:23:00 AM	-4.606	-4.3059
09/18/2021 10:23:30 AM	-2.79	-2.4899
09/18/2021 10:24:00 AM	-2.115	-1.8149
09/18/2021 10:24:30 AM	-3.331	-3.0309
09/18/2021 10:25:00 AM	-2.389	-2.0889
09/18/2021 10:25:30 AM	-2.328	-2.0279
09/18/2021 10:26:00 AM	-2.505	-2.2049
09/18/2021 10:26:30 AM	-2.776	-2.4759
09/18/2021 10:27:00 AM	-2.45	-2.1499
09/18/2021 10:27:30 AM	-1.034	-0.7339
09/18/2021 10:28:00 AM	-1.046	-0.7459
09/18/2021 10:28:30 AM	-0.882	-0.5819
09/18/2021 10:29:00 AM	-0.542	-0.2419
09/18/2021 10:29:30 AM	-1.099	-0.7989
09/18/2021 10:30:00 AM	-0.281	0.0191
09/18/2021 10:30:30 AM	-0.123	0.1771
09/18/2021 10:31:00 AM	-0.284	0.0161
09/18/2021 10:31:30 AM	-0.405	-0.1049
09/18/2021 10:32:00 AM	-0.618	-0.3179
09/18/2021 10:32:30 AM	-0.987	-0.6869
09/18/2021 10:33:00 AM	-0.242	0.0581
09/18/2021 10:33:30 AM	-0.42	-0.1199
09/18/2021 10:34:00 AM	-0.725	-0.4249
09/18/2021 10:34:30 AM	-0.308	-0.0079
09/18/2021 10:35:00 AM	-0.403	-0.1029
09/18/2021 10:35:30 AM	-0.439	-0.1389
09/18/2021 10:36:00 AM	-0.608	-0.3079
09/18/2021 10:36:30 AM	-0.728	-0.4279
09/18/2021 10:37:00 AM	-0.751	-0.4509
09/18/2021 10:37:30 AM	-0.751	-0.4509
09/18/2021 10:38:00 AM	-0.865	-0.5649
09/18/2021 10:38:30 AM	-0.827	-0.5269
09/18/2021 10:39:00 AM	-0.899	-0.5989
09/18/2021 10:39:30 AM	-0.95	-0.6499
09/18/2021 10:40:00 AM	-0.72	-0.4199
09/18/2021 10:40:30 AM	-0.527	-0.2269
09/18/2021 10:41:00 AM	-1.875	-1.5749
09/18/2021 10:41:30 AM	-1.958	-1.6579
09/18/2021 10:42:00 AM	-3.236	-2.9359
09/18/2021 10:42:30 AM	-2.137	-1.8369
09/18/2021 10:43:00 AM	2.257	2.5571
09/18/2021 10:43:30 AM	-3.098	-2.7979
09/18/2021 10:44:00 AM	-2.412	-2.1119
09/18/2021 10:44:30 AM	-1.943	-1.6429
09/18/2021 10:45:00 AM	-1.934	-1.6339
09/18/2021 10:45:30 AM	-2.772	-2.4719
09/18/2021 10:46:00 AM	-2.42	-2.1199
09/18/2021 10:46:30 AM	-2.543	-2.2429
09/18/2021 10:47:00 AM	-3.336	-3.0359
09/18/2021 10:47:30 AM	-3.2	-2.8999
09/18/2021 10:48:00 AM	-3.029	-2.7289
09/18/2021 10:48:30 AM	-3.267	-2.9669
09/18/2021 10:49:00 AM	-2.83	-2.5299
09/18/2021 10:49:30 AM	-3	-2.6999
09/18/2021 10:50:00 AM	-2.588	-2.2879
09/18/2021 10:50:30 AM	-2.767	-2.4669
09/18/2021 10:51:00 AM	-2.834	-2.5339
09/18/2021 10:51:30 AM	-3.008	-2.7079
09/18/2021 10:52:00 AM	-2.872	-2.5719
09/18/2021 10:52:30 AM	-2.143	-1.8429
09/18/2021 10:53:00 AM	-2.393	-2.0929
09/18/2021 10:53:30 AM	-2.636	-2.3359
09/18/2021 10:54:00 AM	-3.316	-3.0159
[truncated: 883 more rows]

## Sheet: 14002
	RAW DATA	OFFSET DATA		1 MIN AVERAGE	5 MIN AVERAGE	30 MIN AVERAGE	60 MIN AVERAGE		1 MIN MAX	5 MIN MAX	30 MIN MAX	HOUR MAX
09/17/2021 05:30:00 PM	-6.744	-13.6251		-13.8471	-13.9321	-15.168	-13.0272		35.4769	30.8496	27.851	25.1126
09/17/2021 05:30:30 PM	-7.188	-14.0691		-13.6561	-15.5147	-10.8864	-9.29803
09/17/2021 05:31:00 PM	-6.691	-13.5721		-13.9606	-17.217	-15.0227	-0.196175
09/17/2021 05:31:30 PM	-6.859	-13.7401		-14.2461	-17.0245	-3.57338	3.30076
09/17/2021 05:32:00 PM	-6.968	-13.8491		-13.9506	-13.8305	-1.06103	5.17039
09/17/2021 05:32:30 PM	-7.191	-14.0721		-14.3836	-13.4893	0.668683	9.94439
09/17/2021 05:33:00 PM	-7.373	-14.2541		-14.9041	-13.7367	6.2274	7.64372
09/17/2021 05:33:30 PM	-7.357	-14.2381		-15.5331	-12.8801	0.374117	13.7825
09/17/2021 05:34:00 PM	-7.089	-13.9701		-16.1676	-10.9115	3.58248	12.6551
09/17/2021 05:34:30 PM	-7.05	-13.9311		-16.5851	-9.2839	6.7583	16.2421
09/17/2021 05:35:00 PM	-7.31	-14.1911		-16.6836	-9.9249	11.1099	15.7257
09/17/2021 05:35:30 PM	-7.695	-14.5761		-17.0781	-8.5811	8.77885	20.2523
09/17/2021 05:36:00 PM	-7.871	-14.7521		-17.4736	-15.8065	7.06935	11.0688
09/17/2021 05:36:30 PM	-8.175	-15.0561		-17.3476	-15.5467	8.21808	15.5788
09/17/2021 05:37:00 PM	-8.427	-15.3081		-17.5021	-14.8681	12.9129	14.3442
09/17/2021 05:37:30 PM	-8.877	-15.7581		-17.7146	-14.3501	14.6521	15.3823
09/17/2021 05:38:00 PM	-9.18	-16.0611		-17.7301	-15.8825	12.0734	14.1875
09/17/2021 05:38:30 PM	-9.393	-16.2741		-17.6431	-13.6822	13.2368	23.4095
09/17/2021 05:39:00 PM	-9.705	-16.5861		-16.6966	-5.9556	15.0838	16.4612
09/17/2021 05:39:30 PM	-9.703	-16.5841		-15.3381	-3.4317	17.4003	24.038
09/17/2021 05:40:00 PM	-9.741	-16.6221		-14.5031	-3.3647	16.1849	25.1126
09/17/2021 05:40:30 PM	-9.864	-16.7451		-14.0826	1.1513	15.2665	13.7627
09/17/2021 05:41:00 PM	-10.075	-16.9561		-13.6376	-0.6078	24.3196	10.3432
09/17/2021 05:41:30 PM	-10.319	-17.2001		-13.4651	-9.2318	16.185	15.7549
09/17/2021 05:42:00 PM	-10.649	-17.5301		-13.4641	-3.0042	11.6327	21.8569
09/17/2021 05:42:30 PM	-10.536	-17.4171		-13.4166	0.4929	10.5049
09/17/2021 05:43:00 PM	-10.391	-17.2721		-13.4261	-4.4582	14.3244
09/17/2021 05:43:30 PM	-10.542	-17.4231		-13.4481	-5.2827	16.8332
09/17/2021 05:44:00 PM	-10.573	-17.4541		-13.5811	2.1591	15.0761
09/17/2021 05:44:30 PM	-10.669	-17.5501		-13.5746	3.7269	13.6123
09/17/2021 05:45:00 PM	-10.721	-17.6021		-13.5386	3.9731	12.8243
09/17/2021 05:45:30 PM	-10.946	-17.8271		-13.6146	4.8344	17.9404
09/17/2021 05:46:00 PM	-10.893	-17.7741		-13.6666	-4.2582	11.0976
09/17/2021 05:46:30 PM	-10.805	-17.6861		-13.9796	-6.4838	17.2773
09/17/2021 05:47:00 PM	-11.188	-18.0691		-13.8841	0.8117	22.1278
09/17/2021 05:47:30 PM	-10.336	-17.2171		-13.5576	5.1349	24.6913
09/17/2021 05:48:00 PM	-10.298	-17.1791		-13.4106	7.7759	19.8698
09/17/2021 05:48:30 PM	-9.333	-16.2141		-13.2186	9.0425	13.0526
09/17/2021 05:49:00 PM	-8.687	-15.5681		-12.4456	6.737	24.645
09/17/2021 05:49:30 PM	-8.227	-15.1081		-11.7681	5.7148	23.431
09/17/2021 05:50:00 PM	-7.764	-14.6451		-11.5711	5.1948	27.851
09/17/2021 05:50:30 PM	-7.48	-14.3611		-11.2991	2.8994	22.3742
09/17/2021 05:51:00 PM	-7.279	-14.1601		-10.9351	3.1382	10.5206
09/17/2021 05:51:30 PM	-7.124	-14.0051		-10.5446	0.6709	17.0048
09/17/2021 05:52:00 PM	-6.861	-13.7421		-10.2076	-0.8939	7.063
09/17/2021 05:52:30 PM	-6.652	-13.5331		-9.8116	-0.151	13.6234
09/17/2021 05:53:00 PM	-6.595	-13.4761		-9.2551	0.2756	11.4566
09/17/2021 05:53:30 PM	-6.573	-13.4541		-9.0666	-0.7951	20.0532
09/17/2021 05:54:00 PM	-6.541	-13.4221		-8.9266	3.0948	21.8569
09/17/2021 05:54:30 PM	-6.625	-13.5061		-9.3596	3.5953
09/17/2021 05:55:00 PM	-6.622	-13.5031		-9.8011	3.3686
09/17/2021 05:55:30 PM	-6.449	-13.3301		-10.1416	-0.4736
09/17/2021 05:56:00 PM	-6.466	-13.3471		-10.3001	4.1977
09/17/2021 05:56:30 PM	-6.624	-13.5051		-10.0576	7.7121
09/17/2021 05:57:00 PM	-6.526	-13.4071		-9.3241	5.4073
09/17/2021 05:57:30 PM	-6.608	-13.4891		-8.4391	4.9219
09/17/2021 05:58:00 PM	-6.723	-13.6041		-8.0276	5.8729
09/17/2021 05:58:30 PM	-6.677	-13.5581		-7.9011	7.4313
09/17/2021 05:59:00 PM	-6.709	-13.5901		-7.7896	7.425
09/17/2021 05:59:30 PM	-6.678	-13.5591		-10.7481	9.4914
09/17/2021 06:00:00 PM	-6.623	-13.5041		-14.1821	10.5501
09/17/2021 06:00:30 PM	-6.692	-13.5731		-15.9041	11.7165
09/17/2021 06:01:00 PM	-6.71	-13.5911		-16.6621	11.357
09/17/2021 06:01:30 PM	-6.757	-13.6381		-16.1656	10.7696
09/17/2021 06:02:00 PM	-6.758	-13.6391		-16.1186	10.6072
09/17/2021 06:02:30 PM	-6.813	-13.6941		-15.9526	11.6592
09/17/2021 06:03:00 PM	-7.049	-13.9301		-15.5936	12.5965
09/17/2021 06:03:30 PM	-7.148	-14.0291		-15.5451	12.3911
09/17/2021 06:04:00 PM	-7.088	-13.9691		-15.2691	8.4601
09/17/2021 06:04:30 PM	-6.918	-13.7991		-15.3731	7.4932
09/17/2021 06:05:00 PM	-6.633	-13.5141		-15.5731	5.8794
09/17/2021 06:05:30 PM	-6.72	-13.6011		-15.3716	5.8528
09/17/2021 06:06:00 PM	-6.582	-13.4631		-14.8156	4.6818
09/17/2021 06:06:30 PM	-6.477	-13.3581		-14.3876	4.8914
09/17/2021 06:07:00 PM	-6.43	-13.3111		-14.1926	4.8567
09/17/2021 06:07:30 PM	-6.245	-13.1261		-13.5206	11.3928
09/17/2021 06:08:00 PM	-5.788	-12.6691		-14.4006	10.6222
09/17/2021 06:08:30 PM	-5.341	-12.2221		-14.6866	5.9712
09/17/2021 06:09:00 PM	-5.024	-11.9051		-14.6091	6.3312
09/17/2021 06:09:30 PM	-4.75	-11.6311		-14.5336	6.5813
09/17/2021 06:10:00 PM	-4.659	-11.5401		-15.4621	6.0656
09/17/2021 06:10:30 PM	-4.721	-11.6021		-16.2586	7.6887
09/17/2021 06:11:00 PM	-4.505	-11.3861		-16.4321	10.1807
09/17/2021 06:11:30 PM	-4.331	-11.2121		-16.2921	12.461
09/17/2021 06:12:00 PM	-4.106	-10.9871		-14.9676	10.6895
09/17/2021 06:12:30 PM	-4.002	-10.8831		-15.0301	13.5037
09/17/2021 06:13:00 PM	-3.837	-10.7181		-15.6641	17.1954
09/17/2021 06:13:30 PM	-3.49	-10.3711		-14.5811	15.2092
09/17/2021 06:14:00 PM	-3.435	-10.3161		-12.7711	12.4965
09/17/2021 06:14:30 PM	-3.218	-10.0991		-10.3646	8.383
09/17/2021 06:15:00 PM	-2.961	-9.8421		-7.9461	13.082
09/17/2021 06:15:30 PM	-2.9	-9.7811		-6.4821	16.0945
09/17/2021 06:16:00 PM	-2.484	-9.3651		-5.5011	15.8265
09/17/2021 06:16:30 PM	-2.264	-9.1451		-4.8631	14.3283
09/17/2021 06:17:00 PM	-2.195	-9.0761		-4.9856	14.0404
09/17/2021 06:17:30 PM	-2.176	-9.0571		-4.9731	14.5412
09/17/2021 06:18:00 PM	-2.108	-8.9891		-4.0701	13.8561
09/17/2021 06:18:30 PM	-1.983	-8.8641		-2.7431	16.2322
09/17/2021 06:19:00 PM	-2.328	-9.2091		-2.5256	16.2079
09/17/2021 06:19:30 PM	-2.629	-9.5101		-2.8466	6.5354
09/17/2021 06:20:00 PM	-2.872	-9.7531		-4.3741	7.504
09/17/2021 06:20:30 PM	-2.968	-9.8491		-5.3356	12.1048
09/17/2021 06:21:00 PM	-3.108	-9.9891		-3.6426	11.7205
09/17/2021 06:21:30 PM	-3.413	-10.2941		-2.3541	9.1836
09/17/2021 06:22:00 PM	-3.43	-10.3111		-1.1171	12.8478
09/17/2021 06:22:30 PM	-3.408	-10.2891		0.0464	15.0511
09/17/2021 06:23:00 PM	-3.301	-10.1821		1.2034	14.9506
09/17/2021 06:23:30 PM	-3.052	-9.9331		1.5624	15.6672
09/17/2021 06:24:00 PM	-2.732	-9.6131		1.4614	16.3093
09/17/2021 06:24:30 PM	-2.154	-9.0351		1.4829	14.739
09/17/2021 06:25:00 PM	-1.709	-8.5901		1.0539	13.0751
09/17/2021 06:25:30 PM	-1.407	-8.2881		0.1864	15.01
09/17/2021 06:26:00 PM	-1.21	-8.0911		0.0564	15.6209
09/17/2021 06:26:30 PM	-1.083	-7.9641		-0.5991	15.7486
09/17/2021 06:27:00 PM	-1.123	-8.0041		-3.7366	16.8083
09/17/2021 06:27:30 PM	-0.917	-7.7981		-6.6671	17.9996
09/17/2021 06:28:00 PM	-1.187	-8.0681		-8.8151	19.9833
09/17/2021 06:28:30 PM	-0.63	-7.5111		-10.6101	19.6513
09/17/2021 06:29:00 PM	-3.32	-10.2011		-10.7836	16.3096
09/17/2021 06:29:30 PM	-4.414	-11.2951		-9.2831	13.6498
09/17/2021 06:30:00 PM	-7.608	-14.4891		-6.8486	16.2123
09/17/2021 06:30:30 PM	-6.994	-13.8751		-4.8066	15.6484
09/17/2021 06:31:00 PM	-8.657	-15.5381		-2.7171	14.738
09/17/2021 06:31:30 PM	-9.389	-16.2701		-0.7586	16.8478
09/17/2021 06:32:00 PM	-9.711	-16.5921		0.1099	17.7419
09/17/2021 06:32:30 PM	-9.851	-16.7321		1.3659	15.9211
09/17/2021 06:33:00 PM	-9.373	-16.2541		1.4069	14.6937
09/17/2021 06:33:30 PM	-9.196	-16.0771		0.3684	13.404
09/17/2021 06:34:00 PM	-9.211	-16.0921		0.0164	14.4741
09/17/2021 06:34:30 PM	-9.264	-16.1451		-0.6931	15.1233
09/17/2021 06:35:00 PM	-9.249	-16.1301		-1.4446	15.813
09/17/2021 06:35:30 PM	-8.894	-15.7751		-1.4941	18.0907
09/17/2021 06:36:00 PM	-8.74	-15.6211		-3.9326	17.6572
09/17/2021 06:36:30 PM	-8.685	-15.5661		-7.1746	22.5137
09/17/2021 06:37:00 PM	-8.803	-15.6841		-8.2451	26.4287
09/17/2021 06:37:30 PM	-8.525	-15.4061		-7.9726	26.6836
09/17/2021 06:38:00 PM	-8.367	-15.2481		-7.4636	26.9424
09/17/2021 06:38:30 PM	-8.409	-15.2901		-6.2861	25.6922
09/17/2021 06:39:00 PM	-8.356	-15.2371		-3.3371	23.5658
09/17/2021 06:39:30 PM	-8.628	-15.5091		-1.3541	18.8995
09/17/2021 06:40:00 PM	-8.602	-15.4831		0.9589	17.1517
09/17/2021 06:40:30 PM	-8.782	-15.6631		2.0944	17.4015
09/17/2021 06:41:00 PM	-8.623	-15.5041		2.3939	15.1229
09/17/2021 06:41:30 PM	-8.358	-15.2391		2.6764	4.9685
09/17/2021 06:42:00 PM	-8.113	-14.9941		2.6719	6.8262
09/17/2021 06:42:30 PM	-7.756	-14.6371		2.5939	10.5427
09/17/2021 06:43:00 PM	-7.572	-14.4531		3.1754	12.0792
09/17/2021 06:43:30 PM	-7.441	-14.3221		3.8149	12.056
09/17/2021 06:44:00 PM	-7.411	-14.2921		4.2389	13.1471
09/17/2021 06:44:30 PM	-7.212	-14.0931		4.8114	15.1449
09/17/2021 06:45:00 PM	-6.737	-13.6181		4.4229	15.7583
09/17/2021 06:45:30 PM	-6.542	-13.4231		4.1094	14.231
09/17/2021 06:46:00 PM	-7.135	-14.0161		4.1809	15.1151
09/17/2021 06:46:30 PM	-7.904	-14.7851		3.7234	5.2193
09/17/2021 06:47:00 PM	-7.799	-14.6801		3.4289	5.1167
09/17/2021 06:47:30 PM	-7.812	-14.6931		4.0499	7.5889
09/17/2021 06:48:00 PM	-7.712	-14.5931		4.9274	10.1471
09/17/2021 06:48:30 PM	-7.744	-14.6251		5.2864	12.76
09/17/2021 06:49:00 PM	-7.67	-14.5511		5.1769	15.5727
09/17/2021 06:49:30 PM	-7.635	-14.5161		4.7314	15.5316
09/17/2021 06:50:00 PM	-8.329	-15.2101		4.2744	14.7921
09/17/2021 06:50:30 PM	-8.833	-15.7141		2.0344	17.1429
09/17/2021 06:51:00 PM	-9.419	-16.3001		-6.0186	17.4207
09/17/2021 06:51:30 PM	-9.336	-16.2171		-10.2206	16.0486
09/17/2021 06:52:00 PM	-9.714	-16.5951		-11.3606	15.8649
09/17/2021 06:52:30 PM	-9.388	-16.2691		-10.6381	16.7467
09/17/2021 06:53:00 PM	-9.36	-16.2411		-8.5876	18.7954
09/17/2021 06:53:30 PM	-9.462	-16.3431		-6.6831	16.1232
09/17/2021 06:54:00 PM	-8.932	-15.8131		-3.9861	17.4023
09/17/2021 06:54:30 PM	-7.241	-14.1221		-2.5241	18.3553
09/17/2021 06:55:00 PM	-7.715	-14.5961		-1.1601	16.7738
09/17/2021 06:55:30 PM	-8.583	-15.4641		-0.8736	14.2804
09/17/2021 06:56:00 PM	-8.845	-15.7261		0.5754	11.4982
09/17/2021 06:56:30 PM	-8.721	-15.6021		1.9664	12.1467
09/17/2021 06:57:00 PM	-8.152	-15.0331		3.5504	12.7979
09/17/2021 06:57:30 PM	-7.248	-14.1291		3.6169	13.0323
09/17/2021 06:58:00 PM	-6.48	-13.3611		4.8179	14.4348
09/17/2021 06:58:30 PM	-5.3	-12.1811		5.2349	14.7007
09/17/2021 06:59:00 PM	-4.139	-11.0201		5.3809	14.356
09/17/2021 06:59:30 PM	-2.828	-9.7091		6.6239	12.3521
09/17/2021 07:00:00 PM	-1.431	-8.3121		7.5029	10.9098
09/17/2021 07:00:30 PM	-0.699	-7.5801		8.0304	12.7558
09/17/2021 07:01:00 PM	0.183	-6.6981		7.8639	13.5995
09/17/2021 07:01:30 PM	0.615	-6.2661		7.8539	11.6017
09/17/2021 07:02:00 PM	1.201	-5.6801		7.6284	10.6838
09/17/2021 07:02:30 PM	1.559	-5.3221		8.4104	17.3951
09/17/2021 07:03:00 PM	1.904	-4.9771		9.1654	20.6869
09/17/2021 07:03:30 PM	2.132	-4.7491		9.4959	18.1379
09/17/2021 07:04:00 PM	1.845	-5.0361		9.0759	18.1487
09/17/2021 07:04:30 PM	1.946	-4.9351		9.0649	15.2939
09/17/2021 07:05:00 PM	1.999	-4.8821		8.7629	18.277
09/17/2021 07:05:30 PM	1.817	-5.0641		7.2464	17.0978
09/17/2021 07:06:00 PM	2.477	-4.4041		6.0669	14.3778
09/17/2021 07:06:30 PM	3.145	-3.7361		6.0204	10.1387
09/17/2021 07:07:00 PM	3.923	-2.9581		5.5884	8.774
09/17/2021 07:07:30 PM	4.353	-2.5281		6.4879	10.9495
09/17/2021 07:08:00 PM	4.596	-2.2851		5.9239	12.2783
09/17/2021 07:08:30 PM	4.115	-2.7661		5.6669	10.0676
09/17/2021 07:09:00 PM	4.626	-2.2551		5.2259	9.9615
09/17/2021 07:09:30 PM	3.443	-3.4381		5.2694	17.4215
09/17/2021 07:10:00 PM	2.701	-4.1801		3.8699	20.8628
09/17/2021 07:10:30 PM	2.313	-4.5681		4.5004	21.4586
09/17/2021 07:11:00 PM	1.74	-5.1411		5.8694	18.7641
09/17/2021 07:11:30 PM	1.351	-5.5301		6.2914	15.1951
09/17/2021 07:12:00 PM	2.678	-4.2031		5.4429	20.7235
09/17/2021 07:12:30 PM	3.799	-3.0821		3.8574	23.2542
09/17/2021 07:13:00 PM	4.554	-2.3271		2.9039	22.9555
09/17/2021 07:13:30 PM	4.5	-2.3811		2.5834	21.8934
09/17/2021 07:14:00 PM	5.474	-1.4071		2.6204	21.8995
09/17/2021 07:14:30 PM	6.054	-0.8271		2.5319	22.0406
09/17/2021 07:15:00 PM	6.613	-0.2681		3.5119	23.255
09/17/2021 07:15:30 PM	7.242	0.3609		4.0894	23.2833
09/17/2021 07:16:00 PM	8.012	1.1309		2.2374	24.8278
09/17/2021 07:16:30 PM	8.157	1.2759		2.8789	26.9504
09/17/2021 07:17:00 PM	8.52	1.6389		2.9734	26.0185
09/17/2021 07:17:30 PM	8.367	1.4859		2.0434	23.8128
09/17/2021 07:18:00 PM	8.276	1.3949		1.0874	23.7305
09/17/2021 07:18:30 PM	8.409	1.5279		0.7979	26.7284
09/17/2021 07:19:00 PM	8.488	1.6069		0.6294	26.5516
09/17/2021 07:19:30 PM	8.24	1.3589		-1.2036	20.7647
09/17/2021 07:20:00 PM	8.239	1.3579		-1.5786	11.8845
09/17/2021 07:20:30 PM	7.631	0.7499		-1.1921	9.5589
09/17/2021 07:21:00 PM	7.229	0.3479		-0.3821	8.7472
09/17/2021 07:21:30 PM	6.906	0.0249		-0.2916	12.8264
09/17/2021 07:22:00 PM	7	0.1189		-1.0251	13.2976
09/17/2021 07:22:30 PM	6.875	-0.0061		-0.8181	12.648
09/17/2021 07:23:00 PM	6.645	-0.2361		-0.5631	13.0655
09/17/2021 07:23:30 PM	5.919	-0.9621		-0.2366	17.7312
09/17/2021 07:24:00 PM	4.104	-2.7771		0.0354	21.3468
09/17/2021 07:24:30 PM	2.185	-4.6961		0.8274	22.7569
09/17/2021 07:25:00 PM	0.182	-6.6991		1.0599	24.3239
09/17/2021 07:25:30 PM	0.246	-6.6351		0.0364	24.9573
09/17/2021 07:26:00 PM	-1.074	-7.9551		0.7544	26.4137
09/17/2021 07:26:30 PM	-2.794	-9.6751		0.2869	28.0712
09/17/2021 07:27:00 PM	-3.506	-10.3871		-0.7596	24.4613
09/17/2021 07:27:30 PM	-3.952	-10.8331		-1.0256	20.0104
09/17/2021 07:28:00 PM	-4.087	-10.9681		-1.0636	20.1417
09/17/2021 07:28:30 PM	-3.718	-10.5991		-0.8956	23.7593
09/17/2021 07:29:00 PM	-2.998	-9.8791		-0.8611	26.5051
09/17/2021 07:29:30 PM	-1.806	-8.6871		-0.1296	25.7082
09/17/2021 07:30:00 PM	-0.476	-7.3571		1.7609	26.9122
09/17/2021 07:30:30 PM	0.541	-6.3401		2.9919	26.5764
09/17/2021 07:31:00 PM	1.56	-5.3211		3.5244	27.1784
09/17/2021 07:31:30 PM	2.589	-4.2921		3.8304	28.3099
09/17/2021 07:32:00 PM	3.588	-3.2931		3.3664	29.1896
09/17/2021 07:32:30 PM	4.74	-2.1411		2.9424	28.9392
09/17/2021 07:33:00 PM	5.784	-1.0971		2.8879	28.432
09/17/2021 07:33:30 PM	6.461	-0.4201		3.1649	28.4324
09/17/2021 07:34:00 PM	6.842	-0.0391		3.9269	26.7664
09/17/2021 07:34:30 PM	7.14	0.2589		5.0544	27.8486
09/17/2021 07:35:00 PM	7.922	1.0409		4.4324	14.5518
09/17/2021 07:35:30 PM	8.572	1.6909		3.3014	8.2139
09/17/2021 07:36:00 PM	8.55	1.6689		2.9604	9.9784
09/17/2021 07:36:30 PM	8.026	1.1449		3.1099	9.9399
09/17/2021 07:37:00 PM	7.492	0.6109		3.0389	10.1703
09/17/2021 07:37:30 PM	7.007	0.1259		5.0774	10.5026
09/17/2021 07:38:00 PM	7.019	0.1379		1.5774	11.4731
09/17/2021 07:38:30 PM	6.776	-0.1051		-2.9196	11.0593
09/17/2021 07:39:00 PM	6.29	-0.5911		-3.6366	12.4473
09/17/2021 07:39:30 PM	6.086	-0.7951		-2.4666	13.2625
09/17/2021 07:40:00 PM	5.64	-1.2411		0.0924	13.6586
09/17/2021 07:40:30 PM	5.233	-1.6481		2.6359	30.8496
09/17/2021 07:41:00 PM	5.332	-1.5491		4.7104	22.7268
09/17/2021 07:41:30 PM	5.442	-1.4391		6.1694	9.0842
09/17/2021 07:42:00 PM	3.906	-2.9751		7.3804	6.3731
09/17/2021 07:42:30 PM	1.991	-4.8901		7.8519	10.0038
09/17/2021 07:43:00 PM	0.478	-6.4031		7.9034	8.7575
09/17/2021 07:43:30 PM	-1.065	-7.9461		7.7594	5.2663
09/17/2021 07:44:00 PM	-1.432	-8.3131		7.7369	6.1344
09/17/2021 07:44:30 PM	-1.296	-8.1771		7.3089	5.8429
09/17/2021 07:45:00 PM	-1.35	-8.2311		6.3359	9.2299
09/17/2021 07:45:30 PM	-0.833	-7.7141		5.5274	12.1638
09/17/2021 07:46:00 PM	-0.78	-7.6611		5.1299	18.0835
09/17/2021 07:46:30 PM	-0.385	-7.2661		4.8084	22.5676
09/17/2021 07:47:00 PM	-0.138	-7.0191		5.2349	13.5261
09/17/2021 07:47:30 PM	1.328	-5.5531		5.5774	6.1696
09/17/2021 07:48:00 PM	2.953	-3.9281		4.9159	4.8313
09/17/2021 07:48:30 PM	4.135	-2.7461		4.9404	6.1655
09/17/2021 07:49:00 PM	4.958	-1.9231		4.3354	7.0109
09/17/2021 07:49:30 PM	6.096	-0.7851		4.8404	9.1742
09/17/2021 07:50:00 PM	7.244	0.3629		5.8069	20.7585
09/17/2021 07:50:30 PM	8.436	1.5549		5.8974	20.7992
09/17/2021 07:51:00 PM	9.002	2.1209		5.9294	13.8035
09/17/2021 07:51:30 PM	8.949	2.0679		5.5839	17.0458
09/17/2021 07:52:00 PM	9.137	2.2559		6.1469	21.3028
09/17/2021 07:52:30 PM	9.413	2.5319		6.8134	21.7661
09/17/2021 07:53:00 PM	9.502	2.6209		7.1364	23.2289
09/17/2021 07:53:30 PM	9.613	2.7319		7.7184	23.1723
09/17/2021 07:54:00 PM	9.69	2.8089		7.6894	21.8569
09/17/2021 07:54:30 PM	9.416	2.5349		7.7989
09/17/2021 07:55:00 PM	9.575	2.6939		7.8784
09/17/2021 07:55:30 PM	9.375	2.4939		6.9639
09/17/2021 07:56:00 PM	9.836	2.9549		6.9484
09/17/2021 07:56:30 PM	10.277	3.3959		7.1019
09/17/2021 07:57:00 PM	10.487	3.6059		8.2324
09/17/2021 07:57:30 PM	10.905	4.0239		8.9599
09/17/2021 07:58:00 PM	10.923	4.0419		9.0044
09/17/2021 07:58:30 PM	11.317	4.4359		8.7289
09/17/2021 07:59:00 PM	11.674	4.7929		9.6039
09/17/2021 07:59:30 PM	11.711	4.8299		11.1599
09/17/2021 08:00:00 PM	11.273	4.3919		10.5634
09/17/2021 08:00:30 PM	11.335	4.4539		10.5539
09/17/2021 08:01:00 PM	11.278	4.3969		10.2614
09/17/2021 08:01:30 PM	10.703	3.8219		10.6109
09/17/2021 08:02:00 PM	10.892	4.0109		10.7609
09/17/2021 08:02:30 PM	11.232	4.3509		10.8624
09/17/2021 08:03:00 PM	10.835	3.9539		11.4139
09/17/2021 08:03:30 PM	10.374	3.4929		11.9914
09/17/2021 08:04:00 PM	10.132	3.2509		12.3799
09/17/2021 08:04:30 PM	10.488	3.6069		11.9349
09/17/2021 08:05:00 PM	10.678	3.7969		11.2704
09/17/2021 08:05:30 PM	11.184	4.3029		11.4894
09/17/2021 08:06:00 PM	11.538	4.6569		11.4159
09/17/2021 08:06:30 PM	12.079	5.1979		11.3259
09/17/2021 08:07:00 PM	11.938	5.0569		11.2834
09/17/2021 08:07:30 PM	12.397	5.5159		11.4644
09/17/2021 08:08:00 PM	12.052	5.1709		10.7309
09/17/2021 08:08:30 PM	12.064	5.1829		10.3104
09/17/2021 08:09:00 PM	11.48	4.5989		10.2774
09/17/2021 08:09:30 PM	11.745	4.8639		11.0649
09/17/2021 08:10:00 PM	11.334	4.4529		11.0574
09/17/2021 08:10:30 PM	10.977	4.0959		10.7564
09/17/2021 08:11:00 PM	10.206	3.3249		10.5534
09/17/2021 08:11:30 PM	7.625	0.7439		10.0849
09/17/2021 08:12:00 PM	2.583	-4.2981		10.5839
09/17/2021 08:12:30 PM	-0.858	-7.7391		11.4284
09/17/2021 08:13:00 PM	-3.082	-9.9631		11.5439
09/17/2021 08:13:30 PM	-3.597	-10.4781		11.5784
09/17/2021 08:14:00 PM	-4.494	-11.3751		12.4679
09/17/2021 08:14:30 PM	-4.465	-11.3461		11.2774
09/17/2021 08:15:00 PM	-4.145	-11.0261		11.6419
09/17/2021 08:15:30 PM	-3.369	-10.2501		12.4999
09/17/2021 08:16:00 PM	-2.286	-9.1671		12.7699
09/17/2021 08:16:30 PM	-1.127	-8.0081		12.9549
09/17/2021 08:17:00 PM	-0.406	-7.2871		13.1159
09/17/2021 08:17:30 PM	0.802	-6.0791		13.7309
09/17/2021 08:18:00 PM	2.262	-4.6191		13.8944
09/17/2021 08:18:30 PM	3.528	-3.3531		12.9289
09/17/2021 08:19:00 PM	3.898	-2.9831		11.3989
09/17/2021 08:19:30 PM	4.816	-2.0651		10.0024
09/17/2021 08:20:00 PM	5.649	-1.2321		9.1194
09/17/2021 08:20:30 PM	5.793	-1.0881		8.2954
09/17/2021 08:21:00 PM	5.563	-1.3181		8.1904
09/17/2021 08:21:30 PM	6.452	-0.4291		8.3639
09/17/2021 08:22:00 PM	7.207	0.3259		8.3314
09/17/2021 08:22:30 PM	7.706	0.8249		8.3434
09/17/2021 08:23:00 PM	8.312	1.4309		8.0334
09/17/2021 08:23:30 PM	9.383	2.5019		7.4924
09/17/2021 08:24:00 PM	10.571	3.6899		6.9414
09/17/2021 08:24:30 PM	10.292	3.4109		6.6554
09/17/2021 08:25:00 PM	10.065	3.1839		6.3764
09/17/2021 08:25:30 PM	10.931	4.0499		6.0439
09/17/2021 08:26:00 PM	11.484	4.6029		5.8724
09/17/2021 08:26:30 PM	11.914	5.0329		5.4714
09/17/2021 08:27:00 PM	12.147	5.2659		5.6329
09/17/2021 08:27:30 PM	12.085	5.2039		6.1164
09/17/2021 08:28:00 PM	12.173	5.2919		6.0149
09/17/2021 08:28:30 PM	12.351	5.4699		5.9604
09/17/2021 08:29:00 PM	13.172	6.2909		5.8844
09/17/2021 08:29:30 PM	13.838	6.9569		5.2879
09/17/2021 08:30:00 PM	14.198	7.3169		4.7364
09/17/2021 08:30:30 PM	14.57	7.6889		4.4439
09/17/2021 08:31:00 PM	15.005	8.1239		4.8809
09/17/2021 08:31:30 PM	14.818	7.9369		4.7914
09/17/2021 08:32:00 PM	14.642	7.7609		4.5564
09/17/2021 08:32:30 PM	14.848	7.9669		4.6089
09/17/2021 08:33:00 PM	14.704	7.8229		4.3559
09/17/2021 08:33:30 PM	14.766	7.8849		4.9544
09/17/2021 08:34:00 PM	14.449	7.5679		5.0964
09/17/2021 08:34:30 PM	14.57	7.6889		5.4414
09/17/2021 08:35:00 PM	15.134	8.2529		5.4699
09/17/2021 08:35:30 PM	15.449	8.5679		5.4114
09/17/2021 08:36:00 PM	15.898	9.0169		4.6559
09/17/2021 08:36:30 PM	16.195	9.3139		3.6684
09/17/2021 08:37:00 PM	16.32	9.4389		5.0779
09/17/2021 08:37:30 PM	16.434	9.5529		6.4609
09/17/2021 08:38:00 PM	16.073	9.1919		8.3954
09/17/2021 08:38:30 PM	15.841	8.9599		13.0134
09/17/2021 08:39:00 PM	15.961	9.0799		15.1254
09/17/2021 08:39:30 PM	15.931	9.0499		13.9689
09/17/2021 08:40:00 PM	15.732	8.8509		12.7249
09/17/2021 08:40:30 PM	15.556	8.6749		11.6704
09/17/2021 08:41:00 PM	14.692	7.8109		10.4234
09/17/2021 08:41:30 PM	13.563	6.6819		9.6984
09/17/2021 08:42:00 PM	12.855	5.9739		8.5939
09/17/2021 08:42:30 PM	13.041	6.1599		6.7769
09/17/2021 08:43:00 PM	12.834	5.9529		5.4939
09/17/2021 08:43:30 PM	12.969	6.0879		5.4484
09/17/2021 08:44:00 PM	12.37	5.4889		5.8864
09/17/2021 08:44:30 PM	12.569	5.6879		6.2504
09/17/2021 08:45:00 PM	13.189	6.3079		6.8564
09/17/2021 08:45:30 PM	13.549	6.6679		6.2994
09/17/2021 08:46:00 PM	12.861	5.9799		6.2284
09/17/2021 08:46:30 PM	12.749	5.8679		6.4949
09/17/2021 08:47:00 PM	12.715	5.8339		5.7769
09/17/2021 08:47:30 PM	12.381	5.4999		5.1784
09/17/2021 08:48:00 PM	11.95	5.0689		5.9369
09/17/2021 08:48:30 PM	12.264	5.3829		6.6639
09/17/2021 08:49:00 PM	12.384	5.5029		7.2674
09/17/2021 08:49:30 PM	11.917	5.0359		7.8599
09/17/2021 08:50:00 PM	11.014	4.1329		6.7874
09/17/2021 08:50:30 PM	10.488	3.6069		6.2319
09/17/2021 08:51:00 PM	10.851	3.9699		5.4594
09/17/2021 08:51:30 PM	11.912	5.0309		5.3914
09/17/2021 08:52:00 PM	12.47	5.5889		6.4579
09/17/2021 08:52:30 PM	13.031	6.1499		7.4869
09/17/2021 08:53:00 PM	13.117	6.2359		8.1724
09/17/2021 08:53:30 PM	13.228	6.3469		8.0264
09/17/2021 08:54:00 PM	12.519	5.6379		7.7019
09/17/2021 08:54:30 PM	12.129	5.2479		7.0559
09/17/2021 08:55:00 PM	11.095	4.2139		6.8274
09/17/2021 08:55:30 PM	10.382	3.5009		8.4319
09/17/2021 08:56:00 PM	9.983	3.1019		10.8714
09/17/2021 08:56:30 PM	9.587	2.7059		12.2014
09/17/2021 08:57:00 PM	9.365	2.4839		12.5714
09/17/2021 08:57:30 PM	9.564	2.6829		12.6619
09/17/2021 08:58:00 PM	9.163	2.2819		12.6509
09/17/2021 08:58:30 PM	9.84	2.9589		12.4799
09/17/2021 08:59:00 PM	9.597	2.7159		12.6944
09/17/2021 08:59:30 PM	9.229	2.3479		11.8179
09/17/2021 09:00:00 PM	9.967	3.0859		12.0229
09/17/2021 09:00:30 PM	10.819	3.9379		11.8414
09/17/2021 09:01:00 PM	11.436	4.5549		11.5009
09/17/2021 09:01:30 PM	10.505	3.6239		9.7049
09/17/2021 09:02:00 PM	9.456	2.5749		8.3774
09/17/2021 09:02:30 PM	8.781	1.8999		9.5829
09/17/2021 09:03:00 PM	9.312	2.4309		12.5729
09/17/2021 09:03:30 PM	10.208	3.3269		14.1269
09/17/2021 09:04:00 PM	9.823	2.9419		15.4749
09/17/2021 09:04:30 PM	9.886	3.0049		15.7609
09/17/2021 09:05:00 PM	9.402	2.5209		16.3454
09/17/2021 09:05:30 PM	8.447	1.5659		16.5754
09/17/2021 09:06:00 PM	7.948	1.0669		17.1959
09/17/2021 09:06:30 PM	7.989	1.1079		17.6964
09/17/2021 09:07:00 PM	7.744	0.8629		18.1639
09/17/2021 09:07:30 PM	7.614	0.7329		16.9639
09/17/2021 09:08:00 PM	8.03	1.1489		16.3974
09/17/2021 09:08:30 PM	6.991	0.1099		15.4179
09/17/2021 09:09:00 PM	5.898	-0.9831		14.1439
09/17/2021 09:09:30 PM	5.457	-1.4241		13.1229
09/17/2021 09:10:00 PM	5.329	-1.5521		12.8904
09/17/2021 09:10:30 PM	5.276	-1.6051		13.6069
09/17/2021 09:11:00 PM	5.508	-1.3731		13.1254
09/17/2021 09:11:30 PM	5.87	-1.0111		12.0909
09/17/2021 09:12:00 PM	6.338	-0.5431		10.7689
09/17/2021 09:12:30 PM	6.66	-0.2211		9.5764
09/17/2021 09:13:00 PM	6.76	-0.1211		8.6944
09/17/2021 09:13:30 PM	6.419	-0.4621		8.2579
09/17/2021 09:14:00 PM	5.773	-1.1081		7.8509
09/17/2021 09:14:30 PM	5.939	-0.9421		7.5354
09/17/2021 09:15:00 PM	5.84	-1.0411		8.3824
09/17/2021 09:15:30 PM	6.286	-0.5951		11.6404
09/17/2021 09:16:00 PM	6.398	-0.4831		13.8889
09/17/2021 09:16:30 PM	6.238	-0.6431		15.3784
09/17/2021 09:17:00 PM	6.667	-0.2141		16.1199
09/17/2021 09:17:30 PM	6.622	-0.2591		16.2259
09/17/2021 09:18:00 PM	6.908	0.0269		15.6094
09/17/2021 09:18:30 PM	6.925	0.0439		16.2329
09/17/2021 09:19:00 PM	7.467	0.5859		16.3699
09/17/2021 09:19:30 PM	7.95	1.0689		16.0344
09/17/2021 09:20:00 PM	8.189	1.3079		16.5424
09/17/2021 09:20:30 PM	7.693	0.8119		16.3869
09/17/2021 09:21:00 PM	6.781	-0.1001		15.9154
09/17/2021 09:21:30 PM	7.054	0.1729		15.5514
09/17/2021 09:22:00 PM	7.574	0.6929		14.7364
09/17/2021 09:22:30 PM	7.697	0.8159		13.7764
09/17/2021 09:23:00 PM	7.486	0.6049		14.2054
09/17/2021 09:23:30 PM	6.85	-0.0311		14.8769
09/17/2021 09:24:00 PM	6.151	-0.7301		14.4649
09/17/2021 09:24:30 PM	6.092	-0.7891		14.3179
09/17/2021 09:25:00 PM	5.889	-0.9921		14.5694
09/17/2021 09:25:30 PM	5.822	-1.0591		14.5364
09/17/2021 09:26:00 PM	5.852	-1.0291		13.4529
09/17/2021 09:26:30 PM	5.783	-1.0981		13.5999
09/17/2021 09:27:00 PM	6.166	-0.7151		14.0434
09/17/2021 09:27:30 PM	5.805	-1.0761		14.6799
09/17/2021 09:28:00 PM	5.936	-0.9451		15.0159
09/17/2021 09:28:30 PM	6.104	-0.7771		14.4804
09/17/2021 09:29:00 PM	6.529	-0.3521		14.3684
09/17/2021 09:29:30 PM	6.974	0.0929		14.1614
09/17/2021 09:30:00 PM	8.049	1.1679		13.0244
09/17/2021 09:30:30 PM	9.235	2.3539		13.1699
09/17/2021 09:31:00 PM	9.814	2.9329		13.4009
09/17/2021 09:31:30 PM	9.932	3.0509		14.1444
09/17/2021 09:32:00 PM	10.237	3.3559		15.5409
09/17/2021 09:32:30 PM	10.574	3.6929		16.4929
09/17/2021 09:33:00 PM	10.651	3.7699		16.7349
09/17/2021 09:33:30 PM	10.772	3.8909		16.2279
09/17/2021 09:34:00 PM	10.423	3.5419		15.6609
09/17/2021 09:34:30 PM	10.072	3.1909		16.0444
09/17/2021 09:35:00 PM	9.772	2.8909		16.5854
09/17/2021 09:35:30 PM	9.875	2.9939		17.0599
09/17/2021 09:36:00 PM	10.04	3.1589		16.5279
09/17/2021 09:36:30 PM	9.498	2.6169		16.3689
09/17/2021 09:37:00 PM	10.026	3.1449		14.4974
09/17/2021 09:37:30 PM	10.066	3.1849		10.2129
09/17/2021 09:38:00 PM	10.696	3.8149		7.0909
09/17/2021 09:38:30 PM	10.92	4.0389		5.9004
09/17/2021 09:39:00 PM	11.777	4.8959		4.6194
09/17/2021 09:39:30 PM	12.094	5.2129		4.8534
09/17/2021 09:40:00 PM	11.448	4.5669		5.8454
09/17/2021 09:40:30 PM	11.179	4.2979		6.5194
09/17/2021 09:41:00 PM	10.323	3.4419		7.4709
09/17/2021 09:41:30 PM	10.042	3.1609		8.4379
09/17/2021 09:42:00 PM	9.822	2.9409		9.2464
09/17/2021 09:42:30 PM	9.861	2.9799		10.0654
09/17/2021 09:43:00 PM	10.158	3.2769		11.3564
09/17/2021 09:43:30 PM	9.824	2.9429		12.3919
09/17/2021 09:44:00 PM	9.471	2.5899		12.9164
09/17/2021 09:44:30 PM	10.369	3.4879		13.7939
09/17/2021 09:45:00 PM	11.409	4.5279		12.9214
09/17/2021 09:45:30 PM	12.508	5.6269		12.1669
09/17/2021 09:46:00 PM	10.434	3.5529		11.6829
09/17/2021 09:46:30 PM	6.483	-0.3981		11.3404
09/17/2021 09:47:00 PM	4.3	-2.5811		10.4909
09/17/2021 09:47:30 PM	3.623	-3.2581		9.2924
09/17/2021 09:48:00 PM	3.066	-3.8151		8.6249
09/17/2021 09:48:30 PM	3.423	-3.4581		9.1199
09/17/2021 09:49:00 PM	4.1	-2.7811		9.2089
09/17/2021 09:49:30 PM	4.729	-2.1521		9.6719
09/17/2021 09:50:00 PM	6.393	-0.4881		11.3609
09/17/2021 09:50:30 PM	7.554	0.6729		12.4849
09/17/2021 09:51:00 PM	8.997	2.1159		13.1749
09/17/2021 09:51:30 PM	10.037	3.1559		13.7779
09/17/2021 09:52:00 PM	11.453	4.5719		13.4404
09/17/2021 09:52:30 PM	11.73	4.8489		14.1244
09/17/2021 09:53:00 PM	12.799	5.9179		14.6984
09/17/2021 09:53:30 PM	13.302	6.4209		15.3059
09/17/2021 09:54:00 PM	13.947	7.0659		15.5484
09/17/2021 09:54:30 PM	14.576	7.6949		15.5784
09/17/2021 09:55:00 PM	14.475	7.5939		16.0324
09/17/2021 09:55:30 PM	14.991	8.1099		15.1749
09/17/2021 09:56:00 PM	14.795	7.9139		15.0064
09/17/2021 09:56:30 PM	14.774	7.8929		14.1274
09/17/2021 09:57:00 PM	14.649	7.7679		14.4119
09/17/2021 09:57:30 PM	14.632	7.7509		15.3884
09/17/2021 09:58:00 PM	14.441	7.5599		15.7819
09/17/2021 09:58:30 PM	14.795	7.9139		15.5704
09/17/2021 09:59:00 PM	14.522	7.6409		15.5594
09/17/2021 09:59:30 PM	13.858	6.9769		16.0359
09/17/2021 10:00:00 PM	13.485	6.6039		15.0164
09/17/2021 10:00:30 PM	12.949	6.0679		15.4174
09/17/2021 10:01:00 PM	12.366	5.4849		16.1339
09/17/2021 10:01:30 PM	12.451	5.5699		17.4179
09/17/2021 10:02:00 PM	12.108	5.2269		17.5609
09/17/2021 10:02:30 PM	11.914	5.0329		16.2034
09/17/2021 10:03:00 PM	11.621	4.7399		15.2989
09/17/2021 10:03:30 PM	11.758	4.8769		14.7364
09/17/2021 10:04:00 PM	11.782	4.9009		14.4064
09/17/2021 10:04:30 PM	12.45	5.5689		13.0499
09/17/2021 10:05:00 PM	12.6	5.7189		12.5599
09/17/2021 10:05:30 PM	12.317	5.4359		12.9569
09/17/2021 10:06:00 PM	11.732	4.8509		13.0799
09/17/2021 10:06:30 PM	11.862	4.9809		13.2499
09/17/2021 10:07:00 PM	11.988	5.1069		13.5289
09/17/2021 10:07:30 PM	11.655	4.7739		13.5749
09/17/2021 10:08:00 PM	11.286	4.4049		13.6069
09/17/2021 10:08:30 PM	11.147	4.2659		15.0264
09/17/2021 10:09:00 PM	11.465	4.5839		16.6654
09/17/2021 10:09:30 PM	11.978	5.0969		16.1764
09/17/2021 10:10:00 PM	12.426	5.5449		15.4054
09/17/2021 10:10:30 PM	12.95	6.0689		15.5919
09/17/2021 10:11:00 PM	12.76	5.8789		15.9074
09/17/2021 10:11:30 PM	12.797	5.9159		15.9034
09/17/2021 10:12:00 PM	12.766	5.8849		15.2964
09/17/2021 10:12:30 PM	12.855	5.9739		15.6394
09/17/2021 10:13:00 PM	12.529	5.6479		15.1124
09/17/2021 10:13:30 PM	12.401	5.5199		15.1374
09/17/2021 10:14:00 PM	12.84	5.9589		15.6579
09/17/2021 10:14:30 PM	13.216	6.3349		17.1959
09/17/2021 10:15:00 PM	13.504	6.6229		17.2334
09/17/2021 10:15:30 PM	13.885	7.0039		15.6914
09/17/2021 10:16:00 PM	13.995	7.1139		14.8979
09/17/2021 10:16:30 PM	14.04	7.1589		17.4709
09/17/2021 10:17:00 PM	14.401	7.5199		18.7479
09/17/2021 10:17:30 PM	14.798	7.9169		18.0984
09/17/2021 10:18:00 PM	14.821	7.9399		17.3184
09/17/2021 10:18:30 PM	14.32	7.4389		16.9439
09/17/2021 10:19:00 PM	14.58	7.6989		18.1109
09/17/2021 10:19:30 PM	14.78	7.8989		19.5264
09/17/2021 10:20:00 PM	15.025	8.1439		19.9244
09/17/2021 10:20:30 PM	14.494	7.6129		19.9124
09/17/2021 10:21:00 PM	13.934	7.0529		20.1269
09/17/2021 10:21:30 PM	13.756	6.8749		19.9914
09/17/2021 10:22:00 PM	13.933	7.0519		19.9614
09/17/2021 10:22:30 PM	13.726	6.8449		20.2934
09/17/2021 10:23:00 PM	13.722	6.8409		20.3764
09/17/2021 10:23:30 PM	14.244	7.3629		19.5534
09/17/2021 10:24:00 PM	14.733	7.8519		19.0389
09/17/2021 10:24:30 PM	15.494	8.6129		18.9944
09/17/2021 10:25:00 PM	15.187	8.3059		17.8249
09/17/2021 10:25:30 PM	16.495	9.6139		17.8794
09/17/2021 10:26:00 PM	16.04	9.1589		16.3694
09/17/2021 10:26:30 PM	15.731	8.8499		15.4189
09/17/2021 10:27:00 PM	15.495	8.6139		14.0554
09/17/2021 10:27:30 PM	15.725	8.8439		13.7299
09/17/2021 10:28:00 PM	16.097	9.2159		14.4959
09/17/2021 10:28:30 PM	16.873	9.9919		13.2184
09/17/2021 10:29:00 PM	17.703	10.8219		12.4849
09/17/2021 10:29:30 PM	18.379	11.4979		14.3199
09/17/2021 10:30:00 PM	17.617	10.7359		16.6069
09/17/2021 10:30:30 PM	17.272	10.3909		15.7459
09/17/2021 10:31:00 PM	17.465	10.5839		16.2594
09/17/2021 10:31:30 PM	17.405	10.5239		16.4159
09/17/2021 10:32:00 PM	17.048	10.1669		16.0334
09/17/2021 10:32:30 PM	17.237	10.3559		14.9754
09/17/2021 10:33:00 PM	17.321	10.4399		14.6389
09/17/2021 10:33:30 PM	17.663	10.7819		15.2939
09/17/2021 10:34:00 PM	17.766	10.8849		16.7114
09/17/2021 10:34:30 PM	17.518	10.6369		16.6224
09/17/2021 10:35:00 PM	17.609	10.7279		15.7539
09/17/2021 10:35:30 PM	17.878	10.9969		14.9739
09/17/2021 10:36:00 PM	18.041	11.1599		14.7014
09/17/2021 10:36:30 PM	18.549	11.6679		13.7809
09/17/2021 10:37:00 PM	18.751	11.8699		14.4799
09/17/2021 10:37:30 PM	18.994	12.1129		14.8609
09/17/2021 10:38:00 PM	19.328	12.4469		15.4174
09/17/2021 10:38:30 PM	19.194	12.3129		15.7764
09/17/2021 10:39:00 PM	18.742	11.8609		18.1364
09/17/2021 10:39:30 PM	18.89	12.0089		20.0479
09/17/2021 10:40:00 PM	18.256	11.3749		19.8594
09/17/2021 10:40:30 PM	18.047	11.1659		18.8109
09/17/2021 10:41:00 PM	18.293	11.4119		17.5529
09/17/2021 10:41:30 PM	18.448	11.5669		16.6649
09/17/2021 10:42:00 PM	18.42	11.5389		15.8214
09/17/2021 10:42:30 PM	18.174	11.2929		15.0464
09/17/2021 10:43:00 PM	18.225	11.3439		15.7199
09/17/2021 10:43:30 PM	18.189	11.3079		16.1679
09/17/2021 10:44:00 PM	18.278	11.3969		16.2429
09/17/2021 10:44:30 PM	18.051	11.1699		16.4284
09/17/2021 10:45:00 PM	18.438	11.5569		15.8024
09/17/2021 10:45:30 PM	18.253	11.3719		15.0384
09/17/2021 10:46:00 PM	17.838	10.9569		14.1539
09/17/2021 10:46:30 PM	17.386	10.5049		14.2554
09/17/2021 10:47:00 PM	17.139	10.2579		14.2184
09/17/2021 10:47:30 PM	17.244	10.3629		13.4044
09/17/2021 10:48:00 PM	17.023	10.1419		12.9814
09/17/2021 10:48:30 PM	17.294	10.4129		13.0774
09/17/2021 10:49:00 PM	17.96	11.0789		13.2924
09/17/2021 10:49:30 PM	17.932	11.0509		14.2644
09/17/2021 10:50:00 PM	17.964	11.0829		14.1949
09/17/2021 10:50:30 PM	17.913	11.0319		13.8609
09/17/2021 10:51:00 PM	17.62	10.7389		14.3764
09/17/2021 10:51:30 PM	17.655	10.7739		15.2334
09/17/2021 10:52:00 PM	17.469	10.5879		14.7049
09/17/2021 10:52:30 PM	17.4	10.5189		14.2264
09/17/2021 10:53:00 PM	16.939	10.0579		15.1199
09/17/2021 10:53:30 PM	16.993	10.1119		17.1284
09/17/2021 10:54:00 PM	17.179	10.2979		15.1264
09/17/2021 10:54:30 PM	17.751	10.8699		14.0154
09/17/2021 10:55:00 PM	18.24	11.3589		14.4874
09/17/2021 10:55:30 PM	18.379	11.4979		14.7274
09/17/2021 10:56:00 PM	18.379	11.4979		15.4029
09/17/2021 10:56:30 PM	18.471	11.5899		16.6769
09/17/2021 10:57:00 PM	18.118	11.2369		17.7704
09/17/2021 10:57:30 PM	18.801	11.9199		17.7504
09/17/2021 10:58:00 PM	19.417	12.5359		17.9929
09/17/2021 10:58:30 PM	19.281	12.3999		18.3604
09/17/2021 10:59:00 PM	18.482	11.6009		17.9724
09/17/2021 10:59:30 PM	17.835	10.9539		18.3774
09/17/2021 11:00:00 PM	17.996	11.1149		17.9219
09/17/2021 11:00:30 PM	19.05	12.1689		17.6404
09/17/2021 11:01:00 PM	19.266	12.3849		16.8174
09/17/2021 11:01:30 PM	19.496	12.6149		17.4254
09/17/2021 11:02:00 PM	19.549	12.6679		18.4809
09/17/2021 11:02:30 PM	19.753	12.8719		19.8689
09/17/2021 11:03:00 PM	19.849	12.9679		20.0699
09/17/2021 11:03:30 PM	19.823	12.9419		22.3759
09/17/2021 11:04:00 PM	19.804	12.9229		24.5044
09/17/2021 11:04:30 PM	20.19	13.3089		25.7494
09/17/2021 11:05:00 PM	20.521	13.6399		25.9539
09/17/2021 11:05:30 PM	20.703	13.8219		26.2244
09/17/2021 11:06:00 PM	20.924	14.0429		26.4554
09/17/2021 11:06:30 PM	20.627	13.7459		26.7074
09/17/2021 11:07:00 PM	20.129	13.2479		26.8024
09/17/2021 11:07:30 PM	19.491	12.6099		27.0489
09/17/2021 11:08:00 PM	18.535	11.6539		26.1254
09/17/2021 11:08:30 PM	18.025	11.1439		25.9709
09/17/2021 11:09:00 PM	17.31	10.4289		26.9909
09/17/2021 11:09:30 PM	16.457	9.5759		27.2819
09/17/2021 11:10:00 PM	16.245	9.3639		26.8539
09/17/2021 11:10:30 PM	15.756	8.8749		27.0724
09/17/2021 11:11:00 PM	15.257	8.3759		26.6064
09/17/2021 11:11:30 PM	15.096	8.2149		26.8184
09/17/2021 11:12:00 PM	15.096	8.2149		27.3609
09/17/2021 11:12:30 PM	15.047	8.1659		26.9459
09/17/2021 11:13:00 PM	15.248	8.3669		25.9349
09/17/2021 11:13:30 PM	15.242	8.3609		25.5634
09/17/2021 11:14:00 PM	15.254	8.3729		24.7994
09/17/2021 11:14:30 PM	15.171	8.2899		25.2174
09/17/2021 11:15:00 PM	15.037	8.1559		26.0984
09/17/2021 11:15:30 PM	15.412	8.5309		27.1909
09/17/2021 11:16:00 PM	15.206	8.3249		27.9394
09/17/2021 11:16:30 PM	14.623	7.7419		18.1494
09/17/2021 11:17:00 PM	14.619	7.7379		18.4509
09/17/2021 11:17:30 PM	14.128	7.2469		18.6339
09/17/2021 11:18:00 PM	13.879	6.9979		19.1294
09/17/2021 11:18:30 PM	13.766	6.8849		19.4654
09/17/2021 11:19:00 PM	13.65	6.7689		19.0699
09/17/2021 11:19:30 PM	13.423	6.5419		18.1989
09/17/2021 11:20:00 PM	13.347	6.4659		17.0939
09/17/2021 11:20:30 PM	13.168	6.2869		16.4309
09/17/2021 11:21:00 PM	13.128	6.2469		16.5159
09/17/2021 11:21:30 PM	12.722	5.8409		17.5334
09/17/2021 11:22:00 PM	12.846	5.9649		18.1844
09/17/2021 11:22:30 PM	12.661	5.7799		18.5024
09/17/2021 11:23:00 PM	12.416	5.5349		18.2129
09/17/2021 11:23:30 PM	12.289	5.4079		17.6824
09/17/2021 11:24:00 PM	12.377	5.4959		16.5279
09/17/2021 11:24:30 PM	12.651	5.7699		16.0819
09/17/2021 11:25:00 PM	12.929	6.0479		16.8569
09/17/2021 11:25:30 PM	13.066	6.1849		17.2809
09/17/2021 11:26:00 PM	12.935	6.0539		15.6479
09/17/2021 11:26:30 PM	12.857	5.9759		14.0904
09/17/2021 11:27:00 PM	12.868	5.9869		11.7384
09/17/2021 11:27:30 PM	12.815	5.9339		8.4834
09/17/2021 11:28:00 PM	12.753	5.8719		5.9084
09/17/2021 11:28:30 PM	12.778	5.8969		3.8719
09/17/2021 11:29:00 PM	12.454	5.5729		3.8724
09/17/2021 11:29:30 PM	11.884	5.0029		2.7064
09/17/2021 11:30:00 PM	11.731	4.8499		2.6324
09/17/2021 11:30:30 PM	11.504	4.6229		5.1874
09/17/2021 11:31:00 PM	11.333	4.4519		7.6969
09/17/2021 11:31:30 PM	11.317	4.4359		8.9479
09/17/2021 11:32:00 PM	11.548	4.6669		9.6664
09/17/2021 11:32:30 PM	11.976	5.0949		9.0679
09/17/2021 11:33:00 PM	11.783	4.9019		9.4114
09/17/2021 11:33:30 PM	11.562	4.6809		10.6634
09/17/2021 11:34:00 PM	11.559	4.6779		11.5524
09/17/2021 11:34:30 PM	11.316	4.4349		12.0184
09/17/2021 11:35:00 PM	11.503	4.6219		12.7174
09/17/2021 11:35:30 PM	11.477	4.5959		12.7514
09/17/2021 11:36:00 PM	11.014	4.1329		11.3389
09/17/2021 11:36:30 PM	11.46	4.5789		11.0204
09/17/2021 11:37:00 PM	11.758	4.8769		12.5679
09/17/2021 11:37:30 PM	11.913	5.0319		12.5424
09/17/2021 11:38:00 PM	11.95	5.0689		12.1484
09/17/2021 11:38:30 PM	12.005	5.1239		12.4809
09/17/2021 11:39:00 PM	12.286	5.4049		11.8799
09/17/2021 11:39:30 PM	12.359	5.4779		11.2284
09/17/2021 11:40:00 PM	12.461	5.5799		11.6549
09/17/2021 11:40:30 PM	12.241	5.3599		11.6384
09/17/2021 11:41:00 PM	12.282	5.4009		13.5194
09/17/2021 11:41:30 PM	12.303	5.4219		14.1299
09/17/2021 11:42:00 PM	11.833	4.9519		14.7929
09/17/2021 11:42:30 PM	11.241	4.3599		15.0059
09/17/2021 11:43:00 PM	10.643	3.7619		15.1534
09/17/2021 11:43:30 PM	10.456	3.5749		14.8399
09/17/2021 11:44:00 PM	11.31	4.4289		14.8684
09/17/2021 11:44:30 PM	12.608	5.7269		15.8569
09/17/2021 11:45:00 PM	12.876	5.9949		15.8269
09/17/2021 11:45:30 PM	13.808	6.9269		15.6504
09/17/2021 11:46:00 PM	13.964	7.0829		15.8514
09/17/2021 11:46:30 PM	16.589	9.7079		15.7814
09/17/2021 11:47:00 PM	19.019	12.1379		15.6814
09/17/2021 11:47:30 PM	20.77	13.8889		14.9459
09/17/2021 11:48:00 PM	22.026	15.1449		14.2234
09/17/2021 11:48:30 PM	21.987	15.1059		13.5894
09/17/2021 11:49:00 PM	21.083	14.2019		13.9679
09/17/2021 11:49:30 PM	20.617	13.7359		14.4284
09/17/2021 11:50:00 PM	19.92	13.0389		16.2649
09/17/2021 11:50:30 PM	19.292	12.4109		17.5674
09/17/2021 11:51:00 PM	18.982	12.1009		17.1814
09/17/2021 11:51:30 PM	18.121	11.2399		14.6684
09/17/2021 11:52:00 PM	17.485	10.6039		9.8934
09/17/2021 11:52:30 PM	17.124	10.2429		7.3674
09/17/2021 11:53:00 PM	16.856	9.9749		5.9919
09/17/2021 11:53:30 PM	16.303	9.4219		5.2599
09/17/2021 11:54:00 PM	15.786	8.9049		4.1869
09/17/2021 11:54:30 PM	15.164	8.2829		3.2904
09/17/2021 11:55:00 PM	14.123	7.2419		2.9774
09/17/2021 11:55:30 PM	13.193	6.3119		4.2844
09/17/2021 11:56:00 PM	12.674	5.7929		5.1644
09/17/2021 11:56:30 PM	12.076	5.1949		5.7829
09/17/2021 11:57:00 PM	12.174	5.2929		7.3744
09/17/2021 11:57:30 PM	12.485	5.6039		7.2749
09/17/2021 11:58:00 PM	12.729	5.8479		6.9069
09/17/2021 11:58:30 PM	12.806	5.9249		7.3999
09/17/2021 11:59:00 PM	13.038	6.1569		7.9934
09/17/2021 11:59:30 PM	13.225	6.3439		8.3694
09/18/2021 12:00:00 AM	13.731	6.8499		8.4704
09/18/2021 12:00:30 AM	13.744	6.8629		8.8389
09/18/2021 12:01:00 AM	13.389	6.5079		9.4454
09/18/2021 12:01:30 AM	12.972	6.0909		11.3864
09/18/2021 12:02:00 AM	13.03	6.1489		12.5944
09/18/2021 12:02:30 AM	13.189	6.3079		12.7004
09/18/2021 12:03:00 AM	13.41	6.5289		12.4959
09/18/2021 12:03:30 AM	13.342	6.4609		12.1284
09/18/2021 12:04:00 AM	12.915	6.0339		12.9594
09/18/2021 12:04:30 AM	12.401	5.5199		13.5159
09/18/2021 12:05:00 AM	11.908	5.0269		14.1304
09/18/2021 12:05:30 AM	12.211	5.3299		15.5564
09/18/2021 12:06:00 AM	12.614	5.7329		16.6419
09/18/2021 12:06:30 AM	13.022	6.1409		16.0669
09/18/2021 12:07:00 AM	13.425	6.5439		15.4679
09/18/2021 12:07:30 AM	13.665	6.7839		14.1734
09/18/2021 12:08:00 AM	13.947	7.0659		15.5719
09/18/2021 12:08:30 AM	14.35	7.4689		16.0984
09/18/2021 12:09:00 AM	14.892	8.0109		15.8854
09/18/2021 12:09:30 AM	14.59	7.7089		15.9289
09/18/2021 12:10:00 AM	13.931	7.0499		15.1969
09/18/2021 12:10:30 AM	13.406	6.5249		13.8049
09/18/2021 12:11:00 AM	13.147	6.2659		13.7964
09/18/2021 12:11:30 AM	13.079	6.1979		15.7644
09/18/2021 12:12:00 AM	12.617	5.7359		15.3979
09/18/2021 12:12:30 AM	12.064	5.1829		16.5049
09/18/2021 12:13:00 AM	12.041	5.1599		17.8639
09/18/2021 12:13:30 AM	12.504	5.6229		17.7219
09/18/2021 12:14:00 AM	13.104	6.2229		16.4764
09/18/2021 12:14:30 AM	13.574	6.6929		17.1474
09/18/2021 12:15:00 AM	14.148	7.2669		17.2274
09/18/2021 12:15:30 AM	14.588	7.7069		17.9349
09/18/2021 12:16:00 AM	15.017	8.1359		18.3549
09/18/2021 12:16:30 AM	15.09	8.2089		16.9904
09/18/2021 12:17:00 AM	14.982	8.1009		16.5959
09/18/2021 12:17:30 AM	14.833	7.9519		15.5154
09/18/2021 12:18:00 AM	14.77	7.8889		14.7034
09/18/2021 12:18:30 AM	14.396	7.5149		16.0659
09/18/2021 12:19:00 AM	14.03	7.1489		16.5279
09/18/2021 12:19:30 AM	13.844	6.9629		17.4304
09/18/2021 12:20:00 AM	13.694	6.8129		17.7799
09/18/2021 12:20:30 AM	13.723	6.8419		15.0524
09/18/2021 12:21:00 AM	14.818	7.9369		14.8779
09/18/2021 12:21:30 AM	15.808	8.9269		16.2434
09/18/2021 12:22:00 AM	17.327	10.4459		15.3709
09/18/2021 12:22:30 AM	18.178	11.2969		15.6764
09/18/2021 12:23:00 AM	18.797	11.9159		16.4754
09/18/2021 12:23:30 AM	19.368	12.4869		17.2489
09/18/2021 12:24:00 AM	19.505	12.6239		17.5809
09/18/2021 12:24:30 AM	19.4	12.5189		16.7519
09/18/2021 12:25:00 AM	19.442	12.5609		17.9424
09/18/2021 12:25:30 AM	19.644	12.7629		19.6044
09/18/2021 12:26:00 AM	19.577	12.6959		20.0119
09/18/2021 12:26:30 AM	19.487	12.6059		19.2634
09/18/2021 12:27:00 AM	19.242	12.3609		17.1549
09/18/2021 12:27:30 AM	19.48	12.5989		14.9394
09/18/2021 12:28:00 AM	19.629	12.7479		15.8794
09/18/2021 12:28:30 AM	19.522	12.6409		17.0169
09/18/2021 12:29:00 AM	18.728	11.8469		16.4384
09/18/2021 12:29:30 AM	18.67	11.7889		16.3419
09/18/2021 12:30:00 AM	18.901	12.0199		17.4699
09/18/2021 12:30:30 AM	18.907	12.0259		17.7994
09/18/2021 12:31:00 AM	18.814	11.9329		16.3954
09/18/2021 12:31:30 AM	18.631	11.7499		16.6484
09/18/2021 12:32:00 AM	18.502	11.6209		18.6984
09/18/2021 12:32:30 AM	18.262	11.3809		19.9214
09/18/2021 12:33:00 AM	17.274	10.3929		19.5879
09/18/2021 12:33:30 AM	15.898	9.0169		18.0669
09/18/2021 12:34:00 AM	14.952	8.0709		17.1104
09/18/2021 12:34:30 AM	15.565	8.6839		17.0899
09/18/2021 12:35:00 AM	15.792	8.9109		16.4884
09/18/2021 12:35:30 AM	17.136	10.2549		16.7524
09/18/2021 12:36:00 AM	18.924	12.0429		17.0514
09/18/2021 12:36:30 AM	19.984	13.1029		16.8239
09/18/2021 12:37:00 AM	20.771	13.8899		16.7529
09/18/2021 12:37:30 AM	21.245	14.3639		15.6939
09/18/2021 12:38:00 AM	22.18	15.2989		14.6579
09/18/2021 12:38:30 AM	22.532	15.6509		14.0404
09/18/2021 12:39:00 AM	22.432	15.5509		13.8934
09/18/2021 12:39:30 AM	22.852	15.9709		13.1164
09/18/2021 12:40:00 AM	23.096	16.2149		12.3799
09/18/2021 12:40:30 AM	23.357	16.4759		11.6989
09/18/2021 12:41:00 AM	23.6	16.7189		11.1434
09/18/2021 12:41:30 AM	23.313	16.4319		10.8884
09/18/2021 12:42:00 AM	24.005	17.1239		11.3804
09/18/2021 12:42:30 AM	24.149	17.2679		11.8819
09/18/2021 12:43:00 AM	24.482	17.6009		12.2164
09/18/2021 12:43:30 AM	24.673	17.7919		12.3784
09/18/2021 12:44:00 AM	24.961	18.0799		12.1264
09/18/2021 12:44:30 AM	25.129	18.2479		12.1304
09/18/2021 12:45:00 AM	24.092	17.2109		12.7059
09/18/2021 12:45:30 AM	23.598	16.7169		13.1264
09/18/2021 12:46:00 AM	23.434	16.5529		12.7934
09/18/2021 12:46:30 AM	23.123	16.2419		12.6979
09/18/2021 12:47:00 AM	22.795	15.9139		12.6659
09/18/2021 12:47:30 AM	21.803	14.9219		12.7264
09/18/2021 12:48:00 AM	21.308	14.4269		12.3544
09/18/2021 12:48:30 AM	20.742	13.8609		12.7669
09/18/2021 12:49:00 AM	20.078	13.1969		13.3644
09/18/2021 12:49:30 AM	19.93	13.0489		13.9494
09/18/2021 12:50:00 AM	19.407	12.5259		13.9799
09/18/2021 12:50:30 AM	20.136	13.2549		14.0774
09/18/2021 12:51:00 AM	20.373	13.4919		14.1759
09/18/2021 12:51:30 AM	20.603	13.7219		14.6014
09/18/2021 12:52:00 AM	20.088	13.2069		15.3394
09/18/2021 12:52:30 AM	19.925	13.0439		15.6684
09/18/2021 12:53:00 AM	19.364	12.4829		14.7509
09/18/2021 12:53:30 AM	18.58	11.6989		14.6929
09/18/2021 12:54:00 AM	18.059	11.1779		14.2269
09/18/2021 12:54:30 AM	17.241	10.3599		14.1644
09/18/2021 12:55:00 AM	16.602	9.7209		13.9659
09/18/2021 12:55:30 AM	16.313	9.4319		14.1929
09/18/2021 12:56:00 AM	15.725	8.8439		14.6994
09/18/2021 12:56:30 AM	15.426	8.5449		14.4989
09/18/2021 12:57:00 AM	15.269	8.3879		14.4229
09/18/2021 12:57:30 AM	15.009	8.1279		13.8809
09/18/2021 12:58:00 AM	14.825	7.9439		12.9314
09/18/2021 12:58:30 AM	14.639	7.7579		11.8419
09/18/2021 12:59:00 AM	14.417	7.5359		11.5599
09/18/2021 12:59:30 AM	14.416	7.5349		11.5464
09/18/2021 01:00:00 AM	14.611	7.7299		11.4054
09/18/2021 01:00:30 AM	15.916	9.0349		11.2314
09/18/2021 01:01:00 AM	17.929	11.0479		10.9634
09/18/2021 01:01:30 AM	19.114	12.2329		10.5974
09/18/2021 01:02:00 AM	20.365	13.4839		10.3514
09/18/2021 01:02:30 AM	21.175	14.2939		10.7149
09/18/2021 01:03:00 AM	21.953	15.0719		11.3234
09/18/2021 01:03:30 AM	22.566	15.6849		13.4324
09/18/2021 01:04:00 AM	22.805	15.9239		14.5584
09/18/2021 01:04:30 AM	23.197	16.3159		13.7499
09/18/2021 01:05:00 AM	23.323	16.4419		13.3999
09/18/2021 01:05:30 AM	22.891	16.0099		13.6719
09/18/2021 01:06:00 AM	22.409	15.5279		13.6384
09/18/2021 01:06:30 AM	22.572	15.6909		13.6354
09/18/2021 01:07:00 AM	22.975	16.0939		13.6519
09/18/2021 01:07:30 AM	23.253	16.3719		13.5874
09/18/2021 01:08:00 AM	23.358	16.4769		12.5994
09/18/2021 01:08:30 AM	23.144	16.2629		11.0834
09/18/2021 01:09:00 AM	22.83	15.9489		10.1639
09/18/2021 01:09:30 AM	23.001	16.1199		10.5744
09/18/2021 01:10:00 AM	23.555	16.6739		10.5959
09/18/2021 01:10:30 AM	23.292	16.4109		10.5734
09/18/2021 01:11:00 AM	23.276	16.3949		10.4879
09/18/2021 01:11:30 AM	23.26	16.3789		10.5899
09/18/2021 01:12:00 AM	22.948	16.0669		11.1719
09/18/2021 01:12:30 AM	22.645	15.7639		13.5799
09/18/2021 01:13:00 AM	22.549	15.6679		16.5529
09/18/2021 01:13:30 AM	22.316	15.4349		17.6389
09/18/2021 01:14:00 AM	22.045	15.1639		18.8109
09/18/2021 01:14:30 AM	21.19	14.3089		20.3929
09/18/2021 01:15:00 AM	20.683	13.8019		21.0834
09/18/2021 01:15:30 AM	20.632	13.7509		22.6354
09/18/2021 01:16:00 AM	20.748	13.8669		22.6379
09/18/2021 01:16:30 AM	21.425	14.5439		19.8389
09/18/2021 01:17:00 AM	21.764	14.8829		17.2389
09/18/2021 01:17:30 AM	21.752	14.8709		17.2799
09/18/2021 01:18:00 AM	21.477	14.5959		17.5834
09/18/2021 01:18:30 AM	21.215	14.3339		18.0019
09/18/2021 01:19:00 AM	21.185	14.3039		18.9739
09/18/2021 01:19:30 AM	21.213	14.3319		18.8504
09/18/2021 01:20:00 AM	21.261	14.3799		18.4054
09/18/2021 01:20:30 AM	21.64	14.7589		19.9179
09/18/2021 01:21:00 AM	21.749	14.8679		19.1029
09/18/2021 01:21:30 AM	21.086	14.2049		17.5204
09/18/2021 01:22:00 AM	20.345	13.4639		15.7969
09/18/2021 01:22:30 AM	20.323	13.4419		15.9389
09/18/2021 01:23:00 AM	20.363	13.4819		15.1519
09/18/2021 01:23:30 AM	20.599	13.7179		13.9224
09/18/2021 01:24:00 AM	20.831	13.9499		14.4694
09/18/2021 01:24:30 AM	21.018	14.1369		16.9869
09/18/2021 01:25:00 AM	21.388	14.5069		18.7659
09/18/2021 01:25:30 AM	21.734	14.8529		18.2719
09/18/2021 01:26:00 AM	21.862	14.9809		18.3429
09/18/2021 01:26:30 AM	21.932	15.0509		18.5404
09/18/2021 01:27:00 AM	21.48	14.5989		17.4639
09/18/2021 01:27:30 AM	21.243	14.3619		16.8469
09/18/2021 01:28:00 AM	21.009	14.1279		16.9214
09/18/2021 01:28:30 AM	21.49	14.6089		16.9869
09/18/2021 01:29:00 AM	21.488	14.6069		17.2489
09/18/2021 01:29:30 AM	20.597	13.7159		17.4849
09/18/2021 01:30:00 AM	20.132	13.2509		16.2759
09/18/2021 01:30:30 AM	19.679	12.7979		14.8429
09/18/2021 01:31:00 AM	19.934	13.0529		14.0764
09/18/2021 01:31:30 AM	20.168	13.2869		13.6919
09/18/2021 01:32:00 AM	20.231	13.3499		13.0019
09/18/2021 01:32:30 AM	20.333	13.4519		12.5814
09/18/2021 01:33:00 AM	20.683	13.8019		10.7984
09/18/2021 01:33:30 AM	21.368	14.4869		9.2194
09/18/2021 01:34:00 AM	22.043	15.1619		8.9434
09/18/2021 01:34:30 AM	22.801	15.9199		9.1509
09/18/2021 01:35:00 AM	23.409	16.5279		9.4309
09/18/2021 01:35:30 AM	23.339	16.4579		8.6494
09/18/2021 01:36:00 AM	23.478	16.5969		8.8079
09/18/2021 01:36:30 AM	23.754	16.8729		8.3824
09/18/2021 01:37:00 AM	23.368	16.4869		8.5994
09/18/2021 01:37:30 AM	22.85	15.9689		9.2379
09/18/2021 01:38:00 AM	22.584	15.7029		10.4919
09/18/2021 01:38:30 AM	22.5	15.6189		11.5819
09/18/2021 01:39:00 AM	22.846	15.9649		11.7479
09/18/2021 01:39:30 AM	23.005	16.1239		11.6879
09/18/2021 01:40:00 AM	23.276	16.3949		11.2984
09/18/2021 01:40:30 AM	23.657	16.7759		12.4139
09/18/2021 01:41:00 AM	24.001	17.1199		12.3779
09/18/2021 01:41:30 AM	23.881	16.9999		12.6789
09/18/2021 01:42:00 AM	23.627	16.7459		12.6224
09/18/2021 01:42:30 AM	23.191	16.3099		12.2174
09/18/2021 01:43:00 AM	23.114	16.2329		11.1839
09/18/2021 01:43:30 AM	23.386	16.5049		9.9314
09/18/2021 01:44:00 AM	22.667	15.7859		8.7994
09/18/2021 01:44:30 AM	20.09	13.2089		8.2059
09/18/2021 01:45:00 AM	18.05	11.1689		8.2184
09/18/2021 01:45:30 AM	16.138	9.2569		8.9824
09/18/2021 01:46:00 AM	14.55	7.6689		10.0064
09/18/2021 01:46:30 AM	13.394	6.5129		10.1724
09/18/2021 01:47:00 AM	13.09	6.2089		12.4279
09/18/2021 01:47:30 AM	12.473	5.5919		15.0089
09/18/2021 01:48:00 AM	11.725	4.8439		16.4354
09/18/2021 01:48:30 AM	11.276	4.3949		17.5029
09/18/2021 01:49:00 AM	11.411	4.5299		18.4799
09/18/2021 01:49:30 AM	12.058	5.1769		19.6804
09/18/2021 01:50:00 AM	12.534	5.6529		21.2834
09/18/2021 01:50:30 AM	12.919	6.0379		22.0319
09/18/2021 01:51:00 AM	13.127	6.2459		20.0294
09/18/2021 01:51:30 AM	13.674	6.7929		20.6169
09/18/2021 01:52:00 AM	14.025	7.1439		20.3524
09/18/2021 01:52:30 AM	14.679	7.7979		20.4119
09/18/2021 01:53:00 AM	15.124	8.2429		20.8509
09/18/2021 01:53:30 AM	15.514	8.6329		21.5874
09/18/2021 01:54:00 AM	16.002	9.1209		22.2029
09/18/2021 01:54:30 AM	16.253	9.3719		22.2399
09/18/2021 01:55:00 AM	16.485	9.6039		21.7024
09/18/2021 01:55:30 AM	17.408	10.5269		18.9809
09/18/2021 01:56:00 AM	17.944	11.0629		17.7899
09/18/2021 01:56:30 AM	18.531	11.6499		18.7809
09/18/2021 01:57:00 AM	19.066	12.1849		16.5664
09/18/2021 01:57:30 AM	19.48	12.5989		13.7639
09/18/2021 01:58:00 AM	19.63	12.7489		13.2494
09/18/2021 01:58:30 AM	19.965	13.0839		14.8974
09/18/2021 01:59:00 AM	20.418	13.5369		16.3979
09/18/2021 01:59:30 AM	20.932	14.0509		17.6669
09/18/2021 02:00:00 AM	20.195	13.3139		18.4214
09/18/2021 02:00:30 AM	19.41	12.5289		19.5184
09/18/2021 02:01:00 AM	19.047	12.1659		20.7404
09/18/2021 02:01:30 AM	19.049	12.1679		22.0969
09/18/2021 02:02:00 AM	18.608	11.7269		22.8404
09/18/2021 02:02:30 AM	18.52	11.6389		23.3149
09/18/2021 02:03:00 AM	18.397	11.5159		23.5614
09/18/2021 02:03:30 AM	18.046	11.1649		23.7294
09/18/2021 02:04:00 AM	17.603	10.7219		23.1844
09/18/2021 02:04:30 AM	17.141	10.2599		22.4809
09/18/2021 02:05:00 AM	16.527	9.6459		22.4714
09/18/2021 02:05:30 AM	15.82	8.9389		22.7209
09/18/2021 02:06:00 AM	15.404	8.5229		22.9719
09/18/2021 02:06:30 AM	15.608	8.7269		23.4719
09/18/2021 02:07:00 AM	15.976	9.0949		23.1414
09/18/2021 02:07:30 AM	16.026	9.1449		22.5144
09/18/2021 02:08:00 AM	16.022	9.1409		21.9779
09/18/2021 02:08:30 AM	16.158	9.2769		21.9429
09/18/2021 02:09:00 AM	16.071	9.1899		21.7289
09/18/2021 02:09:30 AM	17.035	10.1539		21.3029
09/18/2021 02:10:00 AM	17.897	11.0159		21.5764
09/18/2021 02:10:30 AM	18.587	11.7059		21.9029
09/18/2021 02:11:00 AM	19.149	12.2679		22.1029
09/18/2021 02:11:30 AM	19.583	12.7019		22.1159
09/18/2021 02:12:00 AM	20.057	13.1759		21.7994
09/18/2021 02:12:30 AM	20.055	13.1739		21.7444
09/18/2021 02:13:00 AM	20.536	13.6549		21.9159
09/18/2021 02:13:30 AM	20.782	13.9009		21.9759
09/18/2021 02:14:00 AM	20.483	13.6019		22.1714
09/18/2021 02:14:30 AM	20.16	13.2789		22.3954
09/18/2021 02:15:00 AM	20.69	13.8089		22.5584
09/18/2021 02:15:30 AM	21.321	14.4399		23.0784
09/18/2021 02:16:00 AM	21.424	14.5429		23.3029
09/18/2021 02:16:30 AM	21.735	14.8539		23.6724
09/18/2021 02:17:00 AM	21.901	15.0199		23.6629
09/18/2021 02:17:30 AM	22.473	15.5919		23.5709
09/18/2021 02:18:00 AM	22.426	15.5449		23.4944
09/18/2021 02:18:30 AM	22.433	15.5519		23.3024
09/18/2021 02:19:00 AM	22.63	15.7489		22.8709
09/18/2021 02:19:30 AM	22.289	15.4079		23.1779
09/18/2021 02:20:00 AM	22.881	15.9999		23.9749
09/18/2021 02:20:30 AM	22.946	16.0649		24.8989
09/18/2021 02:21:00 AM	22.449	15.5679		25.3514
09/18/2021 02:21:30 AM	21.663	14.7819		25.2109
09/18/2021 02:22:00 AM	22.023	15.1419		24.7029
09/18/2021 02:22:30 AM	21.752	14.8709		25.2754
09/18/2021 02:23:00 AM	21.054	14.1729		26.1469
09/18/2021 02:23:30 AM	20.963	14.0819		27.3119
09/18/2021 02:24:00 AM	21.296	14.4149		27.7034
09/18/2021 02:24:30 AM	21.29	14.4089		28.3144
09/18/2021 02:25:00 AM	22.146	15.2649		27.5609
09/18/2021 02:25:30 AM	22.393	15.5119		26.6959
09/18/2021 02:26:00 AM	22.582	15.7009		25.9414
09/18/2021 02:26:30 AM	22.744	15.8629		25.1704
09/18/2021 02:27:00 AM	22.476	15.5949		24.7239
09/18/2021 02:27:30 AM	22.427	15.5459		24.3394
09/18/2021 02:28:00 AM	22.446	15.5649		23.9724
09/18/2021 02:28:30 AM	22.435	15.5539		23.7324
09/18/2021 02:29:00 AM	23.095	16.2139		23.4524
09/18/2021 02:29:30 AM	22.739	15.8579		23.5674
09/18/2021 02:30:00 AM	21.966	15.0849		23.6449
09/18/2021 02:30:30 AM	21.829	14.9479		23.6569
09/18/2021 02:31:00 AM	22.328	15.4469		23.5499
09/18/2021 02:31:30 AM	22.269	15.3879		23.7919
09/18/2021 02:32:00 AM	22.768	15.8869		24.0089
09/18/2021 02:32:30 AM	23.262	16.3809		24.2729
09/18/2021 02:33:00 AM	24.197	17.3159		24.3669
09/18/2021 02:33:30 AM	24.401	17.5199		24.2269
09/18/2021 02:34:00 AM	24.396	17.5149		29.4149
09/18/2021 02:34:30 AM	24.488	17.6069		31.3604
09/18/2021 02:35:00 AM	23.584	16.7029		24.5859
09/18/2021 02:35:30 AM	22.585	15.7039		26.8444
09/18/2021 02:36:00 AM	22.196	15.3149		27.2739
09/18/2021 02:36:30 AM	22.164	15.2829		27.2269
09/18/2021 02:37:00 AM	21.678	14.7969		26.8269
09/18/2021 02:37:30 AM	21.557	14.6759		24.4784
09/18/2021 02:38:00 AM	21.462	14.5809		20.9104
09/18/2021 02:38:30 AM	21.113	14.2319		21.0129
09/18/2021 02:39:00 AM	20.357	13.4759		20.3594
09/18/2021 02:39:30 AM	19.505	12.6239		17.0624
09/18/2021 02:40:00 AM	19.335	12.4539		13.6794
09/18/2021 02:40:30 AM	19.547	12.6659		11.8264
09/18/2021 02:41:00 AM	19.746	12.8649		11.8714
09/18/2021 02:41:30 AM	19.93	13.0489		10.7799
09/18/2021 02:42:00 AM	19.987	13.1059		11.2654
09/18/2021 02:42:30 AM	19.935	13.0539		10.7269
09/18/2021 02:43:00 AM	20.001	13.1199		9.8154
09/18/2021 02:43:30 AM	20.261	13.3799		9.5869
09/18/2021 02:44:00 AM	20.429	13.5479		9.0029
09/18/2021 02:44:30 AM	20.391	13.5099		8.6624
09/18/2021 02:45:00 AM	20.487	13.6059		7.5044
09/18/2021 02:45:30 AM	20.425	13.5439		6.7554
09/18/2021 02:46:00 AM	20.446	13.5649		8.4129
09/18/2021 02:46:30 AM	20.53	13.6489		9.7089
09/18/2021 02:47:00 AM	21.4	14.5189		11.3544
09/18/2021 02:47:30 AM	22.415	15.5339		12.2324
09/18/2021 02:48:00 AM	23.48	16.5989		12.4304
09/18/2021 02:48:30 AM	23.613	16.7319		12.9024
09/18/2021 02:49:00 AM	23.566	16.6849		13.0959
09/18/2021 02:49:30 AM	22.549	15.6679		13.4709
09/18/2021 02:50:00 AM	21.969	15.0879		13.2429
09/18/2021 02:50:30 AM	22.604	15.7229		13.5389
09/18/2021 02:51:00 AM	22.563	15.6819		13.2949
09/18/2021 02:51:30 AM	22.383	15.5019		13.2594
09/18/2021 02:52:00 AM	22.291	15.4099		13.1519
09/18/2021 02:52:30 AM	23.286	16.4049		13.3704
09/18/2021 02:53:00 AM	23.205	16.3239		14.0719
09/18/2021 02:53:30 AM	22.364	15.4829		13.2239
09/18/2021 02:54:00 AM	22.068	15.1869		11.5009
09/18/2021 02:54:30 AM	22.287	15.4059		11.0729
09/18/2021 02:55:00 AM	22.431	15.5499		11.3904
09/18/2021 02:55:30 AM	22.61	15.7289		12.0514
09/18/2021 02:56:00 AM	22.218	15.3369		12.9804
09/18/2021 02:56:30 AM	21.769	14.8879		13.9704
09/18/2021 02:57:00 AM	21.631	14.7499		14.9349
09/18/2021 02:57:30 AM	22.406	15.5249		15.6284
09/18/2021 02:58:00 AM	22.387	15.5059		16.7539
09/18/2021 02:58:30 AM	22.691	15.8099		17.7844
09/18/2021 02:59:00 AM	23.752	16.8709		18.8099
09/18/2021 02:59:30 AM	24.402	17.5209		19.6794
09/18/2021 03:00:00 AM	24.334	17.4529		20.4489
09/18/2021 03:00:30 AM	23.895	17.0139		20.9519
09/18/2021 03:01:00 AM	23.079	16.1979		21.4859
09/18/2021 03:01:30 AM	22.066	15.1849		21.8094
09/18/2021 03:02:00 AM	21.289	14.4079		22.0379
09/18/2021 03:02:30 AM	22.269	15.3879		22.0729
09/18/2021 03:03:00 AM	23.581	16.6999		22.4274
09/18/2021 03:03:30 AM	25.123	18.2419		22.9039
09/18/2021 03:04:00 AM	25.649	18.7679		23.1384
09/18/2021 03:04:30 AM	25.609	18.7279		23.2419
09/18/2021 03:05:00 AM	25	18.1189		23.6189
09/18/2021 03:05:30 AM	24.959	18.0779		23.7934
09/18/2021 03:06:00 AM	24.468	17.5869		24.2729
09/18/2021 03:06:30 AM	23.931	17.0499		24.7899
09/18/2021 03:07:00 AM	23.608	16.7269		25.1444
09/18/2021 03:07:30 AM	24.042	17.1609		25.3029
09/18/2021 03:08:00 AM	24.85	17.9689		25.1444
09/18/2021 03:08:30 AM	25.134	18.2529		24.4579
09/18/2021 03:09:00 AM	26.181	19.2999		24.8614
09/18/2021 03:09:30 AM	26.634	19.7529		25.0199
09/18/2021 03:10:00 AM	26.886	20.0049		25.3979
09/18/2021 03:10:30 AM	26.725	19.8439		25.8894
09/18/2021 03:11:00 AM	26.695	19.8139		26.3729
09/18/2021 03:11:30 AM	26.892	20.0109		26.9274
09/18/2021 03:12:00 AM	27.223	20.3419		27.4809
09/18/2021 03:12:30 AM	26.793	19.9119		28.0049
09/18/2021 03:13:00 AM	27.04	20.1589		28.6809
09/18/2021 03:13:30 AM	26.705	19.8239		29.0469
09/18/2021 03:14:00 AM	26.8	19.9189		27.6264
09/18/2021 03:14:30 AM	26.885	20.0039		26.9969
09/18/2021 03:15:00 AM	27.278	20.3969		26.0959
09/18/2021 03:15:30 AM	27.071	20.1899		25.0394
09/18/2021 03:16:00 AM	27.564	20.6829		24.4109
09/18/2021 03:16:30 AM	26.951	20.0699		23.8644
09/18/2021 03:17:00 AM	26.326	19.4449		22.8959
09/18/2021 03:17:30 AM	26.543	19.6619		21.1169
09/18/2021 03:18:00 AM	26.035	19.1539		20.1869
09/18/2021 03:18:30 AM	25.805	18.9239		19.7854
09/18/2021 03:19:00 AM	26.056	19.1749		19.6049
09/18/2021 03:19:30 AM	25.695	18.8139		19.3579
09/18/2021 03:20:00 AM	24.862	17.9809		19.3509
09/18/2021 03:20:30 AM	24.55	17.6689		19.6569
09/18/2021 03:21:00 AM	24.948	18.0669		20.3034
09/18/2021 03:21:30 AM	24.573	17.6919		20.3189
09/18/2021 03:22:00 AM	23.499	16.6179		21.0784
09/18/2021 03:22:30 AM	23.002	16.1209		21.5604
09/18/2021 03:23:00 AM	22.407	15.5259		21.9439
09/18/2021 03:23:30 AM	22.193	15.3119		23.6899
09/18/2021 03:24:00 AM	21.379	14.4979		25.1519
09/18/2021 03:24:30 AM	20.494	13.6129		26.4504
09/18/2021 03:25:00 AM	20.265	13.3839		26.8549
09/18/2021 03:25:30 AM	20.957	14.0759		27.0369
09/18/2021 03:26:00 AM	21.465	14.5839		26.9014
09/18/2021 03:26:30 AM	21.289	14.4079		26.2154
09/18/2021 03:27:00 AM	20.445	13.5639		25.5169
09/18/2021 03:27:30 AM	19.754	12.8729		25.5399
09/18/2021 03:28:00 AM	19.551	12.6699		25.3659
09/18/2021 03:28:30 AM	19.181	12.2999		25.2639
09/18/2021 03:29:00 AM	20.474	13.5929		25.7519
09/18/2021 03:29:30 AM	21.928	15.0469		26.6194
09/18/2021 03:30:00 AM	23.334	16.4529		27.2409
09/18/2021 03:30:30 AM	23.642	16.7609		27.1734
09/18/2021 03:31:00 AM	22.786	15.9049		26.9689
09/18/2021 03:31:30 AM	22.468	15.5869		26.7554
09/18/2021 03:32:00 AM	22.895	16.0139		26.4224
09/18/2021 03:32:30 AM	23.386	16.5049		26.2494
09/18/2021 03:33:00 AM	23.351	16.4699		26.4279
09/18/2021 03:33:30 AM	23.243	16.3619		26.6419
09/18/2021 03:34:00 AM	23.148	16.2669		26.8084
09/18/2021 03:34:30 AM	22.681	15.7999		26.7544
09/18/2021 03:35:00 AM	21.88	14.9989		27.1274
09/18/2021 03:35:30 AM	21.833	14.9519		27.1864
09/18/2021 03:36:00 AM	21.562	14.6809		27.1029
09/18/2021 03:36:30 AM	21.478	14.5969		27.1029
09/18/2021 03:37:00 AM	21.598	14.7169		27.3724
09/18/2021 03:37:30 AM	22.752	15.8709		27.7119
09/18/2021 03:38:00 AM	23.572	16.6909		27.6839
09/18/2021 03:38:30 AM	23.613	16.7319		28.3259
09/18/2021 03:39:00 AM	23.79	16.9089		28.8099
09/18/2021 03:39:30 AM	23.217	16.3359		29.0179
09/18/2021 03:40:00 AM	23.138	16.2569		28.7019
09/18/2021 03:40:30 AM	22.132	15.2509		28.9074
09/18/2021 03:41:00 AM	21.791	14.9099		29.3564
09/18/2021 03:41:30 AM	21.919	15.0379		29.4029
09/18/2021 03:42:00 AM	21.738	14.8569		29.5794
09/18/2021 03:42:30 AM	21.427	14.5459		29.2604
09/18/2021 03:43:00 AM	20.757	13.8759		28.9509
09/18/2021 03:43:30 AM	20.567	13.6859		28.8199
09/18/2021 03:44:00 AM	21.157	14.2759		28.7974
09/18/2021 03:44:30 AM	21.565	14.6839		28.8674
09/18/2021 03:45:00 AM	21.434	14.5529		28.9794
09/18/2021 03:45:30 AM	22.05	15.1689		29.1389
09/18/2021 03:46:00 AM	22.237	15.3559		28.4679
09/18/2021 03:46:30 AM	22.36	15.4789		28.0644
09/18/2021 03:47:00 AM	22.104	15.2229		27.5094
09/18/2021 03:47:30 AM	23.211	16.3299		27.0739
09/18/2021 03:48:00 AM	24.627	17.7459		27.8709
09/18/2021 03:48:30 AM	25.408	18.5269		29.3879
09/18/2021 03:49:00 AM	26.798	19.9169		29.4729
09/18/2021 03:49:30 AM	27.06	20.1789		28.3564
09/18/2021 03:50:00 AM	26.792	19.9109		27.5129
09/18/2021 03:50:30 AM	26.689	19.8079		27.4584
09/18/2021 03:51:00 AM	26.177	19.2959		26.7514
09/18/2021 03:51:30 AM	25.207	18.3259		25.8519
09/18/2021 03:52:00 AM	24.616	17.7349		26.2574
09/18/2021 03:52:30 AM	24.252	17.3709		26.9919
09/18/2021 03:53:00 AM	23.549	16.6679		27.8939
09/18/2021 03:53:30 AM	23.543	16.6619		28.2439
09/18/2021 03:54:00 AM	22.915	16.0339		28.2834
09/18/2021 03:54:30 AM	22.49	15.6089		27.8299
09/18/2021 03:55:00 AM	22.002	15.1209		22.3574
09/18/2021 03:55:30 AM	21.853	14.9719		16.5274
09/18/2021 03:56:00 AM	22.244	15.3629		13.0369
09/18/2021 03:56:30 AM	22.958	16.0769		10.8494
09/18/2021 03:57:00 AM	23.079	16.1979		9.9879
09/18/2021 03:57:30 AM	23.019	16.1379		8.9929
09/18/2021 03:58:00 AM	22.961	16.0799		8.6069
09/18/2021 03:58:30 AM	23.287	16.4059		8.1644
09/18/2021 03:59:00 AM	23.332	16.4509		7.1314
09/18/2021 03:59:30 AM	23.287	16.4059		8.1739
09/18/2021 04:00:00 AM	22.989	16.1079		9.4709
09/18/2021 04:00:30 AM	22.378	15.4969		11.5679
09/18/2021 04:01:00 AM	22.158	15.2769		10.2369
09/18/2021 04:01:30 AM	21.681	14.7999		9.2514
09/18/2021 04:02:00 AM	21.132	14.2509		9.3649
09/18/2021 04:02:30 AM	20.938	14.0569		9.6239
09/18/2021 04:03:00 AM	21.016	14.1349		9.7909
09/18/2021 04:03:30 AM	21.257	14.3759		10.0434
09/18/2021 04:04:00 AM	21.174	14.2929		10.1039
09/18/2021 04:04:30 AM	21.025	14.1439		10.1374
09/18/2021 04:05:00 AM	20.432	13.5509		10.3379
09/18/2021 04:05:30 AM	20.139	13.2579		10.1619
09/18/2021 04:06:00 AM	19.948	13.0669		10.0289
09/18/2021 04:06:30 AM	19.777	12.8959		10.1444
09/18/2021 04:07:00 AM	19.852	12.9709		10.1784
09/18/2021 04:07:30 AM	20.065	13.1839		10.3089
09/18/2021 04:08:00 AM	20.075	13.1939		10.4444
09/18/2021 04:08:30 AM	20.272	13.3909		10.4029
09/18/2021 04:09:00 AM	20.705	13.8239		10.5704
09/18/2021 04:09:30 AM	21.586	14.7049		10.7864
09/18/2021 04:10:00 AM	21.269	14.3879		10.9814
09/18/2021 04:10:30 AM	20.883	14.0019		11.1344
09/18/2021 04:11:00 AM	20.54	13.6589		11.5124
09/18/2021 04:11:30 AM	20.944	14.0629		12.0314
09/18/2021 04:12:00 AM	21.112	14.2309		11.7059
09/18/2021 04:12:30 AM	21.403	14.5219		11.0254
09/18/2021 04:13:00 AM	21.978	15.0969		10.8189
09/18/2021 04:13:30 AM	22.251	15.3699		11.1324
09/18/2021 04:14:00 AM	21.756	14.8749		10.9929
09/18/2021 04:14:30 AM	21.416	14.5349		11.3269
09/18/2021 04:15:00 AM	21.148	14.2669		11.8519
09/18/2021 04:15:30 AM	21.067	14.1859		12.2919
09/18/2021 04:16:00 AM	21.413	14.5319		12.4434
09/18/2021 04:16:30 AM	22.589	15.7079		12.7664
09/18/2021 04:17:00 AM	23.486	16.6049		12.8829
09/18/2021 04:17:30 AM	24.533	17.6519		12.7634
09/18/2021 04:18:00 AM	22.913	16.0319		12.9489
09/18/2021 04:18:30 AM	21.102	14.2209		12.8954
09/18/2021 04:19:00 AM	21.047	14.1659		13.7029
09/18/2021 04:19:30 AM	20.746	13.8649		14.0019
09/18/2021 04:20:00 AM	21.217	14.3359		13.6329
09/18/2021 04:20:30 AM	21.52	14.6389		13.3214
09/18/2021 04:21:00 AM	21.863	14.9819		13.6029
09/18/2021 04:21:30 AM	21.354	14.4729		14.0499
09/18/2021 04:22:00 AM	21.782	14.9009		13.6859
09/18/2021 04:22:30 AM	22.786	15.9049		19.8379
09/18/2021 04:23:00 AM	23.272	16.3909		30.8099
09/18/2021 04:23:30 AM	23.844	16.9629		33.5264
09/18/2021 04:24:00 AM	24.532	17.6509		34.5969
09/18/2021 04:24:30 AM	24.771	17.8899		35.4769
09/18/2021 04:25:00 AM	24.572	17.6909		30.7854
09/18/2021 04:25:30 AM	24.691	17.8099		25.5734
09/18/2021 04:26:00 AM	24.615	17.7339		24.2199
09/18/2021 04:26:30 AM	25.133	18.2519		19.1249
09/18/2021 04:27:00 AM	25.453	18.5719		13.9304
09/18/2021 04:27:30 AM	25.03	18.1489		11.1174
09/18/2021 04:28:00 AM	24.783	17.9019		8.7749
09/18/2021 04:28:30 AM	24.924	18.0429		8.3279
09/18/2021 04:29:00 AM	25.105	18.2239		8.5439
09/18/2021 04:29:30 AM	25.412	18.5309		8.6569
09/18/2021 04:30:00 AM	24.912	18.0309		8.1959
09/18/2021 04:30:30 AM	24.694	17.8129		-1.8161
09/18/2021 04:31:00 AM	24.728	17.8469		8.0714
09/18/2021 04:31:30 AM	24.315	17.4339		8.5579
09/18/2021 04:32:00 AM	23.7	16.8189		8.8564
09/18/2021 04:32:30 AM	23.697	16.8159		9.3524
09/18/2021 04:33:00 AM	23.994	17.1129		10.2874
09/18/2021 04:33:30 AM	24.619	17.7379		10.1329
09/18/2021 04:34:00 AM	24.877	17.9959		9.9404
09/18/2021 04:34:30 AM	25.847	18.9659		10.3059
09/18/2021 04:35:00 AM	26.603	19.7219		10.1574
09/18/2021 04:35:30 AM	26.897	20.0159		9.9809
09/18/2021 04:36:00 AM	26.904	20.0229		8.6714
09/18/2021 04:36:30 AM	26.998	20.1169		8.0709
09/18/2021 04:37:00 AM	28.285	21.4039		6.9069
09/18/2021 04:37:30 AM	30.229	23.3479		6.2449
09/18/2021 04:38:00 AM	30.93	24.0489		5.7564
09/18/2021 04:38:30 AM	31.841	24.9599		5.0864
09/18/2021 04:39:00 AM	32.392	25.5109		4.6444
09/18/2021 04:39:30 AM	32.869	25.9879		4.5994
09/18/2021 04:40:00 AM	32.786	25.9049		5.0264
09/18/2021 04:40:30 AM	32.884	26.0029		5.9554
09/18/2021 04:41:00 AM	33.009	26.1279		6.2179
09/18/2021 04:41:30 AM	33.202	26.3209		6.8604
09/18/2021 04:42:00 AM	33.323	26.4419		6.6119
09/18/2021 04:42:30 AM	33.35	26.4689		6.1084
09/18/2021 04:43:00 AM	33.488	26.6069		6.1484
09/18/2021 04:43:30 AM	33.689	26.8079		5.7039
09/18/2021 04:44:00 AM	33.746	26.8649		5.3879
09/18/2021 04:44:30 AM	33.621	26.7399		5.8659
09/18/2021 04:45:00 AM	33.797	26.9159		6.6294
09/18/2021 04:45:30 AM	34.063	27.1819		7.6194
09/18/2021 04:46:00 AM	33.552	26.6709		8.6284
09/18/2021 04:46:30 AM	32.461	25.5799		10.9989
09/18/2021 04:47:00 AM	32.616	25.7349		12.2734
09/18/2021 04:47:30 AM	33.088	26.2069		12.8314
09/18/2021 04:48:00 AM	33.614	26.7329		12.2679
09/18/2021 04:48:30 AM	34.13	27.2489		12.0409
09/18/2021 04:49:00 AM	34.205	27.3239		11.6899
09/18/2021 04:49:30 AM	34.121	27.2399		11.9889
09/18/2021 04:50:00 AM	33.605	26.7239		12.4319
09/18/2021 04:50:30 AM	33.865	26.9839		16.2509
09/18/2021 04:51:00 AM	34.005	27.1239		18.7684
09/18/2021 04:51:30 AM	33.902	27.0209		20.5574
09/18/2021 04:52:00 AM	33.536	26.6549		22.4089
09/18/2021 04:52:30 AM	33.439	26.5579		23.3539
09/18/2021 04:53:00 AM	33.449	26.5679		24.2579
09/18/2021 04:53:30 AM	33.95	27.0689		24.7519
09/18/2021 04:54:00 AM	34.075	27.1939		23.0734
09/18/2021 04:54:30 AM	34.409	27.5279		17.4009
09/18/2021 04:55:00 AM	34.011	27.1299		14.2949
09/18/2021 04:55:30 AM	33.643	26.7619		12.9239
09/18/2021 04:56:00 AM	32.94	26.0589		12.4214
09/18/2021 04:56:30 AM	32.692	25.8109		14.7329
09/18/2021 04:57:00 AM	32.689	25.8079		13.2574
09/18/2021 04:57:30 AM	32.2	25.3189		9.4439
09/18/2021 04:58:00 AM	31.604	24.7229		6.5674
09/18/2021 04:58:30 AM	31.757	24.8759		4.9544
09/18/2021 04:59:00 AM	32.172	25.2909		4.8699
09/18/2021 04:59:30 AM	32.025	25.1439		5.0124
09/18/2021 05:00:00 AM	32.954	26.0729		4.6439
09/18/2021 05:00:30 AM	33.005	26.1239		4.2824
09/18/2021 05:01:00 AM	33.729	26.8479		4.4509
09/18/2021 05:01:30 AM	34.415	27.5339		4.9459
09/18/2021 05:02:00 AM	34.774	27.8929		5.8334
09/18/2021 05:02:30 AM	34.867	27.9859		5.7184
09/18/2021 05:03:00 AM	24.586	17.7049		6.0399
09/18/2021 05:03:30 AM	25.475	18.5939		6.2669
09/18/2021 05:04:00 AM	25.288	18.4069		6.3524
09/18/2021 05:04:30 AM	25.376	18.4949		6.4499
09/18/2021 05:05:00 AM	25.33	18.4489		6.5839
09/18/2021 05:05:30 AM	25.7	18.8189		6.4774
09/18/2021 05:06:00 AM	25.857	18.9759		6.8379
09/18/2021 05:06:30 AM	26.164	19.2829		7.5734
09/18/2021 05:07:00 AM	26.498	19.6169		7.5819
09/18/2021 05:07:30 AM	26.195	19.3139		7.0354
09/18/2021 05:08:00 AM	26.181	19.2999		6.7994
09/18/2021 05:08:30 AM	25.721	18.8399		8.1629
09/18/2021 05:09:00 AM	25.307	18.4259		10.2334
09/18/2021 05:09:30 AM	24.853	17.9719		13.6399
09/18/2021 05:10:00 AM	24.297	17.4159		16.9539
09/18/2021 05:10:30 AM	23.653	16.7719		19.7209
09/18/2021 05:11:00 AM	23.315	16.4339		21.4304
09/18/2021 05:11:30 AM	23.309	16.4279		22.4889
09/18/2021 05:12:00 AM	23.672	16.7909		23.1984
09/18/2021 05:12:30 AM	23.122	16.2409		22.5984
09/18/2021 05:13:00 AM	24.111	17.2299		22.1559
09/18/2021 05:13:30 AM	24.718	17.8369		20.7974
09/18/2021 05:14:00 AM	24.961	18.0799		19.7299
09/18/2021 05:14:30 AM	25.17	18.2889		18.7144
09/18/2021 05:15:00 AM	25.532	18.6509		16.4789
09/18/2021 05:15:30 AM	25.235	18.3539		14.1064
09/18/2021 05:16:00 AM	25.17	18.2889		12.8749
09/18/2021 05:16:30 AM	25.018	18.1369		13.1079
09/18/2021 05:17:00 AM	24.577	17.6959		12.4494
09/18/2021 05:17:30 AM	24.55	17.6689		13.3834
09/18/2021 05:18:00 AM	23.774	16.8929		16.2869
09/18/2021 05:18:30 AM	23.044	16.1629		18.1719
09/18/2021 05:19:00 AM	22.932	16.0509		18.6114
09/18/2021 05:19:30 AM	22.994	16.1129		18.7754
09/18/2021 05:20:00 AM	23.429	16.5479		20.0339
09/18/2021 05:20:30 AM	24.047	17.1659		20.9654
09/18/2021 05:21:00 AM	24.361	17.4799		22.0144
09/18/2021 05:21:30 AM	23.963	17.0819		21.8449
09/18/2021 05:22:00 AM	22.953	16.0719		21.6554
09/18/2021 05:22:30 AM	22.105	15.2239		20.6869
09/18/2021 05:23:00 AM	21.243	14.3619		20.1584
09/18/2021 05:23:30 AM	20.7	13.8189		21.8054
09/18/2021 05:24:00 AM	19.16	12.2789		23.0864
09/18/2021 05:24:30 AM	18.079	11.1979		23.0934
09/18/2021 05:25:00 AM	16.056	9.1749		23.6924
09/18/2021 05:25:30 AM	14.673	7.7919		23.6214
09/18/2021 05:26:00 AM	13.666	6.7849		22.3874
09/18/2021 05:26:30 AM	11.913	5.0319		22.9539
09/18/2021 05:27:00 AM	10.922	4.0409		23.4894
09/18/2021 05:27:30 AM	10.584	3.7029		23.8469
09/18/2021 05:28:00 AM	10.775	3.8939		22.9134
09/18/2021 05:28:30 AM	10.732	3.8509		22.9059
09/18/2021 05:29:00 AM	9.94	3.0589		23.5504
09/18/2021 05:29:30 AM	9.235	2.3539		22.6449
09/18/2021 05:30:00 AM	9.184	2.3029		21.8569
09/18/2021 05:30:30 AM	9.843	2.9619
09/18/2021 05:31:00 AM	11.302	4.4209
09/18/2021 05:31:30 AM	12.835	5.9539
09/18/2021 05:32:00 AM	14.046	7.1649
09/18/2021 05:32:30 AM	15.11	8.2289
09/18/2021 05:33:00 AM	15.66	8.7789
09/18/2021 05:33:30 AM	15.998	9.1169
09/18/2021 05:34:00 AM	16.479	9.5979
09/18/2021 05:34:30 AM	16.616	9.7349
09/18/2021 05:35:00 AM	16.187	9.3059
09/18/2021 05:35:30 AM	15.711	8.8299
09/18/2021 05:36:00 AM	16.255	9.3739
09/18/2021 05:36:30 AM	16.33	9.4489
09/18/2021 05:37:00 AM	17.124	10.2429
09/18/2021 05:37:30 AM	17.965	11.0839
09/18/2021 05:38:00 AM	18.42	11.5389
09/18/2021 05:38:30 AM	18.447	11.5659
09/18/2021 05:39:00 AM	18.484	11.6029
09/18/2021 05:39:30 AM	19.315	12.4339
09/18/2021 05:40:00 AM	19.615	12.7339
09/18/2021 05:40:30 AM	19.582	12.7009
09/18/2021 05:41:00 AM	19.764	12.8829
09/18/2021 05:41:30 AM	19.501	12.6199
09/18/2021 05:42:00 AM	18.76	11.8789
09/18/2021 05:42:30 AM	17.68	10.7989
09/18/2021 05:43:00 AM	17.523	10.6419
09/18/2021 05:43:30 AM	18.28	11.3989
09/18/2021 05:44:00 AM	19.24	12.3589
09/18/2021 05:44:30 AM	19.658	12.7769
09/18/2021 05:45:00 AM	19.845	12.9639
09/18/2021 05:45:30 AM	19.002	12.1209
09/18/2021 05:46:00 AM	18.785	11.9039
09/18/2021 05:46:30 AM	19.274	12.3929
09/18/2021 05:47:00 AM	19.321	12.4399
09/18/2021 05:47:30 AM	19.403	12.5219
09/18/2021 05:48:00 AM	19.393	12.5119
09/18/2021 05:48:30 AM	18.129	11.2479
09/18/2021 05:49:00 AM	17.6	10.7189
09/18/2021 05:49:30 AM	18.619	11.7379
09/18/2021 05:50:00 AM	18.938	12.0569
09/18/2021 05:50:30 AM	18.134	11.2529
09/18/2021 05:51:00 AM	18.129	11.2479
09/18/2021 05:51:30 AM	18.91	12.0289
09/18/2021 05:52:00 AM	19.879	12.9979
09/18/2021 05:52:30 AM	20.922	14.0409
09/18/2021 05:53:00 AM	20.937	14.0559
09/18/2021 05:53:30 AM	21.085	14.2039
09/18/2021 05:54:00 AM	21.708	14.8269
09/18/2021 05:54:30 AM	21.64	14.7589
09/18/2021 05:55:00 AM	21.806	14.9249
09/18/2021 05:55:30 AM	21.968	15.0869
09/18/2021 05:56:00 AM	21.955	15.0739
09/18/2021 05:56:30 AM	22.114	15.2329
09/18/2021 05:57:00 AM	22	15.1189
09/18/2021 05:57:30 AM	21.442	14.5609
09/18/2021 05:58:00 AM	21.539	14.6579
09/18/2021 05:58:30 AM	21.96	15.0789
09/18/2021 05:59:00 AM	22.598	15.7169
09/18/2021 05:59:30 AM	22.878	15.9969
09/18/2021 06:00:00 AM	22.802	15.9209
09/18/2021 06:00:30 AM	22.614	15.7329
09/18/2021 06:01:00 AM	22.684	15.8029
09/18/2021 06:01:30 AM	22.379	15.4979
09/18/2021 06:02:00 AM	22.627	15.7459
09/18/2021 06:02:30 AM	22.838	15.9569
09/18/2021 06:03:00 AM	22.849	15.9679
09/18/2021 06:03:30 AM	22.476	15.5949
09/18/2021 06:04:00 AM	22.375	15.4939
09/18/2021 06:04:30 AM	22.75	15.8689
09/18/2021 06:05:00 AM	22.167	15.2859
09/18/2021 06:05:30 AM	21.487	14.6059
09/18/2021 06:06:00 AM	21.297	14.4159
09/18/2021 06:06:30 AM	20.912	14.0309
09/18/2021 06:07:00 AM	20.259	13.3779
09/18/2021 06:07:30 AM	20.682	13.8009
09/18/2021 06:08:00 AM	21.12	14.2389
09/18/2021 06:08:30 AM	20.578	13.6969
09/18/2021 06:09:00 AM	20.905	14.0239
09/18/2021 06:09:30 AM	21.714	14.8329
09/18/2021 06:10:00 AM	22.696	15.8149
09/18/2021 06:10:30 AM	23.596	16.7149
09/18/2021 06:11:00 AM	24.399	17.5179
09/18/2021 06:11:30 AM	24.498	17.6169
09/18/2021 06:12:00 AM	24.028	17.1469
09/18/2021 06:12:30 AM	24.097	17.2159
09/18/2021 06:13:00 AM	22.723	15.8419
09/18/2021 06:13:30 AM	20.376	13.4949
09/18/2021 06:14:00 AM	17.766	10.8849
09/18/2021 06:14:30 AM	15.783	8.9019
09/18/2021 06:15:00 AM	14.569	7.6879
09/18/2021 06:15:30 AM	13.928	7.0469
09/18/2021 06:16:00 AM	13.058	6.1769
09/18/2021 06:16:30 AM	12.688	5.8069
09/18/2021 06:17:00 AM	12.221	5.3399
09/18/2021 06:17:30 AM	12.061	5.1799
09/18/2021 06:18:00 AM	11.444	4.5629
09/18/2021 06:18:30 AM	10.692	3.8109
09/18/2021 06:19:00 AM	10.428	3.5469
09/18/2021 06:19:30 AM	9.915	3.0339
09/18/2021 06:20:00 AM	9.476	2.5949
09/18/2021 06:20:30 AM	10.241	3.3599
09/18/2021 06:21:00 AM	11.011	4.1299
09/18/2021 06:21:30 AM	11.32	4.4389
09/18/2021 06:22:00 AM	11.79	4.9089
09/18/2021 06:22:30 AM	12.301	5.4199
09/18/2021 06:23:00 AM	11.575	4.6939
09/18/2021 06:23:30 AM	13.753	6.8719
09/18/2021 06:24:00 AM	13.993	7.1119
09/18/2021 06:24:30 AM	14.518	7.6369
09/18/2021 06:25:00 AM	14.352	7.4709
09/18/2021 06:25:30 AM	13.96	7.0789
09/18/2021 06:26:00 AM	13.942	7.0609
09/18/2021 06:26:30 AM	13.634	6.7529
09/18/2021 06:27:00 AM	14.076	7.1949
09/18/2021 06:27:30 AM	14.486	7.6049
09/18/2021 06:28:00 AM	14.794	7.9129
09/18/2021 06:28:30 AM	14.955	8.0739
09/18/2021 06:29:00 AM	15.265	8.3839
09/18/2021 06:29:30 AM	15.236	8.3549
09/18/2021 06:30:00 AM	15.412	8.5309
09/18/2021 06:30:30 AM	15.291	8.4099
09/18/2021 06:31:00 AM	15.73	8.8489
09/18/2021 06:31:30 AM	15.71	8.8289
09/18/2021 06:32:00 AM	15.926	9.0449
09/18/2021 06:32:30 AM	16.727	9.8459
09/18/2021 06:33:00 AM	17.846	10.9649
09/18/2021 06:33:30 AM	18.689	11.8079
09/18/2021 06:34:00 AM	19.442	12.5609
09/18/2021 06:34:30 AM	19.509	12.6279
09/18/2021 06:35:00 AM	19.425	12.5439
09/18/2021 06:35:30 AM	19.738	12.8569
09/18/2021 06:36:00 AM	19.747	12.8659
09/18/2021 06:36:30 AM	19.007	12.1259
09/18/2021 06:37:00 AM	18.828	11.9469
09/18/2021 06:37:30 AM	19.191	12.3099
09/18/2021 06:38:00 AM	19.433	12.5519
09/18/2021 06:38:30 AM	20.248	13.3669
09/18/2021 06:39:00 AM	20.449	13.5679
09/18/2021 06:39:30 AM	20.345	13.4639
09/18/2021 06:40:00 AM	20.709	13.8279
09/18/2021 06:40:30 AM	21.314	14.4329
09/18/2021 06:41:00 AM	21.935	15.0539
09/18/2021 06:41:30 AM	22.94	16.0589
09/18/2021 06:42:00 AM	23.552	16.6709
09/18/2021 06:42:30 AM	23.494	16.6129
09/18/2021 06:43:00 AM	23.352	16.4709
09/18/2021 06:43:30 AM	22.544	15.6629
09/18/2021 06:44:00 AM	22.518	15.6369
09/18/2021 06:44:30 AM	22.18	15.2989
09/18/2021 06:45:00 AM	21.188	14.3069
09/18/2021 06:45:30 AM	20.921	14.0399
09/18/2021 06:46:00 AM	21.797	14.9159
09/18/2021 06:46:30 AM	23.109	16.2279
09/18/2021 06:47:00 AM	23.278	16.3969
09/18/2021 06:47:30 AM	22.681	15.7999
09/18/2021 06:48:00 AM	22.747	15.8659
09/18/2021 06:48:30 AM	22.786	15.9049
09/18/2021 06:49:00 AM	22.542	15.6609
09/18/2021 06:49:30 AM	23.078	16.1969
09/18/2021 06:50:00 AM	22.439	15.5579
09/18/2021 06:50:30 AM	21.717	14.8359
09/18/2021 06:51:00 AM	21.127	14.2459
09/18/2021 06:51:30 AM	20.245	13.3639
09/18/2021 06:52:00 AM	19.892	13.0109
09/18/2021 06:52:30 AM	21.463	14.5819
09/18/2021 06:53:00 AM	22.412	15.5309
09/18/2021 06:53:30 AM	22.879	15.9979
09/18/2021 06:54:00 AM	22.647	15.7659
09/18/2021 06:54:30 AM	21.911	15.0299
09/18/2021 06:55:00 AM	23.02	16.1389
09/18/2021 06:55:30 AM	23.752	16.8709
09/18/2021 06:56:00 AM	24.484	17.6029
09/18/2021 06:56:30 AM	25.006	18.1249
09/18/2021 06:57:00 AM	24.858	17.9769
09/18/2021 06:57:30 AM	24.348	17.4669
09/18/2021 06:58:00 AM	23.713	16.8319
09/18/2021 06:58:30 AM	23.002	16.1209
09/18/2021 06:59:00 AM	23.69	16.8089
09/18/2021 06:59:30 AM	24.367	17.4859
09/18/2021 07:00:00 AM	24.346	17.4649
09/18/2021 07:00:30 AM	23.871	16.9899
09/18/2021 07:01:00 AM	24.541	17.6599
09/18/2021 07:01:30 AM	25.091	18.2099
09/18/2021 07:02:00 AM	25.375	18.4939
09/18/2021 07:02:30 AM	25.097	18.2159
09/18/2021 07:03:00 AM	24.1	17.2189
09/18/2021 07:03:30 AM	23.643	16.7619
09/18/2021 07:04:00 AM	23.491	16.6099
09/18/2021 07:04:30 AM	23.463	16.5819
09/18/2021 07:05:00 AM	23.019	16.1379
09/18/2021 07:05:30 AM	21.774	14.8929
09/18/2021 07:06:00 AM	21.362	14.4809
09/18/2021 07:06:30 AM	21.807	14.9259
09/18/2021 07:07:00 AM	22.921	16.0399
09/18/2021 07:07:30 AM	22.973	16.0919
09/18/2021 07:08:00 AM	23.062	16.1809
09/18/2021 07:08:30 AM	23.756	16.8749
09/18/2021 07:09:00 AM	24.244	17.3629
09/18/2021 07:09:30 AM	24.379	17.4979
09/18/2021 07:10:00 AM	24.977	18.0959
09/18/2021 07:10:30 AM	24.345	17.4639
09/18/2021 07:11:00 AM	22.641	15.7599
09/18/2021 07:11:30 AM	21.226	14.3449
09/18/2021 07:12:00 AM	21.146	14.2649
09/18/2021 07:12:30 AM	22.372	15.4909
09/18/2021 07:13:00 AM	23.17	16.2889
09/18/2021 07:13:30 AM	23.079	16.1979
09/18/2021 07:14:00 AM	22.539	15.6579
09/18/2021 07:14:30 AM	21.965	15.0839
09/18/2021 07:15:00 AM	22.201	15.3199
09/18/2021 07:15:30 AM	22.914	16.0329
09/18/2021 07:16:00 AM	23.318	16.4369
09/18/2021 07:16:30 AM	23.395	16.5139
09/18/2021 07:17:00 AM	23.839	16.9579
09/18/2021 07:17:30 AM	24.421	17.5399
09/18/2021 07:18:00 AM	24.962	18.0809
09/18/2021 07:18:30 AM	23.962	17.0809
09/18/2021 07:19:00 AM	23.424	16.5429
09/18/2021 07:19:30 AM	23.842	16.9609
09/18/2021 07:20:00 AM	24.271	17.3899
09/18/2021 07:20:30 AM	25.376	18.4949
09/18/2021 07:21:00 AM	26.227	19.3459
09/18/2021 07:21:30 AM	26.744	19.8629
09/18/2021 07:22:00 AM	26.946	20.0649
09/18/2021 07:22:30 AM	26.84	19.9589
09/18/2021 07:23:00 AM	26.544	19.6629
09/18/2021 07:23:30 AM	25.745	18.8639
09/18/2021 07:24:00 AM	24.644	17.7629
09/18/2021 07:24:30 AM	23.428	16.5469
09/18/2021 07:25:00 AM	22.285	15.4039
09/18/2021 07:25:30 AM	21.356	14.4749
09/18/2021 07:26:00 AM	22.277	15.3959
09/18/2021 07:26:30 AM	23.244	16.3629
09/18/2021 07:27:00 AM	23.766	16.8849
09/18/2021 07:27:30 AM	24.03	17.1489
09/18/2021 07:28:00 AM	23.205	16.3239
09/18/2021 07:28:30 AM	23.434	16.5529
09/18/2021 07:29:00 AM	23.274	16.3929
09/18/2021 07:29:30 AM	23.172	16.2909
09/18/2021 07:30:00 AM	24.346	17.4649
09/18/2021 07:30:30 AM	24.356	17.4749
09/18/2021 07:31:00 AM	24.825	17.9439
09/18/2021 07:31:30 AM	24.536	17.6549
09/18/2021 07:32:00 AM	23.408	16.5269
09/18/2021 07:32:30 AM	23.145	16.2639
09/18/2021 07:33:00 AM	23.16	16.2789
09/18/2021 07:33:30 AM	23.899	17.0179
09/18/2021 07:34:00 AM	25.504	18.6229
09/18/2021 07:34:30 AM	25.655	18.7739
09/18/2021 07:35:00 AM	26.669	19.7879
09/18/2021 07:35:30 AM	26.936	20.0549
09/18/2021 07:36:00 AM	26.735	19.8539
09/18/2021 07:36:30 AM	26.203	19.3219
09/18/2021 07:37:00 AM	25.486	18.6049
09/18/2021 07:37:30 AM	24.41	17.5289
09/18/2021 07:38:00 AM	23.95	17.0689
09/18/2021 07:38:30 AM	24.033	17.1519
09/18/2021 07:39:00 AM	24.001	17.1199
09/18/2021 07:39:30 AM	23.941	17.0599
09/18/2021 07:40:00 AM	23.676	16.7949
09/18/2021 07:40:30 AM	23.063	16.1819
09/18/2021 07:41:00 AM	23.15	16.2689
09/18/2021 07:41:30 AM	24.117	17.2359
09/18/2021 07:42:00 AM	23.987	17.1059
09/18/2021 07:42:30 AM	23.878	16.9969
09/18/2021 07:43:00 AM	23.661	16.7799
09/18/2021 07:43:30 AM	23.749	16.8679
09/18/2021 07:44:00 AM	23.833	16.9519
09/18/2021 07:44:30 AM	23.435	16.5539
09/18/2021 07:45:00 AM	22.672	15.7909
09/18/2021 07:45:30 AM	22.478	15.5969
09/18/2021 07:46:00 AM	21.842	14.9609
09/18/2021 07:46:30 AM	21.236	14.3549
09/18/2021 07:47:00 AM	21.065	14.1839
09/18/2021 07:47:30 AM	20.778	13.8969
09/18/2021 07:48:00 AM	20.92	14.0389
09/18/2021 07:48:30 AM	20.629	13.7479
09/18/2021 07:49:00 AM	20.275	13.3939
09/18/2021 07:49:30 AM	19.72	12.8389
09/18/2021 07:50:00 AM	19.357	12.4759
09/18/2021 07:50:30 AM	19.165	12.2839
09/18/2021 07:51:00 AM	18.817	11.9359
09/18/2021 07:51:30 AM	18.343	11.4619
09/18/2021 07:52:00 AM	18.253	11.3719
09/18/2021 07:52:30 AM	17.796	10.9149
09/18/2021 07:53:00 AM	17.784	10.9029
09/18/2021 07:53:30 AM	17.755	10.8739
09/18/2021 07:54:00 AM	18.091	11.2099
09/18/2021 07:54:30 AM	18.432	11.5509
09/18/2021 07:55:00 AM	18.667	11.7859
09/18/2021 07:55:30 AM	18.859	11.9779
09/18/2021 07:56:00 AM	18.996	12.1149
09/18/2021 07:56:30 AM	19.199	12.3179
09/18/2021 07:57:00 AM	19.335	12.4539
09/18/2021 07:57:30 AM	19.184	12.3029
09/18/2021 07:58:00 AM	19.141	12.2599
09/18/2021 07:58:30 AM	18.874	11.9929
09/18/2021 07:59:00 AM	18.981	12.0999
09/18/2021 07:59:30 AM	19.042	12.1609
09/18/2021 08:00:00 AM	19.354	12.4729
09/18/2021 08:00:30 AM	19.82	12.9389
09/18/2021 08:01:00 AM	20.047	13.1659
09/18/2021 08:01:30 AM	19.968	13.0869
09/18/2021 08:02:00 AM	19.918	13.0369
09/18/2021 08:02:30 AM	19.431	12.5499
09/18/2021 08:03:00 AM	19.645	12.7639
09/18/2021 08:03:30 AM	19.513	12.6319
09/18/2021 08:04:00 AM	19.293	12.4119
09/18/2021 08:04:30 AM	19.801	12.9199
09/18/2021 08:05:00 AM	19.786	12.9049
09/18/2021 08:05:30 AM	19.429	12.5479
09/18/2021 08:06:00 AM	19.217	12.3359
09/18/2021 08:06:30 AM	19.254	12.3729
09/18/2021 08:07:00 AM	19.487	12.6059
09/18/2021 08:07:30 AM	19.809	12.9279
09/18/2021 08:08:00 AM	20.174	13.2929
09/18/2021 08:08:30 AM	20.317	13.4359
09/18/2021 08:09:00 AM	20.76	13.8789
09/18/2021 08:09:30 AM	20.901	14.0199
09/18/2021 08:10:00 AM	20.953	14.0719
09/18/2021 08:10:30 AM	20.769	13.8879
09/18/2021 08:11:00 AM	20.966	14.0849
09/18/2021 08:11:30 AM	20.951	14.0699
09/18/2021 08:12:00 AM	21.03	14.1489
09/18/2021 08:12:30 AM	21.084	14.2029
09/18/2021 08:13:00 AM	21.322	14.4409
09/18/2021 08:13:30 AM	21.643	14.7619
09/18/2021 08:14:00 AM	22.082	15.2009
09/18/2021 08:14:30 AM	22.359	15.4779
09/18/2021 08:15:00 AM	22.64	15.7589
09/18/2021 08:15:30 AM	22.459	15.5779
09/18/2021 08:16:00 AM	21.694	14.8129
09/18/2021 08:16:30 AM	21.57	14.6889
09/18/2021 08:17:00 AM	21.711	14.8299
09/18/2021 08:17:30 AM	21.437	14.5559
09/18/2021 08:18:00 AM	21.14	14.2589
09/18/2021 08:18:30 AM	21.076	14.1949
09/18/2021 08:19:00 AM	21.082	14.2009
09/18/2021 08:19:30 AM	21.009	14.1279
09/18/2021 08:20:00 AM	20.911	14.0299
09/18/2021 08:20:30 AM	20.783	13.9019
09/18/2021 08:21:00 AM	20.987	14.1059
09/18/2021 08:21:30 AM	21.161	14.2799
09/18/2021 08:22:00 AM	21.599	14.7179
09/18/2021 08:22:30 AM	21.562	14.6809
09/18/2021 08:23:00 AM	21.446	14.5649
09/18/2021 08:23:30 AM	21.314	14.4329
09/18/2021 08:24:00 AM	21.352	14.4709
09/18/2021 08:24:30 AM	21.256	14.3749
09/18/2021 08:25:00 AM	21.023	14.1419
09/18/2021 08:25:30 AM	20.501	13.6199
09/18/2021 08:26:00 AM	20.093	13.2119
09/18/2021 08:26:30 AM	19.532	12.6509
09/18/2021 08:27:00 AM	18.975	12.0939
09/18/2021 08:27:30 AM	18.471	11.5899
09/18/2021 08:28:00 AM	18.411	11.5299
09/18/2021 08:28:30 AM	18.471	11.5899
09/18/2021 08:29:00 AM	18.447	11.5659
09/18/2021 08:29:30 AM	18.408	11.5269
09/18/2021 08:30:00 AM	18.21	11.3289
09/18/2021 08:30:30 AM	18.363	11.4819
09/18/2021 08:31:00 AM	18.222	11.3409
09/18/2021 08:31:30 AM	18.003	11.1219
09/18/2021 08:32:00 AM	17.886	11.0049
09/18/2021 08:32:30 AM	17.803	10.9219
09/18/2021 08:33:00 AM	17.592	10.7109
09/18/2021 08:33:30 AM	17.365	10.4839
09/18/2021 08:34:00 AM	17.24	10.3589
09/18/2021 08:34:30 AM	17.225	10.3439
09/18/2021 08:35:00 AM	17.454	10.5729
09/18/2021 08:35:30 AM	17.738	10.8569
09/18/2021 08:36:00 AM	17.794	10.9129
09/18/2021 08:36:30 AM	18.615	11.7339
09/18/2021 08:37:00 AM	19.817	12.9359
09/18/2021 08:37:30 AM	20.81	13.9289
09/18/2021 08:38:00 AM	21.449	14.5679
09/18/2021 08:38:30 AM	21.43	14.5489
09/18/2021 08:39:00 AM	20.961	14.0799
09/18/2021 08:39:30 AM	20.301	13.4199
09/18/2021 08:40:00 AM	20.117	13.2359
09/18/2021 08:40:30 AM	20.445	13.5639
09/18/2021 08:41:00 AM	20.537	13.6559
09/18/2021 08:41:30 AM	20.569	13.6879
09/18/2021 08:42:00 AM	20.511	13.6299
09/18/2021 08:42:30 AM	20.528	13.6469
09/18/2021 08:43:00 AM	20.534	13.6529
09/18/2021 08:43:30 AM	20.499	13.6179
09/18/2021 08:44:00 AM	20.591	13.7099
09/18/2021 08:44:30 AM	20.475	13.5939
09/18/2021 08:45:00 AM	20.644	13.7629
09/18/2021 08:45:30 AM	20.293	13.4119
09/18/2021 08:46:00 AM	19.826	12.9449
09/18/2021 08:46:30 AM	19.135	12.2539
09/18/2021 08:47:00 AM	18.298	11.4169
09/18/2021 08:47:30 AM	17.631	10.7499
09/18/2021 08:48:00 AM	17.165	10.2839
09/18/2021 08:48:30 AM	16.925	10.0439
09/18/2021 08:49:00 AM	17.345	10.4639
09/18/2021 08:49:30 AM	17.566	10.6849
09/18/2021 08:50:00 AM	17.472	10.5909
09/18/2021 08:50:30 AM	17.482	10.6009
09/18/2021 08:51:00 AM	17.487	10.6059
09/18/2021 08:51:30 AM	17.422	10.5409
09/18/2021 08:52:00 AM	17.336	10.4549
09/18/2021 08:52:30 AM	17.402	10.5209
09/18/2021 08:53:00 AM	17.489	10.6079
09/18/2021 08:53:30 AM	17.453	10.5719
09/18/2021 08:54:00 AM	17.631	10.7499
09/18/2021 08:54:30 AM	18.475	11.5939
09/18/2021 08:55:00 AM	19.86	12.9789
09/18/2021 08:55:30 AM	21.062	14.1809
09/18/2021 08:56:00 AM	22.981	16.0999
09/18/2021 08:56:30 AM	23.887	17.0059
09/18/2021 08:57:00 AM	24.842	17.9609
09/18/2021 08:57:30 AM	24.198	17.3169
09/18/2021 08:58:00 AM	25.038	18.1569
09/18/2021 08:58:30 AM	26.346	19.4649
09/18/2021 08:59:00 AM	27.182	20.3009
09/18/2021 08:59:30 AM	27.366	20.4849
09/18/2021 09:00:00 AM	27.612	20.7309
09/18/2021 09:00:30 AM	28.317	21.4359
09/18/2021 09:01:00 AM	29.031	22.1499
09/18/2021 09:01:30 AM	30.002	23.1209
09/18/2021 09:02:00 AM	29.921	23.0399
09/18/2021 09:02:30 AM	29.117	22.2359
09/18/2021 09:03:00 AM	27.912	21.0309
09/18/2021 09:03:30 AM	25.528	18.6469
09/18/2021 09:04:00 AM	24.218	17.3369
09/18/2021 09:04:30 AM	24.022	17.1409
09/18/2021 09:05:00 AM	24.136	17.2549
09/18/2021 09:05:30 AM	24.186	17.3049
09/18/2021 09:06:00 AM	24.713	17.8319
09/18/2021 09:06:30 AM	24.216	17.3349
09/18/2021 09:07:00 AM	24.596	17.7149
09/18/2021 09:07:30 AM	25.17	18.2889
09/18/2021 09:08:00 AM	25.848	18.9669
09/18/2021 09:08:30 AM	25.862	18.9809
09/18/2021 09:09:00 AM	25.811	18.9299
09/18/2021 09:09:30 AM	25.652	18.7709
09/18/2021 09:10:00 AM	25.014	18.1329
09/18/2021 09:10:30 AM	25.559	18.6779
09/18/2021 09:11:00 AM	26.651	19.7699
09/18/2021 09:11:30 AM	26.947	20.0659
09/18/2021 09:12:00 AM	26.394	19.5129
09/18/2021 09:12:30 AM	25.574	18.6929
09/18/2021 09:13:00 AM	24.844	17.9629
09/18/2021 09:13:30 AM	23.959	17.0779
09/18/2021 09:14:00 AM	22.647	15.7659
09/18/2021 09:14:30 AM	22.709	15.8279
09/18/2021 09:15:00 AM	22.89	16.0089
09/18/2021 09:15:30 AM	22.75	15.8689
09/18/2021 09:16:00 AM	22.373	15.4919
09/18/2021 09:16:30 AM	21.693	14.8119
09/18/2021 09:17:00 AM	20.687	13.8059
09/18/2021 09:17:30 AM	20.92	14.0389
09/18/2021 09:18:00 AM	20.852	13.9709
09/18/2021 09:18:30 AM	21.849	14.9679
09/18/2021 09:19:00 AM	23.02	16.1389
09/18/2021 09:19:30 AM	24.716	17.8349
09/18/2021 09:20:00 AM	25.489	18.6079
09/18/2021 09:20:30 AM	25.805	18.9239
09/18/2021 09:21:00 AM	25.203	18.3219
09/18/2021 09:21:30 AM	25.103	18.2219
09/18/2021 09:22:00 AM	25.277	18.3959
09/18/2021 09:22:30 AM	25.171	18.2899
09/18/2021 09:23:00 AM	25.611	18.7299
09/18/2021 09:23:30 AM	25.232	18.3509
09/18/2021 09:24:00 AM	24.499	17.6179
09/18/2021 09:24:30 AM	24.191	17.3099
09/18/2021 09:25:00 AM	23.895	17.0139
09/18/2021 09:25:30 AM	23.561	16.6799
09/18/2021 09:26:00 AM	23.677	16.7959
09/18/2021 09:26:30 AM	23.928	17.0469
09/18/2021 09:27:00 AM	23.811	16.9299
09/18/2021 09:27:30 AM	23.925	17.0439
09/18/2021 09:28:00 AM	24.184	17.3029
09/18/2021 09:28:30 AM	24.076	17.1949
09/18/2021 09:29:00 AM	24.5	17.6189
09/18/2021 09:29:30 AM	24.232	17.3509
09/18/2021 09:30:00 AM	23.546	16.6649
09/18/2021 09:30:30 AM	22.768	15.8869
09/18/2021 09:31:00 AM	21.892	15.0109
09/18/2021 09:31:30 AM	21.556	14.6749
09/18/2021 09:32:00 AM	21.075	14.1939
09/18/2021 09:32:30 AM	20.84	13.9589
09/18/2021 09:33:00 AM	20.538	13.6569
09/18/2021 09:33:30 AM	20.608	13.7269
09/18/2021 09:34:00 AM	20.018	13.1369
09/18/2021 09:34:30 AM	19.748	12.8669
09/18/2021 09:35:00 AM	19.674	12.7929
09/18/2021 09:35:30 AM	19.251	12.3699
09/18/2021 09:36:00 AM	18.171	11.2899
09/18/2021 09:36:30 AM	17.188	10.3069
09/18/2021 09:37:00 AM	16.479	9.5979
09/18/2021 09:37:30 AM	15.722	8.8409
09/18/2021 09:38:00 AM	15.782	8.9009
09/18/2021 09:38:30 AM	15.867	8.9859
09/18/2021 09:39:00 AM	15.936	9.0549
09/18/2021 09:39:30 AM	16.128	9.2469
09/18/2021 09:40:00 AM	16.458	9.5769
09/18/2021 09:40:30 AM	16.166	9.2849
09/18/2021 09:41:00 AM	15.704	8.8229
09/18/2021 09:41:30 AM	15.357	8.4759
09/18/2021 09:42:00 AM	15.572	8.6909
09/18/2021 09:42:30 AM	15.806	8.9249
09/18/2021 09:43:00 AM	15.417	8.5359
09/18/2021 09:43:30 AM	15.11	8.2289
09/18/2021 09:44:00 AM	15.231	8.3499
09/18/2021 09:44:30 AM	15.73	8.8489
09/18/2021 09:45:00 AM	15.89	9.0089
09/18/2021 09:45:30 AM	16.348	9.4669
09/18/2021 09:46:00 AM	17.137	10.2559
09/18/2021 09:46:30 AM	17.609	10.7279
09/18/2021 09:47:00 AM	18.232	11.3509
09/18/2021 09:47:30 AM	18.694	11.8129
09/18/2021 09:48:00 AM	18.571	11.6899
09/18/2021 09:48:30 AM	18.687	11.8059
09/18/2021 09:49:00 AM	18.686	11.8049
09/18/2021 09:49:30 AM	18.452	11.5709
09/18/2021 09:50:00 AM	18.125	11.2439
09/18/2021 09:50:30 AM	18.234	11.3529
09/18/2021 09:51:00 AM	18.837	11.9559
09/18/2021 09:51:30 AM	19.753	12.8719
09/18/2021 09:52:00 AM	19.45	12.5689
09/18/2021 09:52:30 AM	19.068	12.1869
09/18/2021 09:53:00 AM	19.473	12.5919
09/18/2021 09:53:30 AM	19.647	12.7659
09/18/2021 09:54:00 AM	19.58	12.6989
09/18/2021 09:54:30 AM	19.427	12.5459
09/18/2021 09:55:00 AM	19.273	12.3919
09/18/2021 09:55:30 AM	18.924	12.0429
09/18/2021 09:56:00 AM	18.375	11.4939
09/18/2021 09:56:30 AM	17.755	10.8739
09/18/2021 09:57:00 AM	17.003	10.1219
09/18/2021 09:57:30 AM	16.622	9.7409
09/18/2021 09:58:00 AM	16.001	9.1199
09/18/2021 09:58:30 AM	15.36	8.4789
09/18/2021 09:59:00 AM	15.124	8.2429
09/18/2021 09:59:30 AM	15.05	8.1689
09/18/2021 10:00:00 AM	14.97	8.0889
09/18/2021 10:00:30 AM	15.229	8.3479
09/18/2021 10:01:00 AM	15.635	8.7539
09/18/2021 10:01:30 AM	16.092	9.2109
09/18/2021 10:02:00 AM	16.759	9.8779
09/18/2021 10:02:30 AM	17.016	10.1349
09/18/2021 10:03:00 AM	17.011	10.1299
09/18/2021 10:03:30 AM	17.096	10.2149
09/18/2021 10:04:00 AM	18.539	11.6579
09/18/2021 10:04:30 AM	20.079	13.1979
09/18/2021 10:05:00 AM	21.441	14.5599
09/18/2021 10:05:30 AM	22.339	15.4579
09/18/2021 10:06:00 AM	23.025	16.1439
09/18/2021 10:06:30 AM	23.608	16.7269
09/18/2021 10:07:00 AM	24.226	17.3449
09/18/2021 10:07:30 AM	24.542	17.6609
09/18/2021 10:08:00 AM	25.068	18.1869
09/18/2021 10:08:30 AM	25.654	18.7729
09/18/2021 10:09:00 AM	26.167	19.2859
[truncated: 883 more rows]

## Sheet: 14001
		RAW DATA	OFFSET DATA		1 MIN AVERAGE	5 MIN AVERAGE	30 MIN AVERAGE	60 MIN AVERAGE		1 MIN MAX	5 MIN MAX	30 MIN MAX	HOUR MAX
08/31/2021	14:20:00	2.232	0.7464			1.4622	3.03577	3.89362		0	22.2986	16.7207	16.3355
08/31/2021	14:20:30	2.445	0.9594			2.4602	4.75147	6.14527
08/31/2021	14:21:00	3.238	1.7524			2.9316	5.8612	6.02037
08/31/2021	14:21:30	2.849	1.3634			3.2924	6.42933	6.34813
08/31/2021	14:22:00	3.975	2.4894			3.8956	5.68017	7.41063
08/31/2021	14:22:30	3.96	2.4744			4.1726	6.36057	7.2866
08/31/2021	14:23:00	4.103	2.6174			4.557	6.34217	9.27573
08/31/2021	14:23:30	3.783	2.2974			4.9784	6.3541	12.0808
08/31/2021	14:24:00	4.225	2.7394			4.6138	7.942	13.5781
08/31/2021	14:24:30	3.658	2.1724			4.5438	6.87927	14.0787
08/31/2021	14:25:00	4.262	2.7764			4.7736	7.172	16.3355
08/31/2021	14:25:30	4.502	3.0164			5.0422	7.4012	14.8414
08/31/2021	14:26:00	4.536	3.0504			5.4004	8.52533	13.7876
08/31/2021	14:26:30	4.625	3.1394			5.4208	10.0261	13.9811
08/31/2021	14:27:00	4.161	2.6754			5.5354	11.5551	14.7135
08/31/2021	14:27:30	4.258	2.7724			5.8942	12.6065	13.8606
08/31/2021	14:28:00	4.767	3.2814			6.1916	11.81	15.384
08/31/2021	14:28:30	4.763	3.2774			6.7248	15.3462	15.4042
08/31/2021	14:29:00	4.941	3.4554			7.2198	14.6347	14.6752
08/31/2021	14:29:30	5.161	3.6754			6.9562	13.5226	14.0763
08/31/2021	14:30:00	5.355	3.8694			6.5916	15.9504	13.1649
08/31/2021	14:30:30	5.063	3.5774			5.9686	16.7207	13.6796
08/31/2021	14:31:00	5.297	3.8114			6.1782	13.8604	13.0648
08/31/2021	14:31:30	5.589	4.1034			5.6616	15.8224	15.042
08/31/2021	14:32:00	5.602	4.1164			5.5426	14.0364	15.0313
08/31/2021	14:32:30	5.474	3.9884			5.2076	13.5471	15.7003
08/31/2021	14:33:00	5.397	3.9114			5.4998	14.9802	16.3272
08/31/2021	14:33:30	5.153	3.6674			5.5328	12.9819	14.7573
08/31/2021	14:34:00	5.89	4.4044			5.9344	15.2329
08/31/2021	14:34:30	6.377	4.8914			6.3638	14.1942
08/31/2021	14:35:00	6.649	5.1634			7.011	14.3546
08/31/2021	14:35:30	6.316	4.8304			6.0912	13.3667
08/31/2021	14:36:00	5.553	4.0674			6.1974	15.0004
08/31/2021	14:36:30	5.863	4.3774			6.078	15.7676
08/31/2021	14:37:00	5.832	4.3464			6.4032	14.7997
08/31/2021	14:37:30	6.816	5.3304			6.3826	16.0088
08/31/2021	14:38:00	6.083	4.5974			6.5562	14.7784
08/31/2021	14:38:30	6.24	4.7544			6.808	14.572
08/31/2021	14:39:00	6.512	5.0264			6.3666	13.1195
08/31/2021	14:39:30	6.669	5.1834			6.301	15.0332
08/31/2021	14:40:00	6.335	4.8494			5.9284	12.6671
08/31/2021	14:40:30	6.236	4.7504			6.0928	13.6627
08/31/2021	14:41:00	5.999	4.5134			6.436	14.2446
08/31/2021	14:41:30	6.014	4.5284			4.6334	13.1146
08/31/2021	14:42:00	5.913	4.4274			5.4724	12.8826
08/31/2021	14:42:30	5.86	4.3744			6.278	13.247
08/31/2021	14:43:00	5.98	4.4944			7.2884	14.7863
08/31/2021	14:43:30	6.088	4.6024			8.0164	15.2977
08/31/2021	14:44:00	6.128	4.6424			8.6544	15.5395
08/31/2021	14:44:30	6.091	4.6054			8.9456	14.5231
08/31/2021	14:45:00	6.127	4.6414			8.5566	14.6334
08/31/2021	14:45:30	6.286	4.8004			8.2492	16.7672
08/31/2021	14:46:00	6.147	4.6614			6.8658	16.7021
08/31/2021	14:46:30	6.453	4.9674			6.3804	15.9523
08/31/2021	14:47:00	6.283	4.7974			5.8898	14.7573
08/31/2021	14:47:30	6.54	5.0544			6.524
08/31/2021	14:48:00	6.533	5.0474			6.9246
08/31/2021	14:48:30	6.503	5.0174			7.303
08/31/2021	14:49:00	6.576	5.0904			7.3898
08/31/2021	14:49:30	6.487	5.0014			7.2444
08/31/2021	14:50:00	6.764	5.2784			6.9416
08/31/2021	14:50:30	6.854	5.3684			7.2756
08/31/2021	14:51:00	6.876	5.3904			7.1744
08/31/2021	14:51:30	7.018	5.5324			7.3568
08/31/2021	14:52:00	6.918	5.4324			7.401
08/31/2021	14:52:30	6.94	5.4544			6.8826
08/31/2021	14:53:00	6.853	5.3674			6.621
08/31/2021	14:53:30	6.987	5.5014			7.2088
08/31/2021	14:54:00	6.97	5.4844			7.6956
08/31/2021	14:54:30	6.782	5.2964			7.4702
08/31/2021	14:55:00	6.967	5.4814			7.5008
08/31/2021	14:55:30	6.989	5.5034			7.9108
08/31/2021	14:56:00	7.064	5.5784			8.5524
08/31/2021	14:56:30	6.994	5.5084			8.1526
08/31/2021	14:57:00	7.091	5.6054			8.2374
08/31/2021	14:57:30	7.478	5.9924			8.646
08/31/2021	14:58:00	7.251	5.7654			8.7546
08/31/2021	14:58:30	7.506	6.0204			8.809
08/31/2021	14:59:00	7.245	5.7594			9.9808
08/31/2021	14:59:30	7.419	5.9334			9.8188
08/31/2021	15:00:00	7.876	6.3904			9.5116
08/31/2021	15:00:30	7.453	5.9674			9.7778
08/31/2021	15:01:00	7.714	6.2284			10.2974
08/31/2021	15:01:30	7.768	6.2824			10.7704
08/31/2021	15:02:00	7.575	6.0894			11.0242
08/31/2021	15:02:30	8.236	6.7504			11.3234
08/31/2021	15:03:00	7.543	6.0574			12.0156
08/31/2021	15:03:30	7.887	6.4014			11.2186
08/31/2021	15:04:00	8.829	7.3434			11.7938
08/31/2021	15:04:30	8.557	7.0714			11.9548
08/31/2021	15:05:00	9.247	7.7614			12.049
08/31/2021	15:05:30	8.392	6.9064			12.8264
08/31/2021	15:06:00	8.228	6.7424			15.9678
08/31/2021	15:06:30	9.125	7.6394			11.9452
08/31/2021	15:07:00	8.535	7.0494			12.3794
08/31/2021	15:07:30	9.39	7.9044			10.4712
08/31/2021	15:08:00	8.584	7.0984			11.0478
08/31/2021	15:08:30	8.609	7.1234			9.995
08/31/2021	15:09:00	8.109	6.6234			11.1188
08/31/2021	15:09:30	7.517	6.0314			11.5444
08/31/2021	15:10:00	8.287	6.8014			14.1408
08/31/2021	15:10:30	7.915	6.4294			13.013
08/31/2021	15:11:00	8.812	7.3264			14.746
08/31/2021	15:11:30	8.064	6.5784			15.2096
08/31/2021	15:12:00	7.308	5.8224			14.7468
08/31/2021	15:12:30	7.6	6.1144			15.7588
08/31/2021	15:13:00	7.673	6.1874			15.5314
08/31/2021	15:13:30	7.97	6.4844			16.0848
08/31/2021	15:14:00	7.158	5.6724			18.204
08/31/2021	15:14:30	6.87	5.3844			15.7928
08/31/2021	15:15:00	7.636	6.1504			14.1672
08/31/2021	15:15:30	7.71	6.2244			13.9386
08/31/2021	15:16:00	7.209	5.7234			12.5908
08/31/2021	15:16:30	8.043	6.5574			13.1148
08/31/2021	15:17:00	7.721	6.2354			13.2634
08/31/2021	15:17:30	7.348	5.8624			13.3188
08/31/2021	15:18:00	7.406	5.9204			14.0218
08/31/2021	15:18:30	7.301	5.8154			15.5788
08/31/2021	15:19:00	7.232	5.7464			11.5464
08/31/2021	15:19:30	6.449	4.9634			13.4066
08/31/2021	15:20:00	7.018	5.5324			14.183
08/31/2021	15:20:30	7.32	5.8344			14.81
08/31/2021	15:21:00	7.03	5.5444			15.6754
08/31/2021	15:21:30	7.152	5.6664			17.6798
08/31/2021	15:22:00	6.621	5.1354			16.7924
08/31/2021	15:22:30	6.628	5.1424			16.5616
08/31/2021	15:23:00	6.822	5.3364			16.6756
08/31/2021	15:23:30	6.538	5.0524			19.5712
08/31/2021	15:24:00	6.683	5.1974			19.6176
08/31/2021	15:24:30	6.795	5.3094			14.893
08/31/2021	15:25:00	6.709	5.2234			15.2516
08/31/2021	15:25:30	7.158	5.6724			14.315
08/31/2021	15:26:00	7.124	5.6384			14.8654
08/31/2021	15:26:30	6.961	5.4754			14.233
08/31/2021	15:27:00	6.975	5.4894			11.3186
08/31/2021	15:27:30	6.915	5.4294			13.1986
08/31/2021	15:28:00	6.811	5.3254			13.5782
08/31/2021	15:28:30	6.796	5.3104			15.9684
08/31/2021	15:29:00	7.552	6.0664			14.2552
08/31/2021	15:29:30	7.018	5.5324			14.618
08/31/2021	15:30:00	7.182	5.6964			15.7052
08/31/2021	15:30:30	7.229	5.7434			14.5084
08/31/2021	15:31:00	7.506	6.0204			18.5932
08/31/2021	15:31:30	7.581	6.0954			17.2546
08/31/2021	15:32:00	7.602	6.1164			14.5554
08/31/2021	15:32:30	7.41	5.9244			14.2886
08/31/2021	15:33:00	7.862	6.3764			15.4102
08/31/2021	15:33:30	7.831	6.3454			13.0198
08/31/2021	15:34:00	8.015	6.5294			13.3824
08/31/2021	15:34:30	8.129	6.6434			13.666
08/31/2021	15:35:00	7.877	6.3914			12.6718
08/31/2021	15:35:30	8.629	7.1434			13.691
08/31/2021	15:36:00	8.776	7.2904			13.647
08/31/2021	15:36:30	9.143	7.6574			12.613
08/31/2021	15:37:00	8.058	6.5724			13.609
08/31/2021	15:37:30	7.456	5.9704			15.051
08/31/2021	15:38:00	8.415	6.9294			17.2088
08/31/2021	15:38:30	7.491	6.0054			17.5082
08/31/2021	15:39:00	7.237	5.7514			14.8574
08/31/2021	15:39:30	7.285	5.7994			12.5754
08/31/2021	15:40:00	8.014	6.5284			13.066
08/31/2021	15:40:30	7.712	6.2264			14.6656
08/31/2021	15:41:00	7.678	6.1924			15.7606
08/31/2021	15:41:30	7.636	6.1504			11.2412
08/31/2021	15:42:00	7.375	5.8894			11.6326
08/31/2021	15:42:30	7.46	5.9744			13.0014
08/31/2021	15:43:00	7.403	5.9174			12.275
08/31/2021	15:43:30	7.458	5.9724			13.9804
08/31/2021	15:44:00	7.666	6.1804			15.506
08/31/2021	15:44:30	7.831	6.3454			14.7108
08/31/2021	15:45:00	7.885	6.3994			15.5944
08/31/2021	15:45:30	7.713	6.2274			14.49
08/31/2021	15:46:00	7.758	6.2724			17.067
08/31/2021	15:46:30	8.021	6.5354			14.0292
08/31/2021	15:47:00	8.067	6.5814			15.245
08/31/2021	15:47:30	7.827	6.3414			13.1942
08/31/2021	15:48:00	7.979	6.4934			13.9516
08/31/2021	15:48:30	7.809	6.3234			14.0232
08/31/2021	15:49:00	7.766	6.2804			13.9344
08/31/2021	15:49:30	7.96	6.4744			14.8166
08/31/2021	15:50:00	7.979	6.4934			11.9702
08/31/2021	15:50:30	8.257	6.7714			13.1752
08/31/2021	15:51:00	7.916	6.4304			15.3246
08/31/2021	15:51:30	7.908	6.4224			17.4578
08/31/2021	15:52:00	8.149	6.6634			13.0736
08/31/2021	15:52:30	8.202	6.7164			15.126
08/31/2021	15:53:00	9.177	7.6914			13.184
08/31/2021	15:53:30	8.102	6.6164			11.9834
08/31/2021	15:54:00	8.028	6.5424			12.6204
08/31/2021	15:54:30	7.959	6.4734			13.8652
08/31/2021	15:55:00	7.718	6.2324			15.7936
08/31/2021	15:55:30	7.65	6.1644			12.7536
08/31/2021	15:56:00	7.974	6.4884			12.1368
08/31/2021	15:56:30	8.382	6.8964			13.5662
08/31/2021	15:57:00	7.537	6.0514			14.8868
08/31/2021	15:57:30	7.647	6.1614			14.5842
08/31/2021	15:58:00	7.831	6.3454			17.1854
08/31/2021	15:58:30	7.808	6.3224			17.6432
08/31/2021	15:59:00	7.978	6.4924			15.8984
08/31/2021	15:59:30	7.669	6.1834			15.209
08/31/2021	16:00:00	7.439	5.9534			15.646
08/31/2021	16:00:30	7.837	6.3514			15.955
08/31/2021	16:01:00	7.199	5.7134			16.9888
08/31/2021	16:01:30	7.238	5.7524			14.9082
08/31/2021	16:02:00	7.357	5.8714			15.6942
08/31/2021	16:02:30	7.56	6.0744			14.1972
08/31/2021	16:03:00	8.46	6.9744			14.3774
08/31/2021	16:03:30	7.474	5.9884			14.5038
08/31/2021	16:04:00	6.829	5.3434			15.0498
08/31/2021	16:04:30	7.569	6.0834			14.9756
08/31/2021	16:05:00	8.233	6.7474			16.0992
08/31/2021	16:05:30	7.454	5.9684			16.0214
08/31/2021	16:06:00	8.816	7.3304			15.2
08/31/2021	16:06:30	8.435	6.9494			16.3822
08/31/2021	16:07:00	6.67	5.1844			16.8074
08/31/2021	16:07:30	6.147	4.6614			15.5424
08/31/2021	16:08:00	5.835	4.3494			12.523
08/31/2021	16:08:30	6.091	4.6054			12.8972
08/31/2021	16:09:00	6.468	4.9824			14.8208
08/31/2021	16:09:30	6.054	4.5684			15.883
08/31/2021	16:10:00	6.479	4.9934			16.5988
08/31/2021	16:10:30	6.831	5.3454			15.9474
08/31/2021	16:11:00	6.937	5.4514			15.3038
08/31/2021	16:11:30	7.355	5.8694			16.0694
08/31/2021	16:12:00	7.188	5.7024			15.0346
08/31/2021	16:12:30	7.636	6.1504			15.1232
08/31/2021	16:13:00	7.728	6.2424			13.2402
08/31/2021	16:13:30	7.753	6.2674			12.6608
08/31/2021	16:14:00	7.714	6.2284			11.8698
08/31/2021	16:14:30	7.987	6.5014			12.2908
08/31/2021	16:15:00	8.319	6.8334			12.6416
08/31/2021	16:15:30	8.669	7.1834			12.3042
08/31/2021	16:16:00	8.79	7.3044			14.2938
08/31/2021	16:16:30	8.847	7.3614			15.3166
08/31/2021	16:17:00	9.245	7.7594			15.617
08/31/2021	16:17:30	9.578	8.0924			15.2608
08/31/2021	16:18:00	9.142	7.6564			15.7838
08/31/2021	16:18:30	9.453	7.9674			17.3448
08/31/2021	16:19:00	9.547	8.0614			12.8664
08/31/2021	16:19:30	9.79	8.3044			13.3266
08/31/2021	16:20:00	10.133	8.6474			12.478
08/31/2021	16:20:30	10.131	8.6454			12.3348
08/31/2021	16:21:00	10.098	8.6124			13.1166
08/31/2021	16:21:30	10.32	8.8344			12.272
08/31/2021	16:22:00	10.018	8.5324			12.7604
08/31/2021	16:22:30	10.168	8.6824			13.0406
08/31/2021	16:23:00	10.522	9.0364			13.8028
08/31/2021	16:23:30	10.483	8.9974			13.879
08/31/2021	16:24:00	10.557	9.0714			14.6576
08/31/2021	16:24:30	10.426	8.9404			12.6264
08/31/2021	16:25:00	10.35	8.8644			13.035
08/31/2021	16:25:30	9.857	8.3714			13.9754
08/31/2021	16:26:00	9.92	8.4344			13.3632
08/31/2021	16:26:30	9.883	8.3974			13.757
08/31/2021	16:27:00	10.201	8.7154			13.0304
08/31/2021	16:27:30	10.079	8.5934			15.716
08/31/2021	16:28:00	9.846	8.3604			14.4362
08/31/2021	16:28:30	10.097	8.6114			15.165
08/31/2021	16:29:00	9.455	7.9694			13.89
08/31/2021	16:29:30	9.197	7.7114			13.1736
08/31/2021	16:30:00	8.791	7.3054			12.8498
08/31/2021	16:30:30	8.346	6.8604			13.188
08/31/2021	16:31:00	9.157	7.6714			13.4224
08/31/2021	16:31:30	7.897	6.4114			12.1638
08/31/2021	16:32:00	7.566	6.0804			12.276
08/31/2021	16:32:30	7.842	6.3564			12.5452
08/31/2021	16:33:00	7.648	6.1624			12.2398
08/31/2021	16:33:30	9.276	7.7904			13.272
08/31/2021	16:34:00	7.841	6.3554			12.964
08/31/2021	16:34:30	6.723	5.2374			13.9984
08/31/2021	16:35:00	7.336	5.8504			12.6192
08/31/2021	16:35:30	7.121	5.6354			12.3574
08/31/2021	16:36:00	7.355	5.8694			12.5702
08/31/2021	16:36:30	8.029	6.5434			15.8036
08/31/2021	16:37:00	7.036	5.5504			12.9606
08/31/2021	16:37:30	7.855	6.3694			13.171
08/31/2021	16:38:00	7.856	6.3704			12.8888
08/31/2021	16:38:30	7.884	6.3984			14.1768
08/31/2021	16:39:00	8.214	6.7284			16.525
08/31/2021	16:39:30	8.239	6.7534			22.2986
08/31/2021	16:40:00	8.262	6.7764			10.5362
08/31/2021	16:40:30	8.191	6.7054			12.2922
08/31/2021	16:41:00	8.452	6.9664			12.481
08/31/2021	16:42:00	8.567	7.0814			17.5744
08/31/2021	16:43:00	8.579	7.0934			14.4588
08/31/2021	16:43:30	8.81	7.3244			14.9524
08/31/2021	16:44:00	8.662	7.1764			16.5822
08/31/2021	16:44:30	8.744	7.2584			15.7372
08/31/2021	16:45:00	8.9	7.4144			16.5694
08/31/2021	16:45:30	8.827	7.3414			16.241
08/31/2021	16:46:00	9.069	7.5834			11.1468
08/31/2021	16:46:30	8.672	7.1864			12.8842
08/31/2021	16:47:00	8.582	7.0964			17.7858
08/31/2021	16:47:30	9.112	7.6264			18.6098
08/31/2021	16:48:00	8.942	7.4564			17.234
08/31/2021	16:48:30	8.752	7.2664			16.5722
08/31/2021	16:49:00	9.328	7.8424			16.8288
08/31/2021	16:49:30	8.62	7.1344			11.7926
08/31/2021	16:50:00	8.959	7.4734			13.0668
08/31/2021	16:50:30	7.991	6.5054			11.6442
08/31/2021	16:51:00	8.255	6.7694			13.2732
08/31/2021	16:51:30	8.407	6.9214			13.825
08/31/2021	16:52:00	8.468	6.9824			13.897
08/31/2021	16:52:30	8.543	7.0574			14.8602
08/31/2021	16:53:00	8.463	6.9774			15.4364
08/31/2021	16:53:30	8.656	7.1704			16.5084
08/31/2021	16:54:00	8.786	7.3004			18.7054
08/31/2021	16:54:30	8.966	7.4804			16.6246
08/31/2021	16:55:00	8.851	7.3654			16.8938
08/31/2021	16:55:30	8.547	7.0614			21.05
08/31/2021	16:56:00	8.578	7.0924			12.627
08/31/2021	16:56:30	8.561	7.0754			14.7026
08/31/2021	16:57:00	8.922	7.4364			16.1028
08/31/2021	16:57:30	8.579	7.0934			14.8426
08/31/2021	16:58:00	8.66	7.1744			15.9272
08/31/2021	16:58:30	8.707	7.2214			17.5746
08/31/2021	16:59:00	8.611	7.1254			17.5716
08/31/2021	16:59:30	9.147	7.6614			18.1936
08/31/2021	17:00:00	8.769	7.2834			17.2838
08/31/2021	17:00:30	8.978	7.4924			18.3812
08/31/2021	17:01:00	8.925	7.4394			14.3442
08/31/2021	17:01:30	9.33	7.8444			14.804
08/31/2021	17:02:00	9.84	8.3544			13.5056
08/31/2021	17:02:30	8.128	6.6424			17.3952
08/31/2021	17:03:00	8.21	6.7244			14.8392
08/31/2021	17:03:30	8.423	6.9374			14.063
08/31/2021	17:04:00	8.398	6.9124			14.6508
08/31/2021	17:04:30	8.473	6.9874			18.3524
08/31/2021	17:05:00	8.195	6.7094
08/31/2021	17:05:30	8.352	6.8664
08/31/2021	17:06:00	8.154	6.6684
08/31/2021	17:06:30	8.546	7.0604
08/31/2021	17:07:00	8.025	6.5394
08/31/2021	17:07:30	7.848	6.3624
08/31/2021	17:08:00	7.96	6.4744
08/31/2021	17:08:30	8.364	6.8784
08/31/2021	17:09:00	8.497	7.0114
08/31/2021	17:09:30	8.544	7.0584
08/31/2021	17:10:00	8.772	7.2864
08/31/2021	17:10:30	9.295	7.8094
08/31/2021	17:11:00	9.314	7.8284
08/31/2021	17:11:30	9.083	7.5974
08/31/2021	17:12:00	9.005	7.5194
08/31/2021	17:12:30	9.304	7.8184
08/31/2021	17:13:00	9.2	7.7144
08/31/2021	17:13:30	9.239	7.7534
08/31/2021	17:14:00	9.137	7.6514
08/31/2021	17:14:30	8.949	7.4634
08/31/2021	17:15:00	8.812	7.3264
08/31/2021	17:15:30	8.642	7.1564
08/31/2021	17:16:00	8.784	7.2984
08/31/2021	17:16:30	8.884	7.3984
08/31/2021	17:17:00	9.184	7.6984
08/31/2021	17:17:30	8.956	7.4704
08/31/2021	17:18:00	9.124	7.6384
08/31/2021	17:18:30	9.396	7.9104
08/31/2021	17:19:00	9.235	7.7494
08/31/2021	17:19:30	9.607	8.1214
08/31/2021	17:20:00	9.249	7.7634
08/31/2021	17:20:30	9.495	8.0094
08/31/2021	17:21:00	9.878	8.3924
08/31/2021	17:21:30	9.783	8.2974
08/31/2021	17:22:00	9.928	8.4424
08/31/2021	17:22:30	11.067	9.5814
08/31/2021	17:23:00	9.534	8.0484
08/31/2021	17:23:30	9.713	8.2274
08/31/2021	17:24:00	9.685	8.1994
08/31/2021	17:24:30	9.467	7.9814
08/31/2021	17:25:00	9.682	8.1964
08/31/2021	17:25:30	9.644	8.1584
08/31/2021	17:26:00	9.793	8.3074
08/31/2021	17:26:30	9.283	7.7974
08/31/2021	17:27:00	9.189	7.7034
08/31/2021	17:27:30	10.212	8.7264
08/31/2021	17:28:30	10.138	8.6524
08/31/2021	17:30:00	10.026	8.5404
08/31/2021	17:31:00	9.89	8.4044
08/31/2021	17:32:00	10.089	8.6034
08/31/2021	17:33:00	10.506	9.0204
08/31/2021	17:34:00	10.147	8.6614
08/31/2021	17:35:00	9.983	8.4974
08/31/2021	17:36:00	10.023	8.5374
08/31/2021	17:37:00	11.411	9.9254
08/31/2021	17:38:00	9.82	8.3344
08/31/2021	17:39:00	9.964	8.4784
08/31/2021	17:40:00	10.266	8.7804
08/31/2021	17:41:00	9.881	8.3954
08/31/2021	17:42:00	10.228	8.7424
08/31/2021	17:43:00	10.442	8.9564
08/31/2021	17:44:00	10.656	9.1704
08/31/2021	17:45:00	10.77	9.2844
08/31/2021	17:46:00	11.748	10.2624
08/31/2021	17:47:00	10.423	8.9374
08/31/2021	17:48:00	12.786	11.3004
08/31/2021	17:49:00	11.605	10.1194
08/31/2021	17:50:00	13.291	11.8054
08/31/2021	17:51:00	11.11	9.6244
08/31/2021	17:52:00	10.749	9.2634
08/31/2021	17:53:00	10.818	9.3324
08/31/2021	17:54:00	10.554	9.0684
08/31/2021	17:55:00	11.521	10.0354
08/31/2021	17:56:00	10.776	9.2904
08/31/2021	17:57:00	10.904	9.4184
08/31/2021	17:58:00	10.898	9.4124
08/31/2021	17:59:00	10.887	9.4014
08/31/2021	18:00:00	11.153	9.6674
08/31/2021	18:01:00	12.943	11.4574
08/31/2021	18:02:00	10.139	8.6534
08/31/2021	18:03:00	10.921	9.4354
08/31/2021	18:04:00	11.161	9.6754
08/31/2021	18:05:00	11.275	9.7894
08/31/2021	18:06:00	10.728	9.2424
08/31/2021	18:07:00	11.162	9.6764
08/31/2021	18:08:00	13.051	11.5654
08/31/2021	18:09:00	12.699	11.2134
08/31/2021	18:10:00	12.267	10.7814
08/31/2021	18:11:00	11.937	10.4514
08/31/2021	18:12:00	12.377	10.8914
08/31/2021	18:13:00	12.261	10.7754
08/31/2021	18:14:00	12.438	10.9524
08/31/2021	18:15:00	12.083	10.5974
08/31/2021	18:16:00	12.448	10.9624
08/31/2021	18:17:00	12.473	10.9874
08/31/2021	18:18:00	12.939	11.4534
08/31/2021	18:19:00	12.606	11.1204
08/31/2021	18:20:00	12.285	10.7994
08/31/2021	18:21:00	12.786	11.3004
08/31/2021	18:22:00	12.59	11.1044
08/31/2021	18:23:00	12.576	11.0904
08/31/2021	18:24:00	13.808	12.3224
08/31/2021	18:25:00	14.914	13.4284
08/31/2021	18:26:00	15.079	13.5934
08/31/2021	18:27:00	12.49	11.0044
08/31/2021	18:28:00	12.586	11.1004
08/31/2021	18:29:00	12.437	10.9514
08/31/2021	18:30:00	12.729	11.2434
08/31/2021	18:31:00	12.893	11.4074
08/31/2021	18:32:00	12.742	11.2564
08/31/2021	18:33:00	12.569	11.0834
08/31/2021	18:34:00	12.588	11.1024
08/31/2021	18:35:00	12.266	10.7804
08/31/2021	18:36:00	12.857	11.3714
08/31/2021	18:37:00	14.492	13.0064
08/31/2021	18:38:00	13.431	11.9454
08/31/2021	18:39:00	13.351	11.8654
08/31/2021	18:40:00	13.893	12.4074
08/31/2021	18:41:00	13.846	12.3604
08/31/2021	18:42:00	13.598	12.1124
08/31/2021	18:43:00	12.727	11.2414
08/31/2021	18:44:00	13.138	11.6524
08/31/2021	18:45:00	13.751	12.2654
08/31/2021	18:46:00	13.459	11.9734
08/31/2021	18:47:00	13.892	12.4064
08/31/2021	18:48:00	13.187	11.7014
08/31/2021	18:49:00	13.384	11.8984
08/31/2021	18:50:00	13.412	11.9264
08/31/2021	18:51:00	14.093	12.6074
08/31/2021	18:52:00	14.525	13.0394
08/31/2021	18:53:00	15.216	13.7304
08/31/2021	18:54:00	14.314	12.8284
08/31/2021	18:55:00	16.483	14.9974
08/31/2021	18:56:00	16.729	15.2434
08/31/2021	18:57:00	21.016	19.5304
08/31/2021	18:58:00	17.392	15.9064
08/31/2021	18:59:00	15.647	14.1614
08/31/2021	19:00:00	14.055	12.5694
08/31/2021	19:01:00	12.913	11.4274
08/31/2021	19:02:00	11.816	10.3304
08/31/2021	19:03:00	15.728	14.2424
08/31/2021	19:04:00	12.642	11.1564
08/31/2021	19:05:00	11.244	9.7584
08/31/2021	19:06:00	13.944	12.4584
08/31/2021	19:07:00	18.185	16.6994
08/31/2021	19:08:00	13.65	12.1644
08/31/2021	19:09:00	12.302	10.8164
08/31/2021	19:10:00	12.445	10.9594
08/31/2021	19:11:00	11.174	9.6884
08/31/2021	19:12:00	11.669	10.1834
08/31/2021	19:13:00	12.155	10.6694
08/31/2021	19:14:00	12.341	10.8554
08/31/2021	19:15:00	12.887	11.4014
08/31/2021	19:16:00	12.082	10.5964
08/31/2021	19:17:00	11.982	10.4964
08/31/2021	19:18:00	12.41	10.9244
08/31/2021	19:19:00	13.306	11.8204
08/31/2021	19:20:00	11.14	9.6544
08/31/2021	19:21:00	11.105	9.6194
08/31/2021	19:22:00	11.786	10.3004
08/31/2021	19:23:00	11.927	10.4414
08/31/2021	19:24:00	11.445	9.9594
08/31/2021	19:25:00	13.173	11.6874
08/31/2021	19:26:00	12.027	10.5414
08/31/2021	19:27:00	12.197	10.7114
08/31/2021	19:28:00	14.15	12.6644
08/31/2021	19:29:00	11.475	9.9894
08/31/2021	19:30:00	11.833	10.3474
08/31/2021	19:31:00	12.251	10.7654
08/31/2021	19:32:00	13.692	12.2064
08/31/2021	19:33:00	13.32	11.8344
08/31/2021	19:34:00	14.054	12.5684
08/31/2021	19:35:00	14.473	12.9874
08/31/2021	19:36:00	15.347	13.8614
08/31/2021	19:37:00	17.037	15.5514
08/31/2021	19:38:00	17.009	15.5234
08/31/2021	19:39:00	14.266	12.7804
08/31/2021	19:40:00	14.023	12.5374
08/31/2021	19:41:00	13.959	12.4734
08/31/2021	19:42:00	14.544	13.0584
08/31/2021	19:43:00	14.858	13.3724
08/31/2021	19:44:00	15.109	13.6234
08/31/2021	19:45:00	15.937	14.4514
08/31/2021	19:46:00	16.784	15.2984
08/31/2021	19:47:00	15.613	14.1274
08/31/2021	19:48:00	16.48	14.9944
08/31/2021	19:49:00	16.344	14.8584
08/31/2021	19:50:00	15.078	13.5924
08/31/2021	19:51:00	17.067	15.5814
08/31/2021	19:52:00	15.758	14.2724
08/31/2021	19:53:00	19.931	18.4454
08/31/2021	19:54:00	15.642	14.1564
08/31/2021	19:55:00	16.318	14.8324
08/31/2021	19:56:00	17.059	15.5734
08/31/2021	19:57:00	16.802	15.3164
08/31/2021	19:58:00	14.928	13.4424
08/31/2021	19:59:00	16.055	14.5694
08/31/2021	20:00:00	18.373	16.8874
08/31/2021	20:01:00	19.735	18.2494
08/31/2021	20:02:00	15.463	13.9774
08/31/2021	20:03:00	16.063	14.5774
08/31/2021	20:04:00	16.588	15.1024
08/31/2021	20:05:00	17.414	15.9284
08/31/2021	20:06:00	16.973	15.4874
08/31/2021	20:07:00	17.641	16.1554
08/31/2021	20:08:00	15.787	14.3014
08/31/2021	20:09:00	17.27	15.7844
08/31/2021	20:10:00	16.83	15.3444
08/31/2021	20:11:00	20.854	19.3684
08/31/2021	20:12:00	16.587	15.1014
08/31/2021	20:13:00	17.112	15.6264
08/31/2021	20:14:00	16.469	14.9834
08/31/2021	20:15:00	16.346	14.8604
08/31/2021	20:16:00	23.711	22.2254
08/31/2021	20:17:00	20.529	19.0434
08/31/2021	20:18:00	20.623	19.1374
08/31/2021	20:19:00	17.239	15.7534
08/31/2021	20:20:00	18.388	16.9024
08/31/2021	20:21:00	18.152	16.6664
08/31/2021	20:22:00	17.712	16.2264
08/31/2021	20:23:00	16.773	15.2874
08/31/2021	20:24:00	15.367	13.8814
08/31/2021	20:25:00	15.443	13.9574
08/31/2021	20:26:00	17.666	16.1804
08/31/2021	20:27:00	15.657	14.1714
08/31/2021	20:28:00	14.642	13.1564
08/31/2021	20:29:00	14.856	13.3704
08/31/2021	20:30:00	16.387	14.9014
08/31/2021	20:31:00	15.069	13.5834
08/31/2021	20:32:00	13.905	12.4194
08/31/2021	20:33:00	13.953	12.4674
08/31/2021	20:34:00	17.807	16.3214
08/31/2021	20:35:00	13.241	11.7554
08/31/2021	20:36:00	13.119	11.6334
08/31/2021	20:37:00	14.93	13.4444
08/31/2021	20:38:00	14.74	13.2544
08/31/2021	20:39:00	14.352	12.8664
08/31/2021	20:40:00	14.718	13.2324
08/31/2021	20:41:00	14.793	13.3074
08/31/2021	20:42:00	14.249	12.7634
08/31/2021	20:43:00	14.727	13.2414
08/31/2021	20:44:00	14.515	13.0294
08/31/2021	20:45:00	14.316	12.8304
08/31/2021	20:46:00	14.558	13.0724
08/31/2021	20:47:00	14.024	12.5384
08/31/2021	20:48:00	16.336	14.8504
08/31/2021	20:49:00	14.511	13.0254
08/31/2021	20:50:00	15.04	13.5544
08/31/2021	20:51:00	16.148	14.6624
08/31/2021	20:52:00	13.851	12.3654
08/31/2021	20:53:00	14.261	12.7754
08/31/2021	20:54:00	14.722	13.2364
08/31/2021	20:55:00	14.615	13.1294
08/31/2021	20:56:00	14.91	13.4244
08/31/2021	20:57:00	14.462	12.9764
08/31/2021	20:58:00	15.728	14.2424
08/31/2021	20:59:00	17.822	16.3364
08/31/2021	21:00:00	18.498	17.0124
08/31/2021	21:01:00	22.627	21.1414
08/31/2021	21:02:00	13.646	12.1604
08/31/2021	21:03:00	19.025	17.5394
08/31/2021	21:04:00	11.526	10.0404
08/31/2021	21:05:00	12.03	10.5444
08/31/2021	21:06:00	12.761	11.2754
08/31/2021	21:07:00	12.981	11.4954
08/31/2021	21:08:00	13.496	12.0104
08/31/2021	21:09:00	13.892	12.4064
08/31/2021	21:10:00	14.346	12.8604
08/31/2021	21:11:00	14.285	12.7994
08/31/2021	21:12:00	15.677	14.1914
08/31/2021	21:13:00	14.405	12.9194
08/31/2021	21:14:00	15.748	14.2624
08/31/2021	21:15:00	15.277	13.7914
08/31/2021	21:16:00	15.806	14.3204
08/31/2021	21:17:00	15.286	13.8004
08/31/2021	21:18:00	16.139	14.6534
08/31/2021	21:19:00	15.835	14.3494
08/31/2021	21:20:00	15.991	14.5054
08/31/2021	21:21:00	15.237	13.7514
08/31/2021	21:22:00	17.512	16.0264
08/31/2021	21:23:00	15.866	14.3804
08/31/2021	21:24:00	16.872	15.3864
08/31/2021	21:25:00	16.881	15.3954
08/31/2021	21:26:00	17.253	15.7674
08/31/2021	21:27:00	16.245	14.7594
08/31/2021	21:28:00	18.565	17.0794
08/31/2021	21:29:00	16.861	15.3754
08/31/2021	21:30:00	17.447	15.9614
08/31/2021	21:31:00	19.583	18.0974
08/31/2021	21:32:00	17.471	15.9854
08/31/2021	21:33:00	19.522	18.0364
08/31/2021	21:34:00	21.804	20.3184
08/31/2021	21:35:00	21.643	20.1574
08/31/2021	21:36:00	17.599	16.1134
08/31/2021	21:37:00	18.625	17.1394
08/31/2021	21:38:00	16.199	14.7134
08/31/2021	21:39:00	17.324	15.8384
08/31/2021	21:40:00	16.227	14.7414
08/31/2021	21:41:00	20.88	19.3944
08/31/2021	21:42:00	17.774	16.2884
08/31/2021	21:43:00	17.803	16.3174
08/31/2021	21:44:00	17.552	16.0664
08/31/2021	21:45:00	17.593	16.1074
08/31/2021	21:46:00	17.964	16.4784
08/31/2021	21:47:00	18.006	16.5204
08/31/2021	21:48:00	18.375	16.8894
08/31/2021	21:49:00	18.868	17.3824
08/31/2021	21:50:00	19.493	18.0074
08/31/2021	21:51:00	19.113	17.6274
08/31/2021	21:52:00	23.764	22.2784
08/31/2021	21:53:00	22.768	21.2824
08/31/2021	21:54:00	20.146	18.6604
08/31/2021	21:55:00	16.49	15.0044
08/31/2021	21:56:00	23.113	21.6274
08/31/2021	21:57:00	24.014	22.5284
08/31/2021	21:58:00	15.372	13.8864
08/31/2021	21:59:00	26.527	25.0414
08/31/2021	22:00:00	16.628	15.1424
08/31/2021	22:01:00	16.334	14.8484
08/31/2021	22:02:00	15.082	13.5964
08/31/2021	22:03:00	18.071	16.5854
08/31/2021	22:04:00	15.778	14.2924
08/31/2021	22:05:00	16.141	14.6554
08/31/2021	22:06:00	15.468	13.9824
08/31/2021	22:07:00	18.278	16.7924
08/31/2021	22:08:00	16.822	15.3364
08/31/2021	22:09:00	16.977	15.4914
08/31/2021	22:10:00	15.573	14.0874
08/31/2021	22:11:00	14.586	13.1004
08/31/2021	22:12:00	15.018	13.5324
08/31/2021	22:13:00	16.49	15.0044
08/31/2021	22:14:00	17.336	15.8504
08/31/2021	22:15:00	16.483	14.9974
08/31/2021	22:16:00	16.669	15.1834
08/31/2021	22:17:00	15.735	14.2494
08/31/2021	22:18:00	15.588	14.1024
08/31/2021	22:19:00	17.28	15.7944
08/31/2021	22:20:00	16.161	14.6754
08/31/2021	22:21:00	16.042	14.5564
08/31/2021	22:22:00	16.32	14.8344
08/31/2021	22:23:00	16.357	14.8714
08/31/2021	22:24:00	13.713	12.2274
08/31/2021	22:25:00	11.807	10.3214
08/31/2021	22:26:00	12.307	10.8214
08/31/2021	22:27:00	12.581	11.0954
08/31/2021	22:28:00	13.901	12.4154
08/31/2021	22:29:00	13.425	11.9394
08/31/2021	22:30:00	13.771	12.2854
08/31/2021	22:31:00	15.622	14.1364
08/31/2021	22:32:00	14.793	13.3074
08/31/2021	22:33:00	14.575	13.0894
08/31/2021	22:34:00	14.66	13.1744
08/31/2021	22:35:00	18.223	16.7374
08/31/2021	22:36:00	14.124	12.6384
08/31/2021	22:37:00	14.076	12.5904
08/31/2021	22:38:00	14.264	12.7784
08/31/2021	22:39:00	14.632	13.1464
08/31/2021	22:40:00	16.683	15.1974
08/31/2021	22:41:00	15.854	14.3684
08/31/2021	22:42:00	16.226	14.7404
08/31/2021	22:43:00	16.583	15.0974
08/31/2021	22:44:00	21.924	20.4384
08/31/2021	22:45:00	18.686	17.2004
08/31/2021	22:46:00	16.442	14.9564
08/31/2021	22:47:00	14.624	13.1384
08/31/2021	22:48:00	14.386	12.9004
08/31/2021	22:49:00	14.566	13.0804
08/31/2021	22:50:00	15.517	14.0314
08/31/2021	22:51:00	16.1	14.6144
08/31/2021	22:52:00	16.041	14.5554
08/31/2021	22:53:00	16.343	14.8574
08/31/2021	22:54:00	16.517	15.0314
08/31/2021	22:55:00	17.737	16.2514
08/31/2021	22:56:00	16.506	15.0204
08/31/2021	22:57:00	17.105	15.6194
08/31/2021	22:58:00	18.751	17.2654
08/31/2021	22:59:00	15.855	14.3694
08/31/2021	23:00:00	15.832	14.3464
08/31/2021	23:01:00	15.953	14.4674
08/31/2021	23:02:00	15.716	14.2304
08/31/2021	23:03:00	16.17	14.6844
08/31/2021	23:04:00	16.299	14.8134
08/31/2021	23:05:00	18.697	17.2114
08/31/2021	23:06:00	20.763	19.2774
08/31/2021	23:07:00	28.35	26.8644
08/31/2021	23:08:00	17.242	15.7564
08/31/2021	23:09:00	15.342	13.8564
08/31/2021	23:10:00	15.848	14.3624
08/31/2021	23:11:00	17.536	16.0504
08/31/2021	23:12:00	19.546	18.0604
08/31/2021	23:13:00	22.289	20.8034
08/31/2021	23:14:00	18.482	16.9964
08/31/2021	23:15:00	15.406	13.9204
08/31/2021	23:16:00	14.374	12.8884
08/31/2021	23:17:00	15.382	13.8964
08/31/2021	23:18:00	nan	NULL
08/31/2021	23:18:30	19.002	17.5164
08/31/2021	23:19:30	16.078	14.5924
08/31/2021	23:20:30	15.839	14.3534
08/31/2021	23:21:30	16.156	14.6704
08/31/2021	23:22:30	14.778	13.2924
08/31/2021	23:23:30	16.02	14.5344
08/31/2021	23:24:30	17.489	16.0034
08/31/2021	23:25:30	17.119	15.6334
08/31/2021	23:26:30	16.735	15.2494
08/31/2021	23:27:30	16.871	15.3854
08/31/2021	23:28:30	16.265	14.7794
08/31/2021	23:29:30	14.406	12.9204
08/31/2021	23:30:30	14.238	12.7524
08/31/2021	23:31:30	14.05	12.5644
08/31/2021	23:32:30	14.947	13.4614
08/31/2021	23:33:30	14.886	13.4004
08/31/2021	23:34:30	14.551	13.0654
08/31/2021	23:35:30	15.18	13.6944
08/31/2021	23:36:30	14.293	12.8074
08/31/2021	23:37:30	14.82	13.3344
08/31/2021	23:38:30	15.496	14.0104
08/31/2021	23:39:30	15.01	13.5244
08/31/2021	23:40:30	13.87	12.3844
08/31/2021	23:41:30	19.006	17.5204
08/31/2021	23:42:30	14.953	13.4674
08/31/2021	23:43:30	12.919	11.4334
08/31/2021	23:44:30	13.502	12.0164
08/31/2021	23:45:30	13.518	12.0324
08/31/2021	23:46:30	14.202	12.7164
08/31/2021	23:47:30	15.458	13.9724
08/31/2021	23:48:30	14.107	12.6214
08/31/2021	23:49:30	15.816	14.3304
08/31/2021	23:50:30	15.275	13.7894
08/31/2021	23:51:30	15.565	14.0794
08/31/2021	23:52:30	14.676	13.1904
08/31/2021	23:53:30	14.551	13.0654
08/31/2021	23:54:30	16.212	14.7264
08/31/2021	23:55:30	17.182	15.6964
08/31/2021	23:56:30	12.894	11.4084
08/31/2021	23:57:30	14.383	12.8974
08/31/2021	23:58:30	14.992	13.5064
08/31/2021	23:59:30	13.353	11.8674
09/01/2021	00:00:30	13.646	12.1604
09/01/2021	00:01:30	14.229	12.7434
09/01/2021	00:02:30	14.672	13.1864
09/01/2021	00:03:30	14.593	13.1074
09/01/2021	00:04:30	15.466	13.9804
09/01/2021	00:05:30	14.556	13.0704
09/01/2021	00:06:30	14.813	13.3274
09/01/2021	00:07:30	14.867	13.3814
09/01/2021	00:08:30	15.771	14.2854
09/01/2021	00:09:30	18.889	17.4034
09/01/2021	00:10:30	18.707	17.2214
09/01/2021	00:11:30	13.587	12.1014
09/01/2021	00:12:30	16.1	14.6144
09/01/2021	00:13:30	15.4	13.9144
09/01/2021	00:14:30	15.891	14.4054
09/01/2021	00:15:30	15.531	14.0454
09/01/2021	00:16:30	21.544	20.0584
09/01/2021	00:17:30	19.194	17.7084
09/01/2021	00:18:30	21.312	19.8264
09/01/2021	00:19:30	15.778	14.2924
09/01/2021	00:20:30	15.754	14.2684
09/01/2021	00:21:30	15.862	14.3764
09/01/2021	00:22:30	26.171	24.6854
09/01/2021	00:23:30	21.404	19.9184
09/01/2021	00:24:30	19.32	17.8344
09/01/2021	00:25:30	15.337	13.8514
09/01/2021	00:26:30	15.046	13.5604
09/01/2021	00:27:30	15.646	14.1604
09/01/2021	00:28:30	16.366	14.8804
09/01/2021	00:29:30	13.06	11.5744
09/01/2021	00:30:30	13.348	11.8624
09/01/2021	00:31:30	14.074	12.5884
09/01/2021	00:32:30	14.434	12.9484
09/01/2021	00:33:30	15.389	13.9034
09/01/2021	00:34:30	15.75	14.2644
09/01/2021	00:35:30	14.358	12.8724
09/01/2021	00:36:30	13.053	11.5674
09/01/2021	00:37:30	14.231	12.7454
09/01/2021	00:38:30	15.366	13.8804
09/01/2021	00:39:30	15.303	13.8174
09/01/2021	00:40:30	16.359	14.8734
09/01/2021	00:41:30	14.863	13.3774
09/01/2021	00:42:30	16.659	15.1734
09/01/2021	00:43:30	17.572	16.0864
09/01/2021	00:44:30	16.428	14.9424
09/01/2021	00:45:30	18.875	17.3894
09/01/2021	00:46:30	14.221	12.7354
09/01/2021	00:47:30	16.007	14.5214
09/01/2021	00:48:30	20.7	19.2144
09/01/2021	00:49:30	17.161	15.6754
09/01/2021	00:50:30	10.833	9.3474
09/01/2021	00:51:30	11.523	10.0374
09/01/2021	00:52:30	11.76	10.2744
09/01/2021	00:53:30	12.357	10.8714
09/01/2021	00:54:30	13.055	11.5694
09/01/2021	00:55:30	12.423	10.9374
09/01/2021	00:56:30	12.64	11.1544
09/01/2021	00:57:30	13.492	12.0064
09/01/2021	00:58:30	13.981	12.4954
09/01/2021	00:59:30	12.681	11.1954
09/01/2021	01:00:30	14.922	13.4364
09/01/2021	01:01:30	13.649	12.1634
09/01/2021	01:02:30	14.996	13.5104
09/01/2021	01:03:30	16.187	14.7014
09/01/2021	01:04:30	13.839	12.3534
09/01/2021	01:05:30	13.52	12.0344
09/01/2021	01:06:30	13.59	12.1044
09/01/2021	01:07:30	13.74	12.2544
09/01/2021	01:08:30	14.114	12.6284
09/01/2021	01:09:30	14.857	13.3714
09/01/2021	01:10:30	15.149	13.6634
09/01/2021	01:11:30	15.135	13.6494
09/01/2021	01:12:30	16.07	14.5844
09/01/2021	01:13:30	16.119	14.6334
09/01/2021	01:14:30	15.154	13.6684
09/01/2021	01:15:30	15.92	14.4344
09/01/2021	01:16:30	15.763	14.2774
09/01/2021	01:17:30	17.541	16.0554
09/01/2021	01:18:30	20.58	19.0944
09/01/2021	01:19:30	23.544	22.0584
09/01/2021	01:20:30	14.362	12.8764
09/01/2021	01:21:30	14.12	12.6344
09/01/2021	01:22:30	14.267	12.7814
09/01/2021	01:23:30	14.689	13.2034
09/01/2021	01:24:30	14.442	12.9564
09/01/2021	01:25:30	17.432	15.9464
09/01/2021	01:26:30	17.278	15.7924
09/01/2021	01:27:30	21.556	20.0704
09/01/2021	01:28:30	14.692	13.2064
09/01/2021	01:29:30	17.852	16.3664
09/01/2021	01:30:30	16.172	14.6864
09/01/2021	01:31:30	15.735	14.2494
09/01/2021	01:32:30	14.785	13.2994
09/01/2021	01:33:30	15.334	13.8484
09/01/2021	01:34:30	16.141	14.6554
09/01/2021	01:35:30	15.944	14.4584
09/01/2021	01:36:30	24.344	22.8584
09/01/2021	01:37:30	20.072	18.5864
09/01/2021	01:38:30	16.262	14.7764
09/01/2021	01:39:30	18.083	16.5974
09/01/2021	01:40:30	16.054	14.5684
09/01/2021	01:41:30	14.221	12.7354
09/01/2021	01:42:30	14.78	13.2944
09/01/2021	01:43:30	14.436	12.9504
09/01/2021	01:44:30	14.475	12.9894
09/01/2021	01:45:30	17.473	15.9874
09/01/2021	01:46:30	17.193	15.7074
09/01/2021	01:47:30	18.202	16.7164
09/01/2021	01:48:30	16.31	14.8244
09/01/2021	01:49:30	16.222	14.7364
09/01/2021	01:50:30	15.556	14.0704
09/01/2021	01:51:30	15.074	13.5884
09/01/2021	01:52:30	12.795	11.3094
09/01/2021	01:53:30	13.752	12.2664
09/01/2021	01:54:30	16.054	14.5684
09/01/2021	01:55:30	14.785	13.2994
09/01/2021	01:56:30	15.168	13.6824
09/01/2021	01:57:30	15.832	14.3464
09/01/2021	01:58:30	15.347	13.8614
09/01/2021	01:59:30	15.941	14.4554
09/01/2021	02:00:30	15.518	14.0324
09/01/2021	02:01:30	14.637	13.1514
09/01/2021	02:02:30	16.143	14.6574
09/01/2021	02:03:30	15.305	13.8194
09/01/2021	02:04:30	15.994	14.5084
09/01/2021	02:05:30	15.08	13.5944
09/01/2021	02:06:30	15.177	13.6914
09/01/2021	02:07:30	15.241	13.7554
09/01/2021	02:08:30	15.608	14.1224
09/01/2021	02:09:30	20.232	18.7464
09/01/2021	02:10:30	13.81	12.3244
09/01/2021	02:11:30	16.059	14.5734
09/01/2021	02:12:30	18.581	17.0954
09/01/2021	02:13:30	12.829	11.3434
09/01/2021	02:14:30	12.541	11.0554
09/01/2021	02:15:30	13.267	11.7814
09/01/2021	02:16:30	13.226	11.7404
09/01/2021	02:17:30	13.633	12.1474
09/01/2021	02:18:30	14.612	13.1264
09/01/2021	02:19:30	15.267	13.7814
09/01/2021	02:20:30	14.477	12.9914
09/01/2021	02:21:30	14.463	12.9774
09/01/2021	02:22:30	15.182	13.6964
09/01/2021	02:23:30	13.915	12.4294
09/01/2021	02:24:30	15.023	13.5374
09/01/2021	02:25:30	23.155	21.6694
09/01/2021	02:26:30	15.41	13.9244
09/01/2021	02:27:30	14.943	13.4574
09/01/2021	02:28:30	15.52	14.0344
09/01/2021	02:29:30	22.861	21.3754
09/01/2021	02:30:30	14.627	13.1414
09/01/2021	02:31:30	14.554	13.0684
09/01/2021	02:32:30	23.137	21.6514
09/01/2021	02:33:30	19.538	18.0524
09/01/2021	02:34:30	14.609	13.1234
09/01/2021	02:35:30	13.864	12.3784
09/01/2021	02:36:30	16.352	14.8664
09/01/2021	02:37:30	14.378	12.8924
09/01/2021	02:38:30	13.593	12.1074
09/01/2021	02:39:30	14.72	13.2344
09/01/2021	02:40:30	21.786	20.3004
09/01/2021	02:41:30	17.464	15.9784
09/01/2021	02:42:30	15.875	14.3894
09/01/2021	02:43:30	13.213	11.7274
09/01/2021	02:44:30	16.263	14.7774
09/01/2021	02:45:30	18.562	17.0764
09/01/2021	02:46:30	14.743	13.2574
09/01/2021	02:47:30	11.819	10.3334
09/01/2021	02:48:30	11.961	10.4754
09/01/2021	02:49:30	13.048	11.5624
09/01/2021	02:50:30	13.679	12.1934
09/01/2021	02:51:30	13.302	11.8164
09/01/2021	02:52:30	13.898	12.4124
09/01/2021	02:53:30	13.418	11.9324
09/01/2021	02:54:30	13.299	11.8134
09/01/2021	02:55:30	14.179	12.6934
09/01/2021	02:56:30	14.267	12.7814
09/01/2021	02:57:30	14.619	13.1334
09/01/2021	02:58:30	14.166	12.6804
09/01/2021	02:59:30	14.781	13.2954
09/01/2021	03:00:30	14.985	13.4994
09/01/2021	03:01:30	16	14.5144
09/01/2021	03:02:30	15.628	14.1424
09/01/2021	03:03:30	15.36	13.8744
09/01/2021	03:04:30	16.148	14.6624
09/01/2021	03:05:30	15.306	13.8204
09/01/2021	03:06:30	20.487	19.0014
09/01/2021	03:07:30	18.959	17.4734
09/01/2021	03:08:30	15.496	14.0104
09/01/2021	03:09:30	21.856	20.3704
09/01/2021	03:10:30	11.711	10.2254
09/01/2021	03:11:30	12.36	10.8744
09/01/2021	03:12:30	12.445	10.9594
09/01/2021	03:13:30	12.824	11.3384
09/01/2021	03:14:30	13.763	12.2774
09/01/2021	03:15:30	13.181	11.6954
09/01/2021	03:16:30	14.062	12.5764
09/01/2021	03:17:30	13.447	11.9614
09/01/2021	03:18:30	13.659	12.1734
09/01/2021	03:19:30	14.552	13.0664
09/01/2021	03:20:30	13.578	12.0924
09/01/2021	03:21:30	15.278	13.7924
09/01/2021	03:22:30	16.151	14.6654
09/01/2021	03:23:30	15.7	14.2144
09/01/2021	03:24:30	15.858	14.3724
09/01/2021	03:25:30	15.327	13.8414
09/01/2021	03:26:30	17.587	16.1014
09/01/2021	03:27:30	17.306	15.8204
09/01/2021	03:28:30	15.784	14.2984
09/01/2021	03:29:30	16.791	15.3054
09/01/2021	03:30:30	15.227	13.7414
09/01/2021	03:31:30	16.132	14.6464
09/01/2021	03:32:30	16.334	14.8484
09/01/2021	03:33:30	15.865	14.3794
09/01/2021	03:34:30	15.635	14.1494
09/01/2021	03:35:30	16.534	15.0484
09/01/2021	03:36:30	15.378	13.8924
09/01/2021	03:37:30	26.496	25.0104
09/01/2021	03:38:30	19.312	17.8264
09/01/2021	03:39:30	18.968	17.4824
09/01/2021	03:40:30	18.984	17.4984
09/01/2021	03:41:30	18.807	17.3214
09/01/2021	03:42:30	19.516	18.0304
09/01/2021	03:43:30	19.369	17.8834
09/01/2021	03:44:30	18.035	16.5494
09/01/2021	03:45:30	17.294	15.8084
09/01/2021	03:46:30	17.391	15.9054
09/01/2021	03:47:30	17.421	15.9354
09/01/2021	03:48:30	16.779	15.2934
09/01/2021	03:49:30	15.555	14.0694
09/01/2021	03:50:30	16.811	15.3254
09/01/2021	03:51:30	16.305	14.8194
09/01/2021	03:52:30	18.034	16.5484
09/01/2021	03:53:30	16.768	15.2824
09/01/2021	03:54:30	16.238	14.7524
09/01/2021	03:55:30	18.844	17.3584
09/01/2021	03:56:30	17.074	15.5884
09/01/2021	03:57:30	19.318	17.8324
09/01/2021	03:58:30	14.184	12.6984
09/01/2021	03:59:30	15.236	13.7504
09/01/2021	04:00:30	15.146	13.6604
09/01/2021	04:01:30	21.936	20.4504
09/01/2021	04:02:30	17.009	15.5234
09/01/2021	04:03:30	17.876	16.3904
09/01/2021	04:04:30	19.107	17.6214
09/01/2021	04:05:30	18.092	16.6064
09/01/2021	04:06:30	17.259	15.7734
09/01/2021	04:07:30	18.653	17.1674
09/01/2021	04:08:30	19.261	17.7754
09/01/2021	04:09:30	17.481	15.9954
09/01/2021	04:10:30	14.926	13.4404
09/01/2021	04:11:30	15.521	14.0354
09/01/2021	04:12:30	16.399	14.9134
09/01/2021	04:13:30	17.642	16.1564
09/01/2021	04:14:30	18.296	16.8104
09/01/2021	04:15:30	17.583	16.0974
09/01/2021	04:16:30	16.022	14.5364
09/01/2021	04:17:30	17.214	15.7284
09/01/2021	04:18:30	16.784	15.2984
09/01/2021	04:19:30	16.62	15.1344
09/01/2021	04:20:30	16.004	14.5184
09/01/2021	04:21:30	15.686	14.2004
09/01/2021	04:22:30	15.355	13.8694
09/01/2021	04:23:30	14.749	13.2634
09/01/2021	04:24:30	15.186	13.7004
09/01/2021	04:25:30	17.295	15.8094
09/01/2021	04:26:30	15.415	13.9294
09/01/2021	04:27:30	16.046	14.5604
09/01/2021	04:28:30	15.373	13.8874
09/01/2021	04:29:30	15.772	14.2864
09/01/2021	04:30:30	15.733	14.2474
09/01/2021	04:31:30	15.619	14.1334
09/01/2021	04:32:30	16.052	14.5664
09/01/2021	04:33:30	16.771	15.2854
09/01/2021	04:34:30	16.664	15.1784
09/01/2021	04:35:30	16.489	15.0034
09/01/2021	04:36:30	17.039	15.5534
09/01/2021	04:37:30	16.547	15.0614
09/01/2021	04:38:30	15.938	14.4524
09/01/2021	04:39:30	15.711	14.2254
09/01/2021	04:40:30	14.97	13.4844
09/01/2021	04:41:30	16.928	15.4424
09/01/2021	04:42:30	17.395	15.9094
09/01/2021	04:43:30	17.302	15.8164
09/01/2021	04:44:30	16.344	14.8584
09/01/2021	04:45:30	17.735	16.2494
09/01/2021	04:46:30	17.732	16.2464
09/01/2021	04:47:30	17.873	16.3874
09/01/2021	04:48:30	18.24	16.7544
09/01/2021	04:49:30	17.588	16.1024
09/01/2021	04:50:30	17.8	16.3144
09/01/2021	04:51:30	16.919	15.4334
09/01/2021	04:52:30	17.688	16.2024
09/01/2021	04:53:30	17.54	16.0544
09/01/2021	04:54:30	19.283	17.7974
09/01/2021	04:55:30	17.261	15.7754
09/01/2021	04:56:30	16.419	14.9334
09/01/2021	04:57:30	14.235	12.7494
09/01/2021	04:58:30	16.23	14.7444
09/01/2021	04:59:30	21.928	20.4424
09/01/2021	05:00:30	15.198	13.7124
09/01/2021	05:01:30	15.757	14.2714
09/01/2021	05:02:30	16.848	15.3624
09/01/2021	05:03:30	19.608	18.1224
09/01/2021	05:04:30	16.159	14.6734
09/01/2021	05:05:30	17.878	16.3924
09/01/2021	05:06:30	16.463	14.9774
09/01/2021	05:07:30	15.637	14.1514
09/01/2021	05:08:30	25.328	23.8424
09/01/2021	05:09:30	19.47	17.9844
09/01/2021	05:10:30	15.392	13.9064
09/01/2021	05:11:30	17.113	15.6274
09/01/2021	05:12:30	17.223	15.7374
09/01/2021	05:13:30	15.942	14.4564
09/01/2021	05:14:30	15.12	13.6344
09/01/2021	05:15:30	13.572	12.0864
09/01/2021	05:16:30	13.716	12.2304
09/01/2021	05:17:30	13.668	12.1824
09/01/2021	05:18:30	13.967	12.4814
09/01/2021	05:19:30	14.662	13.1764
09/01/2021	05:20:30	13.553	12.0674
09/01/2021	05:21:30	14.93	13.4444
09/01/2021	05:22:30	15.251	13.7654
09/01/2021	05:23:30	13.518	12.0324
09/01/2021	05:24:30	13.86	12.3744
09/01/2021	05:25:30	14.092	12.6064
09/01/2021	05:26:30	19.453	17.9674
09/01/2021	05:27:30	13.949	12.4634
09/01/2021	05:28:30	20.178	18.6924
09/01/2021	05:29:30	16.123	14.6374
09/01/2021	05:30:30	16.945	15.4594
09/01/2021	05:31:30	17.998	16.5124
09/01/2021	05:32:30	17.922	16.4364
09/01/2021	05:33:30	17.855	16.3694
09/01/2021	05:34:30	18.013	16.5274
09/01/2021	05:35:30	17.724	16.2384
09/01/2021	05:36:30	17.615	16.1294
09/01/2021	05:37:30	18.779	17.2934
09/01/2021	05:38:30	18.291	16.8054
09/01/2021	05:39:30	17.109	15.6234
09/01/2021	05:40:30	18.185	16.6994
09/01/2021	05:41:30	17.255	15.7694
09/01/2021	05:42:30	17.05	15.5644
09/01/2021	05:43:30	17.566	16.0804
09/01/2021	05:44:30	18.002	16.5164
09/01/2021	05:45:30	17.534	16.0484
09/01/2021	05:46:30	16.333	14.8474
09/01/2021	05:47:30	17.054	15.5684
09/01/2021	05:48:30	15.024	13.5384
09/01/2021	05:49:30	14.88	13.3944
09/01/2021	05:50:30	15.787	14.3014
09/01/2021	05:51:30	16.545	15.0594
09/01/2021	05:52:30	19.759	18.2734
09/01/2021	05:53:30	20.804	19.3184
09/01/2021	05:54:30	22.547	21.0614
09/01/2021	05:55:30	14.58	13.0944
09/01/2021	05:56:30	16.089	14.6034
09/01/2021	05:57:30	13.742	12.2564
09/01/2021	05:58:30	15.643	14.1574
09/01/2021	05:59:30	15.58	14.0944
09/01/2021	06:00:30	14.522	13.0364
09/01/2021	06:01:30	17.019	15.5334
09/01/2021	06:02:30	21.653	20.1674
09/01/2021	06:03:30	14.27	12.7844
09/01/2021	06:04:30	13.406	11.9204
09/01/2021	06:05:30	14.598	13.1124
09/01/2021	06:06:30	17.565	16.0794
09/01/2021	06:07:30	13.491	12.0054
09/01/2021	06:08:30	14.569	13.0834
09/01/2021	06:09:30	14.115	12.6294
09/01/2021	06:10:30	13.949	12.4634
09/01/2021	06:11:30	13.979	12.4934
09/01/2021	06:12:30	14.546	13.0604
09/01/2021	06:13:30	14.143	12.6574
09/01/2021	06:14:30	13.161	11.6754
09/01/2021	06:15:30	14.09	12.6044
09/01/2021	06:16:30	12.931	11.4454
09/01/2021	06:17:30	13.091	11.6054
09/01/2021	06:18:30	13.504	12.0184
09/01/2021	06:19:30	13.374	11.8884
09/01/2021	06:20:30	13.67	12.1844
09/01/2021	06:21:30	13.743	12.2574
09/01/2021	06:22:30	12.982	11.4964
09/01/2021	06:23:30	15.113	13.6274
09/01/2021	06:24:30	14.595	13.1094
09/01/2021	06:25:30	12.933	11.4474
09/01/2021	06:26:30	13.966	12.4804
09/01/2021	06:27:30	14.003	12.5174
09/01/2021	06:28:30	15.139	13.6534
09/01/2021	06:29:30	13.128	11.6424
09/01/2021	06:30:30	13.567	12.0814
09/01/2021	06:31:30	13.693	12.2074
09/01/2021	06:32:30	14.27	12.7844
09/01/2021	06:33:30	14.291	12.8054
09/01/2021	06:34:30	14.71	13.2244
09/01/2021	06:35:30	15.604	14.1184
09/01/2021	06:36:30	16.014	14.5284
09/01/2021	06:37:30	16.186	14.7004
09/01/2021	06:38:30	16.383	14.8974
09/01/2021	06:39:30	16.117	14.6314
09/01/2021	06:40:30	16.71	15.2244
09/01/2021	06:41:30	16.503	15.0174
09/01/2021	06:42:30	17.134	15.6484
09/01/2021	06:43:30	17.547	16.0614
09/01/2021	06:44:30	17.28	15.7944
09/01/2021	06:45:30	15.88	14.3944
09/01/2021	06:46:30	17.013	15.5274
09/01/2021	06:47:30	17.446	15.9604
09/01/2021	06:48:30	17.894	16.4084
09/01/2021	06:49:30	16.662	15.1764
09/01/2021	06:50:30	16.972	15.4864
09/01/2021	06:51:30	17.071	15.5854
09/01/2021	06:52:30	16.501	15.0154
09/01/2021	06:53:30	16.526	15.0404
09/01/2021	06:54:30	19.097	17.6114
09/01/2021	06:55:30	16.106	14.6204
09/01/2021	06:56:30	16.463	14.9774
09/01/2021	06:57:30	19.74	18.2544
09/01/2021	06:58:30	14.941	13.4554
09/01/2021	06:59:30	29.115	27.6294
09/01/2021	07:00:30	17.598	16.1124
09/01/2021	07:01:30	18.001	16.5154
09/01/2021	07:02:30	14.479	12.9934
09/01/2021	07:03:30	14.959	13.4734
09/01/2021	07:04:30	15.227	13.7414
09/01/2021	07:05:30	13.344	11.8584
09/01/2021	07:06:30	14.592	13.1064
09/01/2021	07:07:30	14.429	12.9434
09/01/2021	07:08:30	14.168	12.6824
09/01/2021	07:09:30	23.018	21.5324
09/01/2021	07:10:30	11.841	10.3554
09/01/2021	07:11:30	12.661	11.1754
09/01/2021	07:12:30	12.876	11.3904
09/01/2021	07:13:30	13.665	12.1794
09/01/2021	07:14:30	13.231	11.7454
09/01/2021	07:15:30	13.751	12.2654
09/01/2021	07:16:30	14.22	12.7344
09/01/2021	07:17:30	12.974	11.4884
09/01/2021	07:18:30	15.642	14.1564
09/01/2021	07:19:30	14.274	12.7884
09/01/2021	07:20:30	14.065	12.5794
09/01/2021	07:21:30	13.614	12.1284
09/01/2021	07:22:30	12.797	11.3114
09/01/2021	07:23:30	14.352	12.8664
09/01/2021	07:24:30	15.355	13.8694
09/01/2021	07:25:30	14.426	12.9404
09/01/2021	07:26:30	14.24	12.7544
09/01/2021	07:27:30	14.565	13.0794
09/01/2021	07:28:30	14.425	12.9394
09/01/2021	07:29:30	13.401	11.9154
09/01/2021	07:30:30	13.102	11.6164
09/01/2021	07:31:30	14.376	12.8904
09/01/2021	07:32:30	13.481	11.9954
09/01/2021	07:33:30	14.428	12.9424
09/01/2021	07:34:30	14.256	12.7704
09/01/2021	07:35:30	14.09	12.6044
09/01/2021	07:36:30	14.119	12.6334
09/01/2021	07:37:30	14.588	13.1024
09/01/2021	07:38:30	14.177	12.6914
09/01/2021	07:39:30	15.002	13.5164
09/01/2021	07:40:30	14.619	13.1334
09/01/2021	07:41:30	13.754	12.2684
09/01/2021	07:42:30	15.255	13.7694
09/01/2021	07:43:30	14.001	12.5154
09/01/2021	07:44:30	14.956	13.4704
09/01/2021	07:45:30	15.817	14.3314
09/01/2021	07:46:30	15.175	13.6894
09/01/2021	07:47:30	15.747	14.2614
09/01/2021	07:48:30	14.747	13.2614
09/01/2021	07:49:30	14.427	12.9414
09/01/2021	07:50:30	14.939	13.4534
09/01/2021	07:51:30	15.898	14.4124
09/01/2021	07:52:30	15.004	13.5184
09/01/2021	07:53:30	16.555	15.0694
09/01/2021	07:54:30	21.356	19.8704
09/01/2021	07:55:30	16.094	14.6084
09/01/2021	07:56:30	14.186	12.7004
09/01/2021	07:57:30	16.215	14.7294
09/01/2021	07:58:30	12.865	11.3794
09/01/2021	07:59:30	14.432	12.9464
09/01/2021	08:00:30	12.677	11.1914
09/01/2021	08:01:30	13.157	11.6714
09/01/2021	08:02:30	13.914	12.4284
09/01/2021	08:03:30	16.38	14.8944
09/01/2021	08:04:30	14.294	12.8084
09/01/2021	08:05:30	14.772	13.2864
09/01/2021	08:06:30	14.165	12.6794
09/01/2021	08:07:30	14.282	12.7964
09/01/2021	08:08:30	15.09	13.6044
09/01/2021	08:09:30	16.955	15.4694
09/01/2021	08:10:30	14.958	13.4724
09/01/2021	08:11:30	15.227	13.7414
09/01/2021	08:12:30	14.827	13.3414
09/01/2021	08:13:30	15.338	13.8524
09/01/2021	08:14:30	14.616	13.1304
09/01/2021	08:15:30	14.736	13.2504
09/01/2021	08:16:30	14.282	12.7964
09/01/2021	08:17:30	15.224	13.7384
09/01/2021	08:18:30	15.386	13.9004
09/01/2021	08:19:30	15.553	14.0674
09/01/2021	08:20:30	15.05	13.5644
09/01/2021	08:21:30	14.131	12.6454
09/01/2021	08:22:30	16.312	14.8264
09/01/2021	08:23:30	15.167	13.6814
09/01/2021	08:24:30	13.555	12.0694
09/01/2021	08:25:30	14.239	12.7534
09/01/2021	08:26:30	14.129	12.6434
09/01/2021	08:27:30	14.506	13.0204
09/01/2021	08:28:30	16.151	14.6654
09/01/2021	08:29:30	14.542	13.0564
09/01/2021	08:30:30	15.07	13.5844
09/01/2021	08:31:30	15.375	13.8894
09/01/2021	08:32:30	13.362	11.8764
09/01/2021	08:33:30	27.659	26.1734
09/01/2021	08:34:30	17.496	16.0104
09/01/2021	08:35:30	15.039	13.5534
09/01/2021	08:36:30	15.195	13.7094
09/01/2021	08:37:30	17.082	15.5964
09/01/2021	08:38:30	14.797	13.3114
09/01/2021	08:39:30	14.11	12.6244
09/01/2021	08:40:30	14.282	12.7964
09/01/2021	08:41:30	14.164	12.6784
09/01/2021	08:42:30	15.927	14.4414
09/01/2021	08:43:30	24.77	23.2844
09/01/2021	08:44:30	18.663	17.1774
09/01/2021	08:45:30	17.316	15.8304
09/01/2021	08:46:30	12.614	11.1284
09/01/2021	08:47:30	13.582	12.0964
09/01/2021	08:48:30	14.703	13.2174
09/01/2021	08:49:30	15.294	13.8084
09/01/2021	08:50:30	14.674	13.1884
09/01/2021	08:51:30	14.32	12.8344
09/01/2021	08:52:30	14.201	12.7154
09/01/2021	08:53:30	14.807	13.3214
09/01/2021	08:54:30	14.567	13.0814
09/01/2021	08:55:30	13.934	12.4484
09/01/2021	08:56:30	13.72	12.2344
09/01/2021	08:57:30	15.389	13.9034
09/01/2021	08:58:30	14.067	12.5814
09/01/2021	08:59:30	14.935	13.4494
09/01/2021	09:00:30	13.272	11.7864
09/01/2021	09:01:30	16.015	14.5294
09/01/2021	09:02:30	14.703	13.2174
09/01/2021	09:03:30	14.443	12.9574
09/01/2021	09:04:30	15.087	13.6014
09/01/2021	09:05:30	13.695	12.2094
09/01/2021	09:06:30	13.822	12.3364
09/01/2021	09:07:30	16.636	15.1504
09/01/2021	09:08:30	15.3	13.8144
09/01/2021	09:09:30	13.792	12.3064
09/01/2021	09:10:30	15.376	13.8904
09/01/2021	09:11:30	12.846	11.3604
09/01/2021	09:12:30	13.301	11.8154
09/01/2021	09:13:30	12.932	11.4464
09/01/2021	09:14:30	13.475	11.9894
09/01/2021	09:15:30	13.186	11.7004
09/01/2021	09:16:30	13.23	11.7444
09/01/2021	09:17:30	14.084	12.5984
09/01/2021	09:18:30	14.833	13.3474
09/01/2021	09:19:30	14.46	12.9744
09/01/2021	09:20:30	13.843	12.3574
09/01/2021	09:21:30	14.014	12.5284
09/01/2021	09:22:30	13.402	11.9164
09/01/2021	09:23:30	14.435	12.9494
09/01/2021	09:24:30	13.881	12.3954
09/01/2021	09:25:30	14.007	12.5214
09/01/2021	09:26:30	14.146	12.6604
09/01/2021	09:27:30	13.352	11.8664
09/01/2021	09:28:30	13.241	11.7554
09/01/2021	09:29:30	14.454	12.9684
09/01/2021	09:30:30	15.56	14.0744
09/01/2021	09:31:30	14.469	12.9834
09/01/2021	09:32:30	13.971	12.4854
09/01/2021	09:33:30	15.334	13.8484
09/01/2021	09:34:30	14.982	13.4964
09/01/2021	09:35:30	13.647	12.1614
09/01/2021	09:36:30	15.752	14.2664
09/01/2021	09:37:30	14.063	12.5774
09/01/2021	09:38:30	13.804	12.3184
09/01/2021	09:39:30	15.588	14.1024
09/01/2021	09:40:30	15.272	13.7864
09/01/2021	09:41:30	15.972	14.4864
09/01/2021	09:42:30	14.695	13.2094
09/01/2021	09:43:30	15.893	14.4074
09/01/2021	09:44:30	13.78	12.2944
09/01/2021	09:45:30	14.203	12.7174
09/01/2021	09:46:30	13.161	11.6754
09/01/2021	09:47:30	14.974	13.4884
09/01/2021	09:48:30	14.406	12.9204
09/01/2021	09:49:30	14.773	13.2874
09/01/2021	09:50:30	14.2	12.7144
09/01/2021	09:51:30	14.017	12.5314
09/01/2021	09:52:30	13.458	11.9724
09/01/2021	09:53:30	12.767	11.2814
09/01/2021	09:54:30	14.07	12.5844
09/01/2021	09:55:30	14.282	12.7964
09/01/2021	09:56:30	13.677	12.1914
09/01/2021	09:57:30	13.148	11.6624
09/01/2021	09:58:30	15.102	13.6164
09/01/2021	09:59:30	14.735	13.2494
09/01/2021	10:00:30	28.421	26.9354
09/01/2021	10:01:30	16.619	15.1334
09/01/2021	10:02:30	11.684	10.1984
09/01/2021	10:03:30	14.987	13.5014
09/01/2021	10:04:30	14.028	12.5424
09/01/2021	10:05:30	14.532	13.0464
09/01/2021	10:06:30	13.497	12.0114
09/01/2021	10:07:30	15.495	14.0094
09/01/2021	10:08:30	14.679	13.1934
09/01/2021	10:09:30	14.856	13.3704
09/01/2021	10:10:30	15.618	14.1324
09/01/2021	10:11:30	13.877	12.3914
09/01/2021	10:12:30	14.018	12.5324
09/01/2021	10:13:30	14.914	13.4284
09/01/2021	10:14:30	13.74	12.2544
09/01/2021	10:15:30	13.905	12.4194
09/01/2021	10:16:30	15.743	14.2574
09/01/2021	10:17:30	13.911	12.4254
09/01/2021	10:18:30	14.573	13.0874
09/01/2021	10:19:30	17.098	15.6124
09/01/2021	10:20:30	14.889	13.4034
09/01/2021	10:21:30	11.775	10.2894
09/01/2021	10:22:30	16.866	15.3804
09/01/2021	10:23:30	17.684	16.1984
09/01/2021	10:24:30	18.826	17.3404
09/01/2021	10:25:30	17.942	16.4564
09/01/2021	10:26:30	19.622	18.1364
09/01/2021	10:27:30	15.17	13.6844
09/01/2021	10:28:30	18.493	17.0074
09/01/2021	10:29:30	28.328	26.8424
09/01/2021	10:30:30	36.877	35.3914
09/01/2021	10:31:30	17.709	16.2234
09/01/2021	10:32:30	18.388	16.9024
09/01/2021	10:33:30	17.619	16.1334
09/01/2021	10:34:30	10.686	9.2004
09/01/2021	10:35:30	11.559	10.0734
09/01/2021	10:36:30	12.336	10.8504
09/01/2021	10:37:30	13.066	11.5804
09/01/2021	10:38:30	12.462	10.9764
09/01/2021	10:39:30	13.137	11.6514
09/01/2021	10:40:30	15.51	14.0244
09/01/2021	10:41:30	12.929	11.4434
09/01/2021	10:42:30	13.746	12.2604
09/01/2021	10:43:30	13.567	12.0814
09/01/2021	10:44:30	13.918	12.4324
09/01/2021	10:45:30	14.456	12.9704
09/01/2021	10:46:30	14.918	13.4324
09/01/2021	10:47:30	13.045	11.5594
09/01/2021	10:48:30	13.496	12.0104
09/01/2021	10:49:30	14.258	12.7724
09/01/2021	10:50:30	17.169	15.6834
09/01/2021	10:51:30	15.662	14.1764
09/01/2021	10:52:30	25.333	23.8474
09/01/2021	10:53:30	22.878	21.3924
09/01/2021	10:54:30	19.174	17.6884
09/01/2021	10:55:30	14.243	12.7574
09/01/2021	10:56:30	20.043	18.5574
09/01/2021	10:57:30	13.065	11.5794
09/01/2021	10:58:30	13.197	11.7114
09/01/2021	10:59:30	15.238	13.7524
09/01/2021	11:00:30	15.126	13.6404
09/01/2021	11:01:30	16.666	15.1804
09/01/2021	11:02:30	19.188	17.7024
09/01/2021	11:03:30	15.972	14.4864
09/01/2021	11:04:30	16.61	15.1244
09/01/2021	11:05:30	19.06	17.5744
09/01/2021	11:06:30	21.323	19.8374
09/01/2021	11:07:30	16.603	15.1174
09/01/2021	11:08:30	16.743	15.2574
09/01/2021	11:09:30	17.247	15.7614
09/01/2021	11:10:30	17.237	15.7514
09/01/2021	11:11:30	17.525	16.0394
09/01/2021	11:12:30	17.016	15.5304
09/01/2021	11:13:30	17.089	15.6034
09/01/2021	11:14:30	15.87	14.3844
09/01/2021	11:15:30	17.077	15.5914
09/01/2021	11:16:30	16.096	14.6104
09/01/2021	11:17:30	19.163	17.6774
09/01/2021	11:18:30	22.069	20.5834
09/01/2021	11:19:30	23.722	22.2364
09/01/2021	11:20:30	19.836	18.3504
09/01/2021	11:21:30	13.968	12.4824
09/01/2021	11:22:30	18.155	16.6694
09/01/2021	11:23:30	12.952	11.4664
09/01/2021	11:24:30	11.764	10.2784
09/01/2021	11:25:30	12.195	10.7094
09/01/2021	11:26:30	11.617	10.1314
09/01/2021	11:27:30	13.873	12.3874
09/01/2021	11:28:30	13.713	12.2274
09/01/2021	11:29:30	14.005	12.5194
09/01/2021	11:30:30	18.098	16.6124
09/01/2021	11:31:30	13.208	11.7224
09/01/2021	11:32:30	13.249	11.7634
09/01/2021	11:33:30	13.289	11.8034
09/01/2021	11:34:30	14.775	13.2894
09/01/2021	11:35:30	15.933	14.4474
09/01/2021	11:36:30	21.114	19.6284
09/01/2021	11:37:30	21.818	20.3324
09/01/2021	11:38:30	22.717	21.2314
09/01/2021	11:39:30	20.124	18.6384
09/01/2021	11:40:30	19.254	17.7684
09/01/2021	11:41:30	21.2	19.7144
09/01/2021	11:42:30	21.578	20.0924
09/01/2021	11:43:30	18.321	16.8354
09/01/2021	11:44:30	18.904	17.4184
09/01/2021	11:45:30	20.388	18.9024
09/01/2021	11:46:30	19.993	18.5074
09/01/2021	11:47:30	17.223	15.7374
09/01/2021	11:48:30	17.09	15.6044
09/01/2021	11:49:30	19.21	17.7244
09/01/2021	11:50:30	17.704	16.2184
09/01/2021	11:51:30	16.742	15.2564
09/01/2021	11:52:30	17.476	15.9904
09/01/2021	11:53:30	19.157	17.6714
09/01/2021	11:54:30	18.047	16.5614
09/01/2021	11:55:30	20.279	18.7934
09/01/2021	11:56:30	19.859	18.3734
09/01/2021	11:57:30	22.132	20.6464
09/01/2021	11:58:30	11.255	9.7694
09/01/2021	11:59:30	17.245	15.7594
09/01/2021	12:00:30	11.539	10.0534
09/01/2021	12:01:30	13.8	12.3144
09/01/2021	12:02:30	12.296	10.8104
09/01/2021	12:03:30	11.511	10.0254
09/01/2021	12:04:30	11.887	10.4014
09/01/2021	12:05:30	12.582	11.0964
09/01/2021	12:06:30	14.477	12.9914
09/01/2021	12:07:30	14.081	12.5954
09/01/2021	12:08:30	19.735	18.2494
09/01/2021	12:09:30	16.143	14.6574
09/01/2021	12:10:30	13.612	12.1264
09/01/2021	12:11:30	11.443	9.9574
09/01/2021	12:12:30	12.023	10.5374
09/01/2021	12:13:30	12.428	10.9424
09/01/2021	12:14:30	14.463	12.9774
09/01/2021	12:15:30	13.731	12.2454
09/01/2021	12:16:30	14.942	13.4564
09/01/2021	12:17:30	15.111	13.6254
09/01/2021	12:18:30	15.547	14.0614
09/01/2021	12:19:30	16.452	14.9664
09/01/2021	12:20:30	14.198	12.7124
09/01/2021	12:21:30	14.572	13.0864
09/01/2021	12:22:30	15.801	14.3154
09/01/2021	12:23:30	15.53	14.0444
09/01/2021	12:24:30	15.436	13.9504
09/01/2021	12:25:30	13.903	12.4174
09/01/2021	12:26:30	13.717	12.2314
09/01/2021	12:27:30	17.045	15.5594
09/01/2021	12:28:30	16.812	15.3264
09/01/2021	12:29:30	14.807	13.3214
09/01/2021	12:30:30	16.405	14.9194
09/01/2021	12:31:30	17.997	16.5114
09/01/2021	12:32:30	16.843	15.3574
09/01/2021	12:33:30	15.677	14.1914
09/01/2021	12:34:30	17.613	16.1274
09/01/2021	12:35:30	18.182	16.6964
09/01/2021	12:36:30	15.413	13.9274
09/01/2021	12:37:30	16.996	15.5104
09/01/2021	12:38:30	16.406	14.9204
09/01/2021	12:39:30	16.477	14.9914
09/01/2021	12:40:30	17.255	15.7694
09/01/2021	12:41:30	17.2	15.7144
09/01/2021	12:42:30	18.619	17.1334
09/01/2021	12:43:30	20.419	18.9334
09/01/2021	12:44:30	21.864	20.3784
09/01/2021	12:45:30	20.203	18.7174
09/01/2021	12:46:30	21.33	19.8444
09/01/2021	12:47:30	19.732	18.2464
09/01/2021	12:48:30	17.826	16.3404
09/01/2021	12:49:30	18.565	17.0794
09/01/2021	12:50:30	17.508	16.0224
09/01/2021	12:51:30	20.676	19.1904
09/01/2021	12:52:30	17.068	15.5824
09/01/2021	12:53:30	16.734	15.2484
09/01/2021	12:54:30	17.776	16.2904
09/01/2021	12:55:30	17.215	15.7294
09/01/2021	12:56:30	18.524	17.0384
09/01/2021	12:57:30	19.695	18.2094
09/01/2021	12:58:30	18.687	17.2014
09/01/2021	12:59:30	17.024	15.5384
09/01/2021	13:00:30	25.005	23.5194
09/01/2021	13:01:30	30.858	29.3724
09/01/2021	13:02:30	20.409	18.9234
09/01/2021	13:03:30	19.382	17.8964
09/01/2021	13:04:30	15.626	14.1404
09/01/2021	13:05:30	13.878	12.3924
09/01/2021	13:06:30	12.665	11.1794
09/01/2021	13:07:30	14.575	13.0894
09/01/2021	13:08:30	13.819	12.3334
09/01/2021	13:09:30	16.789	15.3034
09/01/2021	13:10:30	15.707	14.2214
09/01/2021	13:11:30	16.26	14.7744
09/01/2021	13:12:30	16.802	15.3164
09/01/2021	13:13:30	15.383	13.8974
09/01/2021	13:14:30	16.259	14.7734
09/01/2021	13:15:30	23.373	21.8874
09/01/2021	13:16:30	17.207	15.7214
09/01/2021	13:17:30	16.285	14.7994
09/01/2021	13:18:30	14.818	13.3324
09/01/2021	13:19:30	18.814	17.3284
09/01/2021	13:20:30	15.417	13.9314
09/01/2021	13:21:30	15.385	13.8994
09/01/2021	13:22:30	18.482	16.9964
09/01/2021	13:23:30	13.543	12.0574
09/01/2021	13:24:30	15.527	14.0414
09/01/2021	13:25:30	17.168	15.6824
09/01/2021	13:26:30	16.41	14.9244
09/01/2021	13:27:30	18.376	16.8904
09/01/2021	13:28:30	19.583	18.0974
09/01/2021	13:29:30	19.964	18.4784
09/01/2021	13:30:30	18.862	17.3764
09/01/2021	13:31:30	19.575	18.0894
09/01/2021	13:32:30	19.281	17.7954
09/01/2021	13:33:30	17.619	16.1334
09/01/2021	13:34:30	19.084	17.5984
09/01/2021	13:35:30	20.064	18.5784
09/01/2021	13:36:30	19.333	17.8474
09/01/2021	13:37:30	17.664	16.1784
09/01/2021	13:38:30	19.141	17.6554
09/01/2021	13:39:30	19.442	17.9564
09/01/2021	13:40:30	18.923	17.4374
09/01/2021	13:41:30	19.676	18.1904
09/01/2021	13:42:30	22.042	20.5564
09/01/2021	13:43:30	18.313	16.8274
09/01/2021	13:44:30	20.335	18.8494
09/01/2021	13:45:30	18.856	17.3704
09/01/2021	13:46:30	18.145	16.6594
09/01/2021	13:47:30	18.006	16.5204
09/01/2021	13:48:30	18.505	17.0194
09/01/2021	13:49:30	17.585	16.0994
09/01/2021	13:50:30	20.749	19.2634
09/01/2021	13:51:30	29.078	27.5924
09/01/2021	13:52:30	15.529	14.0434
09/01/2021	13:53:30	16.393	14.9074
09/01/2021	13:54:30	17.322	15.8364
09/01/2021	13:55:30	17.845	16.3594
09/01/2021	13:56:30	17.131	15.6454
09/01/2021	13:57:30	13.461	11.9754
09/01/2021	13:58:30	13.39	11.9044
09/01/2021	13:59:30	14.857	13.3714
09/01/2021	14:00:30	14.931	13.4454
09/01/2021	14:01:30	20.25	18.7644
09/01/2021	14:02:30	16.493	15.0074
09/01/2021	14:03:30	14.917	13.4314
09/01/2021	14:04:30	15.266	13.7804
09/01/2021	14:05:30	13.834	12.3484
09/01/2021	14:06:30	15.831	14.3454
09/01/2021	14:07:30	14.964	13.4784
09/01/2021	14:08:30	15.061	13.5754
09/01/2021	14:09:30	15.172	13.6864
09/01/2021	14:10:30	16.19	14.7044
09/01/2021	14:11:30	15.653	14.1674
09/01/2021	14:12:30	27.618	26.1324
09/01/2021	14:13:30	19.771	18.2854
09/01/2021	14:14:30	15.378	13.8924
09/01/2021	14:15:30	16.099	14.6134
09/01/2021	14:16:30	15.09	13.6044
09/01/2021	14:17:30	16.469	14.9834
09/01/2021	14:18:30	18.588	17.1024
09/01/2021	14:19:30	15.213	13.7274
09/01/2021	14:20:30	16.592	15.1064
09/01/2021	14:21:30	17.123	15.6374
09/01/2021	14:22:30	14.56	13.0744
09/01/2021	14:23:30	14.255	12.7694
09/01/2021	14:24:30	15.47	13.9844
09/01/2021	14:25:30	19.766	18.2804
09/01/2021	14:26:30	15.653	14.1674
09/01/2021	14:27:30	15.076	13.5904
09/01/2021	14:28:30	14.717	13.2314
09/01/2021	14:29:30	19.838	18.3524

## Sheet: 13994
TIME	RAW DATA	OFFSET DATA		1 MIN AVERAGE	5 MIN AVERAGE	30 MIN AVERAGE	60 MIN AVERAGE		1 MIN MAX	5 MIN MAX	30 MIN MAX	HOUR MAX
30	-0.89	-2.1509		-2.2799	-2.281	-1.6826	-1.77688		19.0576	17.844	10.7653	11.7938
60	-1.148	-2.4089		-2.4519	-2.3349	-1.87117	-0.455383
90	-1.167	-2.4279		-2.4549	-1.6059	-1.5313	1.10802
120	-1.215	-2.4759		-2.3524	-1.5361	0.620533	3.47944
150	-0.928	-2.1889		-1.8659	-1.4131	0.2821	5.41635
180	-1.46	-2.7209		-2.2484	-0.9246	1.93393	6.47584
210	-1.142	-2.4029		-2.3864	-1.0968	3.20745	6.03593
240	-1.041	-2.3019		-2.7614	-3.2177	3.75143	7.21428
270	-0.596	-1.8569		-2.1624	-1.299	5.6016	5.64068
300	-0.614	-1.8749		-2.1159	-1.6339	5.2311	4.62233
330	-0.853	-2.1139		-2.0094	-1.7206	6.15267	4.04989
360	-1.122	-2.3829		-1.7019	-2.259	6.79902	2.76804
390	-1.076	-2.3369		-1.6374	-2.3872	6.25532	3.44608
420	-1.175	-2.4359		-1.4189	-2.3228	5.81653	2.81941
450	-1.596	-2.8569		-1.2619	-1.8363	7.156	4.00009
480	-1.405	-2.6659		-1.6299	-1.4309	7.27255	5.81636
510	-1.059	-2.3199		-1.6054	-0.9511	6.03112	6.84133
540	-0.744	-2.0049		-1.6764	-0.2595	5.25025	4.39178
570	-0.807	-2.0679		-1.5434	0.3515	4.95962	4.44863
600	-0.903	-2.1639		-1.2254	1.4359	4.28503	4.79013
630	-0.775	-2.0359		-1.3144	0.3464	4.5638	5.5139
660	-0.722	-1.9829		-1.5639	0.875	3.53598	6.12417
690	-0.481	-1.7419		-1.5524	-0.1325	3.23638	8.02722
720	-0.401	-1.6619		-1.3994	0.8469	2.2997	9.75195
750	-0.451	-1.7119		-1.2354	-0.5804	3.62868	11.7938
780	-0.302	-1.5629		-0.9619	0.1799	3.26348	17.9861
810	-0.214	-1.4749		-1.0479	0.682	2.57812
840	-0.102	-1.3629		-0.8854	0.7682	3.0607
870	0.238	-1.0229		-0.8909	-0.3591	4.71027
900	-0.24	-1.5009		-0.8369	1.002	3.28992
930	-0.381	-1.6419		-0.9244	1.046	4.94112
960	-0.357	-1.6179		-0.8834	2.4108	6.6916
990	-0.227	-1.4879		-1.0554	2.3553	7.52103
1020	-0.462	-1.7229		-1.0589	2.1881	6.16162
[truncated: 2,971 more rows]

## Sheet: 13989
		RAW DATA	OFFSET DATA		1 MIN AVERAGE	5 MIN AVERAGE	30 MIN AVERAGE	60 MIN AVERAGE		1 MIN MAX	5 MIN MAX	30 MIN MAX	HOUR MAX
[truncated: 1,557 more rows]

[truncated: 14 more sheets: 13991, 13986, 14000, 13995, 13999, 13998, 13996, 13993, 13990, 13988, 13987, 13983, 13985, Offsets]
